# Supplementary material for: Effect of digitizing Community Health Information System on the delivery and use of maternal and child health services: Propensity score matching analysis
Source: PLoS One. 2026 May 28;21(5):e0350270. doi: 10.1371/journal.pone.0350270 (PMC13218477; doi:10.1371/journal.pone.0350270)
Supplement: S1 File — This file contains the survey questionnaires used to collect information from study participants. The first sheet provides variable definitions (data dictionary) in English and local languages (Amharic, Afaan Oromo, and Af-Somali), while the second sheet contains the answer choices for each variable. (XLSX) [file pone.0350270.s001.xlsx]

## Sheet: survey
type	name	label	hint	default	appearance	constraint	constraint message	relevance	disabled	required	required message	read only	calculation	repeat_count	media:image	media:audio	media:video	choice_filter	note	response_note	publishable	minimum_seconds	label:amharic	hint:amharic	label:afaan_oromoo	hint:oromiffa	label:somali	hint:somali	accuracy_threshold
note	intronote	SSD Project Household Baseline Survey, April 2024																					Community-based delivery of life-saving interventions in settings with chronic underutilization of facility-based maternal and newborn healthcare: Formative assessment		Pirojektii SSDttii Qorannoo Bu’uuraa Maatii, Ebla 2024		SSP Project: Sahanka Xog ururinta Qoyska ee Mashruuca SSD, Abriil 2024
note	Section_I	Identification & consent																					መለያ ጥያቄዎች እና ስምምነት		Kutaa 1: Gaaffilee eenyummaa fi heyyamaa		Qaybta 1aad: Ogaanshaha iyo Oggolaanshaha
text	q101	q101. Name of the household head								yes													የቤተሰብ ኃላፊ ስም?		name_Maqaa abbaa warraa/Haadha Warra		Magaca madaxa qoyska
select_one region	q102	q102. Region?								yes													ክልል?		Naannoo ?		Gobolka?
select_one woreda	q104	q104. Woreda Name								yes								filter=${q102}					ወረዳ?		Aanaa		Magaca degmada
select_one hp	q105	q105. Kebele name								yes								filter=${q104}					የጎጥ ስም?		Maqaa Keellaa Fayyaa		Magaca Rugta Caafimaadka
text	q106	q106. Name of the interviewer								yes													የመረጃ ሰብሳቢ ስም		Maqaa Ragaa Sassaabaa/bduu		Magaca Xog Ururiyaha
date	q107	q107. Date of data collection			no-calendar					yes													መረጃ የተሰበሰበበት ቀን		Guyyaa Ragaan Sassaabame		Taariikhda xogta la ururiyaya?
select_one yesno	consent	Do you agree to participate?								yes													በዚህ ጥናት ለመሳተፍ ተስማምተዋል?		Hirmaannaaf hayyamamoodha?		Ma ogolaatay inaad ka qayb qaadato warysiga?
begin group	consented	consented.						${consent}=1
begin group	target_pop	target_pop. Select at least one target for interview	The questions for only the groups selected can be interviewed		field-list																		የሚቀጥሉት ሦስት ጥያቄዎች ተጠያቂዎችን ለመምረጥ የተዘጋጁ ናችው፡፡ ቢያንስ አንዱ መመረጡን እርግጠኛ ይሁኑ፡፡		Af-gaaffiidhaaf yoo xiqqaate garee tokko filadhu		Dooro ugu yaraan hal bartilmaameed oo wareysi ah	Su'aalaha kaliya ee kooxaha la doortay waa la waraysan karaa
select_one yesno	w15_49	w15_49. Will this respondent respond to the women of reproductive age (1 5 to 49 years) questionnaire?								yes													ተጠያቂው ከ15 እስከ 49 እድሜ ክልል ላይ ላሉ ሴቶች የተዘጋጀውን መጠይቅን ይመልሳሉ?		w15_49. Hirmaattuun kun umuriin ishii umurii dahumsaa keessaa? ( waggaa 15 hanga 49)		Jawaab-celiye ma ka jawaabi doonaa dumarka da'da taranka (1 5 ilaa 49 sano) su'aalaha?
select_one yesno	w0_11	w0_11. Will this respondent respond to the women who gave birth during the last 12 months questionnaire?								yes													ተጠያቂው ባለፉት 12 ወራት ልጅ ለወለዱ እናቶች የተዘጋጀውን መጠይቅ ይመልሳሉ?		w0_11. Hirmaattun kun haadha daa'imman ji'a 0 hanga ji'a 11 qabduudhaa?		Jawaab-celiye ma ka jawaabi doonaa dumarka umushay 12 bilood ee la soo dhaafay?
select_one yesno	w12_23	w12_23. Will this respondent respond to the women with children 12 to 23 months questionnaire?								yes													ተጠያቂው ከ12 እስከ 23 ወራት እድሜ ሕጻናት ላሉዋቸዉ እናቶች የተዘጋጀውን መጠይቅን ይመልሳሉ?		w12_23. Hirmaattun kun haadha daa'ima ji'a 12 hanga ji'a 23 qabduudhaa?		Jawaab-celiye ma ka jawaabi doonaa dumarka leh carruurta 12 ilaa 23 bilood ee su'aalaha?
end group	target_pop
text	q109	q109. What is the name of your infant (0 to 11 months)?	Full name					${w0_11}=1															q109. የመጨረሻ ልጅዎ ስም ማን ይባላል?		Daa'imni kee inni xiqqaan maqaan eenyu?		q109. Waa maxay magaca cunugaaga (0 ilaa 11 bilood)?
select_one gender	q110	q110. Sex of the infant ${q109}?						${w0_11}=1		yes													q110. የ${q109} ጾታ		Saalli daa'imma ${q109} maali?		q110. Jinsiyada ${q109}
integer	q111	q111. What is the age of your infant ${q109}?	Remember to answer in MONTHS. Between 0 to 11 months; enter '0' if age of the child is less than one month			. <12 and . >=0		${w0_11}=1		yes													q111. የ${q109} ዕድሜ?	በ ወር ይገለጽ :: ከ 1 ወር በታች ከሆነ '0' ይሞላ	Umuriin daa'imma ${q109} meeqa?	deebii ji'aan berreesuu mirkaneeffadhu ji'a tokko gadi yoo ta'e '0' guuti	q111. Waa immisa da'da ${q109}?	Xusuusnow inaad ka jawaabto bilaha gudahood. Inta u dhaxaysa 0 ilaa 11 bilood; geli '0' haddii da'da ilmuhu ka yar tahay hal bil
select_one birthdayverified	q112	q112. Verify child’s date of birth by asking to see the child’s health card						${w0_11}=1		yes													q112. የሕፃኑ/ኗን የጤና ካርድ እንዲያሳዮት በመጠየቅ የተወለደበት/ችበትን ቀን ያረጋግጡ		Guyyaan dhaloota daa'imaa kardii talaallii irraa mirkaneessi		q112. Xaqiiji taariikhda dhalashada ilmaha adiga oo waydiinaya inaad aragto kaarka caafimaadka ilmaha
text	q113	q113. What is the name of your child (12 to 23 months)?	Full name					${w12_23}=1		yes													q113. የልጅዎ ስም ማን ይባላል (12 አስከ 23 ወር)?		q113. Maqaan daa'ima keetii eenyu? ( ji'a 12 hanga 23)		q113. Waa maxay magaca ilmahaaga udhexeeya da'ada (12 ilaa 23 bilood)?
select_one gender	q114	q114. q105_w12_23. Sex of child ${q113}						${w12_23}=1		yes													q114. የ ${q113} ጾታ?		q114. Saalli ${q113} maali?		q105_w12_23. Jinsiyadiisa ${q113}
integer	q115	q115. What is the age of the child ${q113}?	Remember to answer in MONTHS. Between 12 to 23 months			. <24 and . >=12		${w12_23}=1		yes													q115. የ ${q113} ዕድሜ?	በ ወር ይገለጽ	q115. Umuriin ${q113} meeqa?	deebii ji'aan berreesuu mirkaneeffadhu	q115. Waa immisa da'diisu ${q113}?	Xusuusnow inaad ka jawaabto bilaha gudahood. Inta u dhaxaysa 12 ilaa 23 bilood
select_one birthdayverified	q116	q116. Verify child’s date of birth by asking to see the child’s health card						${w12_23}=1		yes													q116. የሕፃኑ/ኗን የጤና ካርድ እንዲያሳዮት በመጠየቅ የልደት ቀኑን ያረጋግጡ		q116. Guyyaa dhaloota daa'imaa kardii talaalli irraa mirkaneessi		q116. Xaqiiji taariikhda dhalashada ilmaha adiga oo waydiisanaya inaad aragto kaarka caafimaadka ilmaha
note	Section_II	Socio-Demographic and Economic Characteristics																					ክፍል I: ማህበራዊ-ሥነ-ሕዝብ እና ኢኮኖሚያዊ ባህሪያት		Kutaa I:Haala waliigala ragaa bu'uura hawaasdiinagdee		Astaamaha Bulsho-Demographic iyo Dhaqaale
text	q201	q201. Household ID	Enter household ID you collected from HPs during household listing							yes													የቤት ቁጥር	Enter household ID you collected from HPs during household listing	Lakkoofsa Mana	Enter household ID you collected from HPs during household listing	Lanbarka duwaanka qoyska	Geli aqoonsiga qoyska ee aad ka soo ururisay HPs intii lagu jiray liiska qoyska
integer	q202	q202. How old were you at you last birthday?	(Age in completed years)			. < 50 and . > 10				yes													እድሜ		Guyyaa dhaloota keessan isa darbe kana irratti, umuriin keessan meeqa ture?		Meeqa sano ayaad jirtay dhalashadaadii kuugu dambeysay?	(Da'da sanadaha dhammaatay)
select_one married	q203	q203. Are you currently married or living together with a man as if married?								yes													አሁን በጋብቻ ላይ ኖት ወይስ ከወንድ ጋር እንደ ባልና ሚስት እየኖሩ ነው?		Yeroo ammaa kana heerumtanii gaa'elaan jirtumoo nama akka abbaa manatti mantokko keessa waliin jiraattan qabduu?		Hadda ma guursatay oo reer ma leedahay?
integer	q204	q204. How old were you when you first started living with your husband/partner?				. < 50 and . > 10		${q203}!=2		yes													ለመጀመሪያ ጊዜ ከባልዎ/ጓደኛዎ ጋር መኖር ሲጀምሩ ስንት አመትዎ ነበር?		Bara gaa'ela keessanii sana ykn bara jalaqaba abbaa manaa keessan waliin jiraachuu jalqabdan sana umuriin keessan/kee meeqa ture?		Meeqa sano ayaad jirtay markii ugu horaysay ee aad la noolaato ninkaaga/lamaanahaaga?
select_one religion	q205	q205. What is your religion?								yes													ሐይማኖትዎ ምንድን ነው?		Amantii kam hordfoftu?		Diintaadu maxay tahay?
select_one yesno	q206	q206. Are you able to read or write a simple sentence?								yes													ቀላል ዓረፍተ ነገሮችን ማንበብ ወይም መጻፍ ይችላሉ?		Hima salphaa dubbisuu ykn barreessuu dandeessuu?		Ma awoodaa inaad akhrido ama qorto jumlad fudud?
select_one yesno	q207	q207. Did you ever attend formal school?						${q206}=1		yes													ባለቤትዎ መደበኛ ትምህርት ተከታትለው ያውቃሉ		Mana barumsaa idilee seentanii barattanii beektuu?		Weligaa ma dhigatay iskuulka caadiga ah?
select_one grade	q208	q208. What is the highest grade you completed?						${q207}=1		yes													ያጠናቀቁት ከፍተኛው የትምህርት ደረጃ ስንት ነው?		Sadarkaan ykn kutaan barnoota idilee inni olaanaan isin xumurtan meeqa/ kami?		Waa maxay fasalka ugu sareeya ee aad dhammaysay?
select_one yesno	q209	q209. Is your husband able to read or write a simple sentence?						selected(${q203}, '1')		yes													ባለቤትዎ ቀላል ዓረፍተ ነገሮችን ማንበብ ወይም መጻፍ ይችላሉ?		Abbaan manaa keessan hima salphaa dubbisuu ykn barreessuu ni danda'aa?		Ninkaaga ma awoodaa inuu wax akhriyo ama waxqoro sida jumladaha sahlan/fudud?
select_one yesno	q210	q210. Did your husband ever attend formal school?						${q203}=1 and ${q209}=1		yes													ባለቤትዎ መደበኛ ትምህርት ተከታትለው ያውቃሉ		Abbaan manaa keessan mana barumsaa idilee galanii/galee baratanii/baratee ni beekuu/ni beekaa?		Ninkaaga weligiis ma geeyaa dugsiga rasmiga ah?
select_one grade	q211	q211. What is the highest grade your husband completed?						${q210}=1		yes													ባለቤትዎ ያጠናቀቁት ከፍተኛው የትምህርት ደረጃ ስንት ነው?	ካላወቁት 99 ይሙሉ	Sadarkaan ykn kutaan barnoota idilee inni olaanaan abbaan manaa keessan xumuran/xumure meeqa?		Waa maxay heerka ugu sareeya ee iskuulka ninkaagu dhammeeyay?
select_one occupation	q212	q212. What is your occupation, that is, what kind of work do you mainly do?								yes													ሥራዎ ምንድን ነው፣ ማለትም፣ በዋናነት የሚሰሩት ምን ዓይነት ሥራ ነው?		Hojiin keessan innii idilee maali, jechuun, irra caalaa hojii akkamii hojjetta jiruu keessan geggeessitu?		Maxaad ka shaqaysaa? Shaqo nooceeya ayaad inta badan qabatid?
select_one partneroccupation	q213	q213. What is your (husband's/partner's) occupation? That is, what kind of work does he mainly do?						${q203}=1		yes													የባለቤትዎ / ትዳር አጋርዎሥራቸው ምንድን ነው፣ ማለትም፣ በዋናነት የሚሠሩት ምን ዓይነት ሥራ ነው		Hojiin abbaa manaa keessanii/keetii innii idilee maali, jechuun, Irra caalaa hojii akkamii hojjetanii/tee jiruu ofii geggeessa?		Muxuu ninkaagu ka shaqeeya, Shaqo noocee ah ayuu inta badan qabtaa?
integer	q214	q214. How many members are there in the family (family size)?	Number			.>0 and .<20				yes													በቤተሰብ ውስጥ ስንት አባላት አሉ (የቤተሰብ መጠን)?		Waliigallii miseensoota maatii keessanii meeqa (namoota idileen akka maatiitti mana kana keessa jiraatu jechuu kooti)?		Immisa xubnood ayaa qoyska ka koban yahay? (cabirka qoyska)	Tirada
select_one yesno	q215	q215. Do you own a mobile telephone?								yes													የግል የሞባይል ስልክ አሎት?		Bilbila mobaayila qabduu?		Ma leedahay taleefanka gacanta ama mobile?
select_one yesno	q216	q216. Do you use your mobile phone for any financial transactions?						${q215}=1		yes													የግል የሞባይል ስልኮትን ገንዘብ ለማስተላለፍ ይጠቀማሉ?		Mobaayila keessan daldala maallaqaa kamiifuu ni fayyadamtuu?		Ma u isticmaashaa moobilkaga wax macaamil dhaqaale ah?
select_one yesno	q217	q217. Do you have an account in a bank or other financial institution that you yourself use?								yes													እርሶ የሚጠቀሙት የባንክ ወይም ለላ የገንዘብ ተቋም ሂሳብ አሎት?		Baankii ykn dhaabbata faayinaansii biroo keessatti herrega ofii keessanii itti fayyadamtan qabduu?		Ma ku leedahay xisaab bangi ama hay'ad maaliyadeed oo kale oo aad adigu isticmaasho?
select_one yesno	q218	q218. Have you ever used the internet?								yes													ኢንተርነት ተጠቅመው ያውቃሉ?		Intarneetii fayyadamtanii beektuu?		Weligaa ma isticmaashay internetka?
select_one yesno	q219	q219. In the last 13 months, have you used the internet?	IF NECESSARY, PROBE FOR USE FROM ANY LOCATION, WITH ANY DEVICE.					${q218}=1		yes													ባለፉት 13 ወራት ውስት ኢንተርነት ተጠቅመው ያውቃሉ?		Ji'oota 13 darban keessa interneetii fayyadamtaniittuu?		13-kii bilood ee la soo dhaafay, ma isticmaashay internetka?	HADDII AY LOO BAAHDO, KA BAARI ISTICMAALKA MEEL KASTA, AALAD KASTA.
select_one internet	q220	q220. During the last one month, how often did you use the internet: almost every day, at least once a week, less than once a week, or not at all?						${q218}=1		yes													ባለፈው 1 ወር ውስት ምን ያህል ጊዘ ኢንተርነት ይጠቅማሉ? በየቀኑ ፣ ቢያንስ በሳምንት አንድ ጊዜ ፣ በሳምንት ከአንድ ጊዜ ያነሰ ነው ወይስ በጭራሽ?		Ji'a tokko darbe keessatti yeroo meeqa interneetii fayyadamte?		Intii lagu guda jiray bishii ugu dambeysay, imisa jeer ayaad isticmaashay intarneedka: ku dhawaad ​​maalin kasta, ugu yaraan hal mar todobaadkii, in ka yar hal mar todobaadkii, mise gabi ahaanba?
select_one freq	q221	q221. Do you read a newspaper or magazine at least once a week, less than once a week or not at all?						${q206}=1		yes													ቢያንስ በሳምንት አንድ ጊዜ ጋዜጣ ወይም መጽሔት ታነባለህ፣ በሳምንት ከአንድ ጊዜ ያነሰ ነው ወይስ በጭራሽ?		Gaazeexaa ykn baruullee dubbistuu? Amallii dubbisa keessanii maal fakkaata, jechuunkoo, yoo xiqqaate torbaanitti si'a tokko, isaa gadimoo cirumayyuu dubbistanii hinbeektan?		Ma akhridaa warbixinta wargaysyada ugu yaraan hal mar ama in kayar hal mar totobaadkii ama inaadan akhriyanba?
select_one freq	q222	q222. Do you listen to the radio at least once a week, less than once a week or not at all?								yes													ቢያንስ በሳምንት አንድ ጊዜ ሬዲዮን ያዳምጣሉ ፣ በሳምንት ከአንድ ጊዜ ያነሰ ነው ወይስ በጭራሽ?		Saglee (ykn raadiyoonii) ni dhaggeeffattuu? Amallii raadiyoo itti dhaggeeffaan maal fakkaata, jechuunkoo, yoo xiqqaate torbaanitti al tokkoo, isaa gadimoo, cirumayyuu hindhaggeeffattan?		Ma dhagaysataa raadiyoo ugu yaraan hal mar ama in kayar hal mar totobaadkii ama inaadan akhriyanba?
select_one freq	q223	q223. Do you watch television at least once a week, less than a week or not at all?								yes													ቢያንስ በሳምንት አንድ ጊዜ ቴሌቪዥን ይመለከታሉ ፣ ከሳምንት ያነሰ ጊዜ ወይም በጭራሽ አይመለከቱም?		SuurSag socho'aa (ykn televizyiinii) ni daawwattuu? Amallii televizyiinii itti dhaggeeffaan maal fakkaata, jechuunkoo, yoo xiqqaate torbaanitti al tokkoo, isaa gadimoo, cirumayyuu hindhaggeeffattan?		Ma daawataa tilifishin ugu yaraan hal mar ama in kayar hal mar totobaadkii ama inaadan akhriyanba?
note	note_hhx	Household Characteristics																					የቤተሰብ ሁነታ				Xaalada Dabeecada Qoyska
select_one water	q224	q224. What is the main source of drinking water for members of your household?								yes													የቤተሰብዎ አባላት ዋናው የመጠጥ ውሃ ምንጭ ምንድን ነው?		Maddii bishaan dhugaatii Maatii kanaa maali ykn bishaan dhugaatii eessaa argattu?		Waa maxay isha ugu muhiimsan ee biyaha la cabbo ee xubnaha qoyskaaga?
select_one kindoftoilet	q225	q225. What kind of toilet facilty do members of you household usually use?								yes													የቤተሰብዎ አባላት ብዙውን ጊዜ የሚጠቀሙት ምን ዓይነት የመጸዳጃ ቤት ነው?		Miseensotii maatii keessanii yeroo hedduu mana fincaanii gosa akkamitti fayyadamu?		Waa maxay nooca musqusha ee xubnaha reerkagu sida caadiga ah isticmaalaan?
select_one yesno	q226	q226. Do you share this toilet facilty with other households?						${q225}!=4		yes													ይህንን መጸዳጃ ቤት ከሌሎች ቤተሰቦች ጋር ይጋራሉ??		Mana fincaanii kana ollaa waliin walti fayyadamtuu?		Ma wadaagtaan musqushan qoysas kale?
select_multiple typeoffuel	q227	q227. What type of fuel or energy source is used in your cookstove?								yes													በማብሰያ ምድጃዎ ውስጥ ምን ዓይነት ነዳጅ ወይም የኃይል ምንጭ ጥቅም ላይ ይውላል?		Maddii anniisaa nyaata bilcheessuuf itti fayyadamtan maali?		Waa maxay nooca shidaalka ama isha tamarta ee lagu isticmaalo cunto karinta?
select_one yesno	q228	q228. Does any member of this household have an account in a bank or other financial institution?								yes													የዚህ ቤተሰብ አባል በባንክ ወይም በሌላ የፋይናንስ ተቋም ውስጥ አካውንት ያለው አለ?		Miseensa maatii keessanii keessaa lakkoofsa herreega baankii ykn dhaabbata Qusannaa kamirraayyuu kan qabu jiraa?		Ma jiraa xubin qoyskan ka tirsan oo akoon ku leh bangi ama hay'ad maaliyadeed oo kale?
begin group	q229	Does the household have:	Please Scroll down the full																				በቤትዎ ወስጥ ምን ምን አለ?		Kanneen armaan gadii keessaa maal qabdu, jechuunkoo, isa kam mana kana keessaa qabdu?		Reerkaagu ma leeyahay, Hadii ay Maya tahay ku bood suaasha 128	Fadlan hoos u dhig oo buuxa
select_one yesno	q230a	q230a. Electricity (solar or grid)								yes													የኤሌክትሪክ መብራት?		Ibsaa (Anniisaa Elektirikaa ykn aduu)?		Korontada?
select_one yesno	q230b	q230b. radio								yes													ራዲዮ?		Saglee (Raadiyoonii)?		Raadiye?
select_one yesno	q230c	q230c. television								yes													ቴሌቪዥን?		Suursag socho'aa (Televizhiinii)?		Telefishin?
select_one yesno	q230d	q230d. mobile telephone								yes													የሞባይለል ስልክ?		Bilbila harkaa (Moobaayilii)?		Telefoonka gacanta?
select_one yesno	q230e	q230e. non-mobile telephone								yes													ሞባይል ያልሆን ስልክ?		Bilbila Mana / sararaa?		Telefoon aan mobile ahayn?
select_one yesno	q230f	q230f. refrigerator								yes													ፍሪጅ?		Cabbeessituu (Firiijii)?		Talaajad?
select_one yesno	q230g	q230g. watch or a clock								yes													ሰዓት?		Sa'aa harkaa ykn Sa'aa gidaara manaa?		Saacad ama saacad?
select_one yesno	q230h	q230h. table								yes													ጠረጴዛ?		Minjaala?		Miis?
select_one yesno	q230i	q230i. chair								yes													ወንበር?		Teessoo/Barcuma?		Kursi?
select_one yesno	q230j	q230j. a bed with cotton, sponge, or springe mattress								yes													አልጋ ከጥጥ ወይም ከስፖንጅ ወይም ከስፕሪንግ ፍራሽ ጋር ?		Siree afaa (firaashii) jirbii, ykn offaa (spoongii) ammayyaa qabu qabduu?		Sariir leh suuf, isbuunyo ama joodari?
select_one yesno	q230k	q230k. elctric mitad								yes													የኤሌክትሪክ ምጣድ?		Eelee biddeenaa anniisaa elekitirikaan hojjetu?		Mitir koronto ah?
select_one yesno	q230l	q230l. kerosene or pressure lamp								yes													ኬሮሲን ወይም የማሾ መብራት??		Ibsaa maashoo ykn faanosii?		Kerosene ama faynuus?
end group	q230
begin group	q231	Does any member of this household own:	please Scroll down the full																				ማንኛውም የዚህ ቤተሰብ አባል ምን አለው፡		Miseensa maatii keessanii keessaa kanneen armaan gadii kan qabu jiraa?		Xubin ka mid ah qoyskan miyuu leeyahay:	fadlan hoos u dhaadhac oo buuxa
select_one yesno	q231a	q231a. a bicyle								yes													ብስክሌት?		Miillamee (Biskileetii)?		Baaskiil?
select_one yesno	q231b	q231b. a motorcyle or a scooter								yes													A ሞተር ሳይክል?		Doqdoqqee/Dhoqdhoqqee (Biskileetii Motoraa)?		Mooto?
select_one yesno	q231c	q231c. three wheeler (bajaj)								yes													ባጃጅ		Miilsadee (Baajaajii)?		Bajaaj
select_one yesno	q231d	q231d. an animal-drawn cart?								yes													የእንሰሳት ጋሪ?		Gaarii (Farda/Harreen) harkifamu?		Gaadhi xoolo qaad ah?
select_one yesno	q231e	q231e. a car or truck?								yes													መኪና?		Konkolaataa (Manaa ykn Hojii)?		baabuur?
select_one yesno	q231f	q231f. a boat with a motor								yes															Bidiruu mootora qabdu		doon matoor leh
end group	q231
begin group	q232	How many of the following animals does this household own?	please Scroll down the full																				ቤተሰብ ከሚከተሉት እንስሳት ውስጥ ስንት እንሰሳት አሉት?		Neefkaa (bineelda, horii) armaan gadii meeqa qabdu?		Shinnida	fadlan hoos u dhaadhac oo buuxa
select_one yesno	q232a	q232a. Does this household own any livestock, herds, other farm animals, or poultry?								yes													ይህ ቤተሰብ የማንኛውንም ከብት፣ መንጋ፣ ሌላ የእርሻ እንስሳት ወይም የዶሮ እርባታ አለው?		Gosa horii manaa (Loon, laalessa (hoolaa-re'ee), horii qotiisaa biroo, Lukkuufaasdabalaltee) qabduu?		Qoyskani ma leeyahay wax xoolo ah, lo'da, xoolaha kale ee beeraha, ama digaagga??
integer	q232b	q232b. milk cows or bulls?	Number					${q232a}=1		yes													የወተት ላሞች ወይስ በሬዎች?		Sa'aa annanii ykn sangaa (qubla)?		sac irmaan ama dibi?	Tirada
integer	q232c	q232c. goats?	Number					${q232a}=1		yes													ፍየሎች		Re'oota?		Ari?	Tirada
integer	q232d	q232d. sheep?	Number					${q232a}=1		yes													በግ?		hoolota/Hooliyyee?		Idaha?	Tirada
integer	q232e	q232e. horses, donkeys, mules, or camels?	Number					${q232a}=1		yes													ፈረስ፣ አህዮች፣ በቅሎዎች ወይስ ግመሎች?		Farda, Harree, Gaangee ykn Gaala		Fardo, dameero, baqlo, iyo geel?	Tirada
integer	q232f	q232f. chickens or poultry?	Number					${q232a}=1		yes													ዶሮ ወይስ ሌላ የዶሮ እርባታ?		Lukkuu ykn indaaqqoo?		Digaag ama digaag kale?	Tirada
integer	q232g	q232g. Beehieves								yes													የንብ ቀፎ		Gaguuraa kanniisa		Shinida gaaguurta
end group	q232
select_one yesno	q233	q233. Does any member of this household own any agicultural land?								yes													ማንኛውም የዚህ ቤተሰብ አባል የእርሻ መሬት ያለው አለ?		Maatii kana keessaa namni lafa qotiisaa qabu jiraa?		Xubin ka mid ah qoyskan miyuu leeyahay dhul beereed?
decimal	q234	q234. How many heactares of agricultural land do members of this household own?	(Hectares)					${q233}=1		yes													የዚህ ቤተሰብ አባላት ስንት ሄክታር የእርሻ መሬት አላቸው?		(Lafa qotiisaa) hektaara meeqa qabdu?		Immisa hektar oo dhul-beereed ah ayay xubnaha qoyskani leeyihiin?	(hektar)
select_one yesno	q235	q235. Does your household own the house it is living in?								yes													አሁን የምትኖሩበት ቤት የእናነተ ነው?		Manni keessa jiraattaan kun keessanii ykn mana jireenyaa dhuunfaa qabduu?		Reerkaagu ma yahay hantiilaha guriga uu ku noolyahay?
select_one roof	q236	q236. observe main material of the roof of the dwelling and record observation								yes													የመኖሪያ ቤቱ ጣሪያ የተሰራበትን ዋና ቁሳቁስ ይመልከቱ እና ይመዝግቡ		Wantoota gardaafoo (baaxii, soraa, awayaata, diikkaa)n manaa irraa hojjetame ilaalii guuti		walxaha ugu muhiimsan ee saqafka guriga, qorna waxa aad ka aragtay.(indhadhayn ku samee gurigasaqafkiisa)
select_one floor	q237	q237. observe main material of the floor of the dwelling and record observation								yes													የመኖሪያ ቤቱ ወለል የተሰራበትን ዋና ቁሳቁስ ይመልከቱ እና ይመዝግቡ		Waan afaallii manaa (jechuun koo laftii manaa) irraa hojjetame ilaalii guuti		U fiirso walxaha ugu muhiimsan sagxada guriga kadib diwangali waxa aad aragtay.
select_one wall	q238	q238. observe main material of the exterior walls of the dwelling and record observation								yes													የመኖሪያ ቤቱ የውጭ ግድግዳ የተሰራበትን ዋና ቁሳቁስ ይመልከቱ እና ይመዝግቡ		Waan gidaarrii (dadaa, keenyan) manaa alaa irraa hojjetame ilaalii guuti		U fiirso oo qor waxyaalaha aad ka aragto gidaarka guriga.
integer	q239	q239. how many rooms in this household are used for sleeping?	(number of rooms)			.>0 and .<15				yes													በዚህ ቤት ውስጥ ስንት ክፍሎች ለመኝታ ያገለግላሉ?		Mana kana keessa kutaa ciisichaaf itti fayyadamtan meeqatu jira?		Immisa qol oo hurdo ayuu qoyskani leeyahay?	(tirada qolalka)
note	note_access	Awareness and exposure to care																					ክፍል III፡ የሰለጠነ የወሊድ እንክብካቤ ተደራሽነት		Kutaa III: Hubannoo fi Qaqabiinsa Tajaajila ogeessaa
integer	q240	q240. How long does it take in minutes to walk from your home to the nearest healthcare facilty, which could be a hospital, a health center, or a health post?	(Number in minutes)							yes													ከቤትዎ ወደ በአቅራቢያዎ ወደሚገኝ የጤና እንክብካቤ ተቋም ለመጓዝ በደቂቃዎች ውስጥ ምን ያህል ጊዜ ይፈጅበታል፣ ይህም ሆስፒታል፣ ክሊኒክ፣ ሃኪም ወይም ጤና ኬላ ሊሆን ይችላል?		Mana keessanii kaatanii hanga bakka tajaajilli fayyaa dhiyeenyattii itti kennamu (Hospitaala, Buufata Fayyaa ykn Keellaa Fayyaa) gahuudhaaf daqiiqaa meeqa isin irraa fudhata?		Intee in le'eg ayay ku qaadanaysaa daqiiqado inaad gurigaaga ka soo lugayso oo aad tagto goobta daryeelka caafimaadka ee kuugu dhow, taasoo noqon karta isbitaal, rug caafimaad, dhakhtar caafimaad, ama goob caafimaad?	(Lambarka daqiiqadaha gudahood)
integer	q240a	q240a. Walking time to reach nearest hospital in minutes								yes													ቅርብ ወዳለ ሆስፒታል ለመጓዝ ምን ያህል ሰአት ይፈጃል?		Yeroo miilaan deemamuu Hospitaala dhiyoo jiru ga'uuf yeroo hamamii fudhata?		Waqtiga socodka si aad u gaarto cisbitaalka kuugu dhow
integer	q240b	q240b. Walking time to reach nearest health center in minutes								yes													ቅርብ ወዳለ ጤና ተቋም ለመጓዝ ምን ያህል ሰአት ይፈጃል?		Yeroo miilaan deemamuu Buufata fayyaa dhiyoo jiru ga'uuf yeroo hamamii fudhata?		Waqtiga socodka si aad u gaarto xarunta caafimaadka ee kuugu dhow
integer	q240c	q240c. Walking time to reach nearest health post in minutes								yes													ቅርብ ወዳለ ጤና ከላ ለመጓዝ ምን ያህል ሰአት ይፈጃል?		Yeroo miilaan deemamuu Kellaa fayyaa dhiyoo jiru ga'uuf yeroo hamamii fudhata?		Waqtiga socodka si aad u gaarto rugta caafimaadka ee kuugu dhow
select_one typeoftravel	q241	q241. How do you usually travel to this nearest healthcare facilty (a hospital, a health center, or a health post) from your home?								yes													ብዙውን ጊዜ ከቤትዎ ወደዚህ የጤና እንክብካቤ ተቋም እንዴት ይጓዛሉ?		Iddoo tajaajilli fayyaa itti kennamu dhaquuf yeroo hedduu geejjiba maaliitti fayyadamtu?		q249. Adiga/qoyskaagu ma haysataa kaadhka caafimaadka qoyska (FHC)?
select_one yesno	q242	q242. Did any community health workers visit you during your last pregnancy?								yes													ባለፈው እርግዝናዎ ወቅት የማህበረሰብ ጤና ሰራተኞችን ጎበኘዎት?		Yeroo ulfa keessan isa dhumaa sana, Hojjettonni Fayyaa Hawaasaa kamiyyuu dhufanii isin daawwatanii beeku?		q250. Miyuu mid ka mid ah carruurtaada (kayar 5 sano jir) haysta shahaadada tallaalka?
select_multiple whovisited	q243	q243. Who visited you during your pregnancy?	ASK: Who else? Record all responses					${q242}=1		yes													በእርግዝናዎ ወቅት ማን ጎበኘዎት?	ASK: Who else? Record all responses	Yeroo ulfa eenyutu isin daawwate?	ASK: Who else? Record all responses	q251. Reerkaagu ma leeyahay shabag sariireed oo la isticmaali karo marka la seexanayo?	WEYDII: Yaa kale? Qor dhammaan jawaabaha
select_multiple discussed	q244	q244. What was discussed during the home or out side home visit/encounter with CHWs?	ASK: Who else? Record all responses					${q242}=1		yes													ከ CHWs ጋር በቤት ውስጥ ወይም ከቤት ውጭ በቤት ጉብኝት/በገጠማቸው ወቅት ምን ተብራርቷል?	ASK: Who else? Record all responses	Yeroo daawwannaa sana, Maal faa mari'attanii turtan?	ASK: Who else? Record all responses	q252. Immisa maro kaneeco ayuu qoyskaagu leeyahay? HADDII 7 AMA KA BADAN SHABAD, DIIWAAN GELIN '7'	WEYDII: Yaa kale? Qor dhammaan jawaabaha
select_one yesno	q245	q245. Are you covered by any health insurance?								yes													በማንኛውም የጤና መድን ሽፋን አለዎት?		Inshuraansii Fayyaa kamiinuu hammatamtanii jirtuu? Maatiin kun miseensa inshuraanisii fayyaati?		q255. Ma jiraa qof xalay ka hoos seexday maro-kaneecada?
select_one typeofinsurance	q246	q246. What type of health insurance are you covered by?						${q245}=1		yes													በምን አይነት የጤና መድን ነው የሚሸፈኑት?		Gosa Inshuraansii Fayyaa isa kamiin hammatamtanii jirtu?		q506. Hadday haa tahay, yaa xalay ku seexday maro-kaneecada hoosteeda? Baaris: qof kale? Haa/maya u calaamadee dhammaan dadka liiska ku jira. Baadhitaan
select_one yesno	q247	q247. Are you member of women development army (WDA)?								yes													እርስዎ የሴቶች ልማት ቡድን አባል ነዎት?		Isin [ati] miseensa garee misooma fayyaa damee dubartootaatii?		Ma waxaad xubin ka tahay ciidanka horumarinta caafimaadka haweenka (WHDA)?
select_one yesno	q248	q248. Are you model household?								yes													ሞዴል ቤተሰብ ነዎት?		(Isin [ati]) maatii adda dureedhaa?		Ma waxaad tahay qoys model ah ama lagu daydo?
select_one havefhc	q249	q249. Do you/your household have a Family Health Card (FHC)?								yes													q249. የቤተሰብ ጤና መመሪያ አለዎት?	መፀሐፉን እንዲያሳዩ ጠይቋቸው	q249. Isin ykn maatiin keessan qajeelfama fayyaa maatii qabduu?	Qajeelfama fayyaa maatii akka sintti agarsiisan taasisaa	q249. Adiga/qoyskaagu ma haysataa kaadhka caafimaadka qoyska (FHC)?
select_one idip	q250	q250. Do any of your children (under 5 years of age) have immunization diploma?								yes													q250. ከ5 ዓመት በታች ያለ/ሉ ሕጻናት ልጅዎ/ልጆችዎ የክትባት የምስክር ወረቀት አለው/አላቸው?	የምስክር ወረቀቱን፡፡ እንዲያሳዩ ጠይቀቸው	q250. Daa’imman keessan (waggaa 5 gadii) kan waraqaa ragaa talaalli qabuu?	Waraqa ragaa akka isinitti agarsiisan taasisaa	q250. Miyuu mid ka mid ah carruurtaada (kayar 5 sano jir) haysta shahaadada tallaalka?
select_one yesnoNA	q251	q251. Does your household have any bed nets that can be used while sleeping?								yes													q251. ቤተሰቡ የወባ ትንኝ መከላከያ መረብ/አጎበር/ዛንዚራ አለው?		q251. Maatiin keessan saaphana Siree ittisa bookee busaa kan yeroo hirribaa ittin fayyadmu qabaa?		q251. Reerkaagu ma leeyahay shabag sariireed oo la isticmaali karo marka la seexanayo?
integer	q252	q252. How many mosquito nets does your household have? IF 7 OR MORE NETS, RECORD '7'	if 7 or more nets, record '7'			.<8 and .>0		${q251}=1		yes													q252. ቤተሰቡ ስንት የወባ ትንኝ መከላከያ መረብ /አጎበር/ዛንዚራ አለው?	7 ወይም ከዚያ በላይ ከሆነ፡፡ 7 ብለው ይመዝግቡ	q252. Maatiin keessan saaphana siree ittisa bookee busaa meeqa qaba?	saaphana siree 7 ykn isaa ol yoo tae 7 barreessi	q252. Immisa maro kaneeco ayuu qoyskaagu leeyahay? HADDII 7 AMA KA BADAN SHABAD, DIIWAAN GELIN '7'	haddii 7 shabaq ama ka badan, qor '7'
select_one yesnodk	q255	q255. Did anyone sleep under mosquito net(s) last night?						${q251}=1		yes													q255. ትናንት ማታ በአጎበር ከለላ ውስጥ የተኙ የቤተሰብ አባላት ነበሩ?		q255. Miseensi maatii kaleessa galgalaa saaphana siree kana jala rafe/bule jiraa?		q255. Ma jiraa qof xalay ka hoos seexday maro-kaneecada?
begin group	q256	q256. If yes, who slept under mosquito net(s) last night? Probe: anyone else? Mark yes/no for all people listed. Probe			field-list			${q255}=1															q256. አዎን ካሉ በአጎበሩ ከለላ ውስጥ የተኙት እነማን ነበሩ?	ዝርዝሩን አያንብቡ፣ለተዘለዘሩት ሰዎች በሙሉ አዎ ወይም የለም የሚለው ላይ ምልክት ያድርጉ	q256. Eeyyee yoo ta'ee enyuutu jala bulee?	Filannoo hin dubbiisin. Eeyyee ykn Lakki jeedhii galmeessi	q506. Hadday haa tahay, yaa xalay ku seexday maro-kaneecada hoosteeda? Baaris: qof kale? Haa/maya u calaamadee dhammaan dadka liiska ku jira. Baadhitaan
select_one yesno	q256a	q256a. Self								yes													q256a. ተጠያቂው		q256a. Ana/Nama gaafatamuu		q256a. Nafta
select_one yesno	q256b	q256b. Newborn baby								yes													q256b. አራስ ልጅ		q256b. Daa’ima dhalattuu		q256b. Ilmaha dhawaan dhashay
select_one yesno	q256c	q256c. Other children (under 5)								yes													q256c. ሌሎች ልጆች (< 5)		q256c. Daa’immaan biroo (kan waggaa < 5)		q256c. Caruur kale (kayar 5)
select_one yesno	q256d	q256d. Spouse								yes													q256d. ባለቤትዎ		q256d. Abbaa		q256d. Xaaska
select_one yesno	q256e	q256e. Other								yes													q256e. ሌላ		q256e. Kan biroo		q256e. Mid kale
select_one csc_awaren	q257f	q257. Have you heard about or participated in a community scorecard program related to maternal health services?								yes													q257. ከእናቶች ጤና አገልግሎት ጋር በተገናኘ ስለማህበረሰብ የውጤት ካርድ ፕሮግራም ሰምተሻል ወይም ተሳትፈሻል?		q257. Waa’ee sagantaa madalii kaardii hawaasaa tajaajila fayyaa haadholii wajjin walqabatee jiru dhageessaniittu ykn irratti hirmaattaniittuu?		q257. Have you heard about or participated in a community scorecard program related to maternal health services?
select_one csc_impact	q258g	q258. In your opinion, has the community scorecard program led to improvements in maternal health services in your community?						${q257f}=1 or ${q257f}=2		yes													q258. በእርስዎ አስተያየት፣ የማህበረሰብ የውጤት ካርድ መርሃ ግብር በእናቶች ጤና አገልግሎት ላይ በማህበረሰብዎ ውስጥ መሻሻሎችን አምጥቷል?		q258. Akka yaada keessaniitti, sagantaa madalii kaardii hawaasa hawaasa keessan keessatti tajaajila fayyaa haadholii irratti fooyya’iinsa fideeraa?		q258. In your opinion, has the community scorecard program led to improvements in maternal health services in your community?
end group
note	note_repro	Reproduction																					ስነ ተዋልዶ		Kutaa IV: Fayyaa Walhormaataa		Qaybta VI: Taranka
select_one yesno	q257	q257. Now I would like to ask about all the pregnancy you have had during your life. Have you ever be pregnant?								yes													አሁን እስካሁን ስለወለዳችሁት ሁሉ ልጠይቃችሁ እፈልጋለሁ ። ነፍሰጡር ሆነው ያውቃሉ?		Amma waa'ee dhaloota jireenya kee keessatti dhalatte hunda gaafachuun barbaada. Ulfooftani beektuu?
integer	q258	q258. How many times were you pregnant?	Including those that did not end with a live births; record 14 if more than 14 times			.<15		${q257}=1		yes													እስከ አሁን ስንት ጊዜ ነፍሰጡር ሆነው ያውቃሉ?	(በሕይወት ያልተወለዱትንም ይጨምራል) ከ14 በላይ ከሆነ 14 ይሙሉ	Akkuma waliigalaatti yeroo/marsaa meeqaaf ulfa taatanii beektu (ulfa hinmilkaayiinis dabalatee)?	kan lubbuudhan hin dhallannes ni dabalata. Kanaan dura yoo hin ulfaahhin ta'e 0 barreessi	How many times were you pregnant?	Oo ay ku jiraan kuwa aan ku dhammaan dhalmo nool; diiwaan 14 haddii ay ka badan tahay 14 jeer
integer	q259	q259. How many times have you given birth?	Including those that did not end with a live births; record 14 if more than 14 times			.<${q258} or .=${q258}		selected(${q257}, '1')		yes													እስከዛሬ ስንት ጊዜ ልጅ ወልደዋል (Parity)? (ማለቴ ሲወለድ ያለቀሰ ወይም በሕይወት ተወልዶ ነገር ግን ከጥቂት ደቂቃ ወይም ሠዓት በኋላ የሞተ ልጅን ያጠቃልላል)		Yeroo Meeqa Deessan (daa'iman hinmilkaayin dabalatee; jechuun koo daa’imman lubbuu qaban ykn mallattoo lubbuu qabaachuu agarsiisanii yeroo muraasa booda deebi’an/du'an dabalatee)?	yoo hin jiruu ta'ee 0 barreessi	How many times have you given birth?
integer	q261	q261. how many sons or daughters do you have?	Number			.<15		${q259} > 0		yes													ስንት ወንዶች ወይም ሴቶች ለጆች አሉዎት?		Amma walumaa galatti Ijoollee (dhiiraafi dubra) meeqa qabda?		Immisa wiil ama gabdho ayaad leedahay?	Tirada
select_one yesno	q262	q262. have you ever given birth to a boy or a girl who has born alive but later (within one month of life birth) died?								yes													ወንድ ወይም ሴት ልጅ በህይዎት ወልደው ትንሽ ቆይቶ ሞቶብዎት ያውቃል?		Armaan dura daa'imman, dhiiras ta'ee dubra, erga lubbuun dhalatanii booda ji'a tokko keessatti isin jalaa dee'iban ykn du'anii jiruu?		Waligaa ma umushay wiil ama gabar noolol ku dhashay balse markii danbe dhintay?
select_one yesno	q263	q263. have you ever had a pregancy that miscarried, was aborted, or ended in a still birth?								yes													የጨነገፈ፣ የተቋረጠ ወይም በሞት ያልተወለደ እርግዝና ኖሮህ ታውቃለህ?		Armaan dura, ulfii hinmilkaayiin, jechuun kan otoo hinga'iin dhalatan ykn lubbuu malee dhalatan, uumamee turee?		Waligaa ma yeelatay uur dhicisoobay, soo dhacay, ama noqday ilmo meyd ah/qubad?
integer	q264	q264. how many boys and girls have died?	number			.<15		${q262}=1		yes													ስንት ወንድ ወይም ሴት ልጆች ሞተዋል?		Ijoolleen (dubras dhiiras) isin jalaa du'an (lubbuun darban) jiruu? meeqa?		Imisa wiil ama gabdho ayaa ka saqiiray?	tirada
select_one yesno	q265	q265. Are you pregnant now?								yes													አሁን ላይ ነፍሰጡር ኖት?		Amma ulfooftee jirtaa?		Hada ma uur baad leedahay?
integer	q266	q266. How many months pregnant are you?				.>1 and .<9		${q265}=1		yes													የስንት ወር ነፍሰጡር ኖት?		Deebiin kee eeyyee yoo ta'e, Ulfa ji'a meeqaati?		Hadda waxaan jeclaan lahaa in aan wax ka weydiiyo dhammaan dhalmada aad dhashay intii aad nooshahay. Weligaa ma umushay?
select_one yesno	q267	q267. When you got pregnant, did you want to get pregnant at that time?						${q265}=1		yes													በዚያን ሲያረግዙ ጊዜ ማርገዝ ፈልገው ነበር?		Yeroo ulfoofte sanatti, ulfa ta'uu barbaaddee?		Hadda ma uur baad leedahay?
select_one yesno	q267a	q267a. Have you ever delivered in a health facility before?								yes													ከዚህ በፊት በጤና ተቋም ወልደው ያውቃሉ?		Kanaan dura dhaabbata fayyaa keessatti deessee beektaa?		Immisa bilood ayuu uur leh?
select_one del	q267b	q267b. Based on your previous delivery experience, would you recommend that your friends or family members deliver in a facility or at home?						${q267a}=1		yes													በቀድሞ የወሊድ ልምድዎ መሰረት፣ ጓደኞችዎ ወይም የቤተሰብ አባላትዎ በጤና በተቋም ውስጥ ወይስ በቤት ውስጥ እንዲወልዱ ይመክራሉ?		Muuxannoo da’umsaa kanaan dura qabdan irratti hundaa’uudhaan, hiriyyoonni ykn miseensonni maatii keessan dhaabbata fayaatti ykn mana keessatti akka da'aan ni gorsitaa?		Markaad uur yeelatay, ma rabtay inaad uur yeelato wakhtigaas?
select_one mensus	q268	q268. When did your last menstrual period start?						${q265}=1		yes													የመጨረሻ የወር አበባ መቸ ነበር?		Laguun kee inni dhumaa yoom jalqabe?		Weligaa ma ku umushay goob caafimaad ka hor?
select_one yesnodk	q269	q269. From one menstrual period to the next, are there certain days when a woman is more likely to become pregnant?								yes													ከአንድ የወር አበባ ጊዜ አንስቶ እስከሚቀጥለው ድረስ አንዲት ሴት ለማርገዝ የምትችልባቸው የተወሰኑ ቀናት አሉ?		Laguu tokko irraa kaasee hanga isa itti aanutti guyyoonni murtaa’oon dubartiin tokko carraan ulfaa’uu ishee guddaa ta’e ni jiruu?		Iyada oo ku saleysan khibradaada dhalmo ee hore, ma kugula talin lahayd asxaabtaada ama xubnaha qoyskaaga inay wax ku keenaan xarun ama guriga?
select_one period	q270	q270. Is this time just before her period begins, during her period, right after her period has ended, or halfway between two periods?						${q269}=1		yes													ይህ ጊዜ የወር አበባዋ ከመጀመሩ በፊት፣ በወር አበባዋ ወቅት፣ የወር አበባዋ ካለቀ በኋላ ነው ወይስ በሁለት የወር አበባዎች መካከል ግማሽ ነው?		Yeroon kun laguu ishee osoo hin jalqabin dura, yeroo laguu ishee, erga laguun ishee xumuramee booda moo walakkaa marsaa laguu lama gidduutti?		Goorma ayay caadadii kuugu dambaysay bilaawday?
select_one yesno	q271	q271. After the birth of a child, can a woman become pregnant before her menstrual period has returned?								yes													አንድ እናት ልጅ ከወለደች በኋላ የወር አበባዋ ከመመለሱ በፊት ማርገዝ ትችላለች?		Erga daa'imni dhalattee booda, dubartiin tokko osoo laguun ishee hin deebi'in ulfaa'uu dandeessi?		Laga bilaabo hal caadadu ilaa maalinta xigta, ma jiraan maalmo gaar ah oo ay haweeneydu u badan tahay inay uur yeelato?
begin group	For_w15_49							${w15_49}=1																	For_w15_49.		Wakhtigan ma ka hor inta aanay caadadu bilaabmin, xilliga caadada, isla markaaba caadadu dhammaatay, mise kala badh ayaa u dhexeeya laba caado?
note	Part_III	Family planning																					የቤተሰብ እቅድ		sectionFP. Karoora maatii		Qorshaynta Qoyska
begin group	q301	q301. Now I would like to talk about family planning - the various ways or methods that a couple can use to delay or avoid a pregnancy. Have you ever heard of (METHOD)?								yes													q601. ስለ እርግዝና መከላከያ ዘዴ ወይም ስለ ቤተሰብ እቅድ ሰምተው ያውቃሉ		q301. Waa’ee karoora maatii dhageessanii beektuu?		q301. Hadda waxaan jeclaan lahaa inaan ka hadlo qorsheynta qoyska - siyaabaha ama hababka kala duwan ee lammaanuhu u isticmaali karaan inay dib u dhigaan ama uga fogaadaan uurka. Weligaa ma maqashay (HAAB)?
select_one yesno	q301a	q301a. Female sterilization								yes													ለሴቶች ቋሚ የወሊድ መከላከያ		Ujummoo gadameessa dubartii guduunfuu		Madhalayska dumarka
select_one yesno	q301b	q301b. Male sterilization								yes													ለወንዶች ቋሚ የወሊድ መከላከያ		Vaasectomy dhiiraa		Madhalaysnimada ragga
select_one yesno	q301c	q301c. Pill								yes													ኪኒን		Kiniinii/piilissi		Kiniiniga
select_one yesno	q301d	q301d. IUD								yes													በማህፀን ውስጥ የሚቀመጥ የወሊድ መከላከያ		IUCD		IUD
select_one yesno	q301e	q301e. Injections								yes													መርፌ		Deeppoo/injeekshinii		Cirbadaha
select_one yesno	q301f	q301f. Implants								yes													በክንድ የሚቀመጥ የወሊድ መከላከያ		Implantii		Maqaarka
select_one yesno	q301g	q301g. Condom								yes													ክንዶም		Condommii		Kondhomka
select_one yesno	q301h	q301h. Diaphram/foam/jelly								yes													ዲያፍራም		Diyaafaraamii/foomii/jeeliin		Diapram/xumbo/jelly
select_one yesno	q301i	q301i. Periodic abstinence								yes													በየጊዜው መታቀብ		Yeroo yeroon walqunnamtii salaa irra off qusachuu		Ka-hortagga joogtada ah
select_one yesno	q301j	q301j. Withdrawal								yes													ውጪ በማውጣት		Dhangala'aa qamaa dubartii allatii dhangalassu		Ka bixida
select_one yesno	q301k	q301k. LAM								yes													ጡት በማጥባት		LAM		LAM
select_one yesno	q301l	q301l. Female condom								yes													የሰቶች ክንዶም		Condommii dubartti		Kondhomka dumarka
select_one yesno	q301m	q301m. Emergency contraception								yes													ድንገተኛ የወሊድ መከላከያ		Post pillii		Ka hortagga degdega ah
select_one yesno	q301n	q301n. Standard days method/cycle beads								yes													የቀናት ዘዴ		Malaa callandarraa		Habka maalmaha caadiga ah/kuul meertada
select_one yesno	q301o	q301o. Rhythm Method								yes													የሪትም ጊዜ		Malaa ritimmii		Habka laxanka
end group	q301
select_one yesno	q301p	q301p. Have you/your husband had performed sterilization?																					ለአንቺ/ለባልቤትሸ ቋሚ የወሊድ መከላከያ አገልግሎት ተሰርቶሎት ነበረ?		Siif/abbaa warraa keetif sterilizeshiniin raawwatamee turree?		Have you/your husband had performed sterilization?
date	q302	q302. In what month and year was the sterilization performed?			month-year			${q301p}=1															በስንተኛው ወር እና አመት ቋሚ የወሊድ መከላከያ የተጠቀሙት?		Ji’aa fi waggaa kam keessatti sterilizeshiniin raawwatame?		Bil iyo sanadkee ayaa la sameeyay jeermiskan?
select_one yesno	q303	q303. Do you approve of couples using family planning methods								yes													q602. የእርግዝና መከላከያ ዘዴ መጠቀምን ወይም የቤተሰብ እቅድን ይደግፋሉ?		q303. Karoora maatii fayyadamuu ni deeggartuu?		q303. Ma oggolaatay in lammaanaha isticmaala hababka qorshaynta qoyska
select_one yesno	q304	q304. q304. Do you know of a place where you can obtain a family planning method?								yes													q605. የእርግዝና መከላከያ ዘዴ የት እንደሚገኘ ያውቃሉ?		q304. Bakka tajaajila karoora maatii itti argattan beektuu?		q304. Ma garanaysaa meel aad ka heli karto habka qorshaynta qoyska?
select_multiple source	q305	q305. Where can you obtain a family planning method? DO NOT READ RESPONSES RECORD ALL MENTIONED	DO NOT READ RESPONSES RECORD ALL MENTIONED					${q304}=1		yes													q606. የእርግዝና መከላከያ ዘዴ የት ይገኛል?	መልሶቹን አያንብቡ የተጠቀሱትን በሙሉ ይመዝግቡ	q305. Eessa irra argachuu dandeessuu? Kan bira hoo?	filannoo hin dubbisinaa. Deebii hunda galmeessaa	q305. Halkeed ka heli kartaa habka qorsheynta qoyska? Ha akhriyin jawaabaha DIIWAAN GELIN DHAMMAAN LA XUSAY	Ha akhriyin jawaabaha DIIWAAN GELIN DHAMMAAN LA XUSAY
select_one yesno	q306	q306. Are you pregnant now?								yes
select_one want	q307	q307. At the time you became pregnant did you want to become pregnant then, did you want to wait until later, OR did you NOT WANT to have any more children?						${q306}=1		yes													q608. ነፍሰጡር በሆኑ ጊዜ እርግዝናውን ፈልገውት ነበር? ሳያረግዙ መቆየት ይፈልጉ ነበር ወይስ ተጨማሪ ልጅ መውለድ አይፈልጉም ነበር?		q307. Yeroo ulfa turtan sana ulfa ta'u ni barbaadu turtan moo, yeroo murtaa’e turuu barbaaddan moo, ijoollee biroo gonkumaa dabalachuu hin barbaaddanii turee?		q307. Markii aad uur yeelatay ma rabtay inaad uur yeelato, ma waxaad rabtay inaad sugto ilaa goor dambe, mise ma rabtay inaad carruur kale dhasho?
select_one yesno	q308	q308. Have you or your partner ever used any method to delay or avoid getting pregnant?								yes													q609. እርስዎ ወይም ባለቤትዎ እርግዝናን ለመከላከል ወይም ለማዘግየት የቤተሰብ እቅድ ዘዴ ተጠቅማችሁ ታውቃላችሁ?	Ever use	q308. Isin ykn abbaan warraa keessan ulfaa of irraa ittisuudhaaf ykn haambisuuf mala karoora matii fayyadamtani beektuu?		q308. Adiga ama lamaanahaaga waligaa ma isticmaashay hab aad ku daahiso ama aad isaga ilaaliso in aad uur yeelato?
begin group	everusers							${q308}=1
integer	q309	q309. How old were you when you first used a method to delay or avoid getting pregnant? ENTER THE AGE IN YEARS. ENTER -88 IF RESPONDENT DOES NOT KNOW	lower than or equal to current age			.<${q202} or .=${q202} or .=88				yes													q609a. በስንት ዓመት እድሜዎ ነበር ለመጀመሪያ ጊዜ እርግዝናን ለማዘግየት ወይም ለመከላከል ብለው የእርግዝና መከላከያ ዘዴ የተጠቀሙት/የጀመሩት?	ማስታዎሻ፡ ዕድሜ በዓመት ይሞላ፤ ምንም ማስታወስ ካልቻሉ 88 ይሙሉ	q309. Yeroo jalqaabaaf mala karoora maatii ulfa ittisuuf ykn tursuuf fayyadamtan umuriin keessaan waggaa meeqaa turee?	Hub: Umuriin waggaadhaan haguutaamu. Yoo mala karoora maatii kamiyyuu fayyadaman hin beekan ta'e 0 guutaa. Yoo homa yaadachuu baataan 88 guuta.	q309. Meeqa sano ayaad jirtay markii ugu horeysay ee aad isticmaashay hab aad dib ugu dhigto ama aad iskaga ilaaliso in aad uur yeelato? GAL DA'DA SANO. Geli -88 HADDII JAWAABTU UUSAN OGAYN	ka hooseeya ama la siman da'da hadda
select_multiple reasondely	q310	q310. Why did you dely or avoid pregnancy?	Select all that apply					${q308}=1		yes													q609a1. እርግዝናን የተከላከላችሁበት ወይም ያዘገያችሁበት ምክንያት ምን ነበር?	መልሶቹን አያንብቡ የተጠቀሱትን በሙሉ ይመዝግቡ	q310. Ulfa tursuuf sababiin maal turee?		q310. Maxaad u diiday ama uga fogaatay uur?	Dooro dhammaan kuwa khuseeya
integer	q311	q311. How many living children did you have at that time, if any?	Lowe or equal to total children ever born							yes													q609b. ለመጀመሪያ ጊዜ እርግዝናን ለማዘግየት ወይም ለመከላከል ብለው የእርግዝና መከላከያ ዘዴ ሲጠቀሙ ስንት በህይወት የወለዱዋቸው ልጆች ነበርዎት?	ከተወለዱት ጠቅላላ ልጆች ቁጥሩ ማነስ ወይም እኩል መሆን አለበት	q311. Yeroo jalqaba mala karoora maatii fayyadamtan sana daa'imman lubbuun jiraan meeqaa qabdu turee?	Hub: Qixxee daa'imman dhalatan hundaa ykn isaanii gadi ta'uu qaba	q311. Imisa caruur ah oo nool ayaad dhaleen wakhtigaas, haddii ay jiraan?	Hooseeyo ama le'eg yahay wadarta guud ee carruurta weligood dhashay
select_one yesno	q312	q312. Are you or your partner currently doing something or using any method to delay or avoid getting pregnant?	Ask those who are currently not pregnant					${q306}=0		yes													q610. እርስዎ ወይም ባለቤትዎ በአሁኑ ወቅት እርግዝናን ለመከላከል ወይም ለማዘግየት ብላችሁ የምትጠቀሙት ዘዴ አለ ወይም የምታደርጉት ነገር አለ?	በአሁኑ ጊዜ ነፍሰጡር ያልሆኑትን ይጠይቁ	q312. Isin ykn abbaan warraa keessan ulfaa tursiisuudhaaf ykn hambisuudhaf yeroo ammaa malli fayyadamtan ni jira?	Hub: Warra amma ulfa hin taane gaaffadhu	q312. Adiga ama lamaanahaaga hadda ma waxaad samaynaysaan wax ama ma isticmaashaa hab aad dib u dhigto ama aad uga fogaato inaad uur yeelato?	Weydii kuwa hadda aan uur lahayn
begin group	user							${q312}=1
select_one method	q313	q313. Which method are you using? Do not read out responses.Circle response.								yes													q611. የትኛውን ዘዴ ነው እየተጠቀሙ ያሉት?	መልሶችን አያንብቡ አንድ መልስ ብቻ ይክበቡ	q313. Mala kamiin fayyadamaa jirtuu?	filannoo hin dubbisiina. Deebii tokko qofa galmeessi	q313. Qaabkee ayaad isticmaalaysaa? Ha akhriyin jawaabaha. Jawaabta goobabada
begin group	traduser							${q313}!=9 or ${q313}!=10 or ${q313}!=11
integer	q312x	q312x. How long have you been using the current method (in months)?								yes													q612. በአሁኑ ወቅት የሚጠቀሙበትን የወሊድ መከላከያ ዘዴ መጠቀም ከጀመሩ ስንት ወር ሆነዎት?	(በወራት) ከ 1 ወር ካነሰ "0" ያስገቡ	q314. Mala karoo maatii yeroo ammaa fayyadamaa jirtaan kana erga jalqabdanii yeroo hangam ta'e (ji'aan)?	Hub: Yoo ji'a tokkoo gadi ta'ee 0 guuti.	q312. Intee in le'eg ayaad isticmaalaysay habka hadda (bilo gudahood)?
date	q313x	q313x. Since what month and year have you been using (CURRENT METHOD) without stopping? PROBE: For how long have you been using (CURRENT METHOD) now without stopping?			month-year																		የአሁኑን የወሊድ መቆጣጥጠሪያ ዘዴ መጠቀም ከመጀመሩበት ወር እና አመት ያለማቋረጥ ተጠቅመዋል?		q313. Ji'a fi waggaa kam irraa kaasee osoo hin dhaabatin (MAALA AMMAA) fayyadamaa turtan? QORANNOO: Amma osoo hin dhaabatin (CURRENT METHOD) yeroo hangamii fayyadamaa turtan?		q313. Ilaa intee bisha iyo sanadka aad isticmaalaysay (Habka hadda) adigoon joojin? BAARITAANKA: Intee in le'eg ayaad isticmaalaysay (Habka hadda) adigoon joojin?
select_one fpsource	q314	q314. Where did you obtain (CURRENT METHOD) the last time?								yes													q613. አሁኑ የሚጠቀሙበትን የወሊድ መከላከያ ዘዴ ከየት አገኙት?	መልሶችን አያንብቡ	q315. Mala yeroo ammaa iiti fayyadamtan kana eessaa argattan?	Filannoo hin duubbiisina	q314. Halkeed ka heshay (Habka hadda) markii ugu dambeysay?
select_one yesno	q314a	q314a. Before you started using the current method, had you discussed the decision to delay or avoid pregnancy with your husband/partner?								yes													የአሁኑን የወሊድ መቆጣጥጠሪያ ዘዴ መጠቀም ከመጀመርዎ በፊት እርግዝናን ለማዘግየት ወይም ለማስወገድ በተሰጠው ውሳኔ ከባለበቶ ጋር ተወያይተዋል?		Mala amma fayyadamaa jirtu osoo hin jalqabin dura abbaa warraa/hiriyaa gaa’elaa kee waliin murtoo ulfa tursiisuu ykn irraa fagaachuu irratti mari’attee turtee?		Kahor intaadan bilaabin isticmaalka habka hadda jira, ma kala hadashay go'aanka dib u dhigista ama ka fogaanshaha uurka ninkaaga / lammaanahaaga?
select_one aprove	q314b	q314b. How does your husband/partner feel about family planning?								yes													ባለቤቶ ወይም ጓደኛዎ ስለ ቤተሰብ ምጣኔ ምን ይሰማቸዋል?		Abbaan manaa/hiriyaan kee karoora maatii ilaalchisee maaltu itti dhagahama?		Sidee ninkaaga/ lammaanahaagu u dareemayaa qorshaynta qoyska?
select_one yesno	q314c	q314c. Does/did your husband/partner know that you are/were using the current method?								yes													ባለቤትዎ/ጓደኛዎ የአሁኑን ዘዴ እየተጠቀሙ መሆንዎን ያውቃሉ/ ያውቃሉ?		Abbaan manaa/hiriyaan kee mala amma jiru fayyadamaa akka jirtu/jirtee ni beekaa?		Ninkaaga/lamaanahaagu ma ogtahay inaad isticmaalayso habka hadda?
select_one before	q314d	q314d. Did you talk with your partner about using your method before you started using, after you started using, or you have not talked about it?								yes													መጠቀም ከመጀመርዎ በፊት፣ መጠቀም ከጀመሩ በኋላ የእርስዎን ስለመጠቀም ከባለቤቶዎ ጋር ተነጋግረዋል ወይስ አልተናገሩም?		Mala amma fayyadamaa jirtu osoo hin jalqabin dura, fayyadamuu erga jalqabdee booda ykn waa’ee kanaa hin dubbanne hiriyaa kee wajjin haasoftee?		Ma kala hadashay lamaanahaaga isticmaalka ka hor inta aanad bilaabin isticmaalka, ka dib markaad bilawdo isticmaalka, ama aadan ka hadlin?
select_multiple whypartner	q314e	q314e. Why have you not discussed your family planning use with your husband/partner?						selected(${q314d}, '3')		yes													ለምንድነው ስለቤተሰብ እቅድ አጠቃቀምዎ ከባቤለቶ/ጓደኛዎ ጋር ያልተወያዩት?		Maaliif itti fayyadama karoora maatii keessanii abbaa warraa/hiriyaa gaa’elaa keessan waliin hin mari’anne?		Maxaad uga hadli weyday isticmaalka qorshaynta qoyskaaga ninkaaga/ lammaanahaaga?
begin group	q314x	In the past 12 months, has your husband/partner																					ባለፉት 12 ወራት ውስጥ የእርሶ ባለበት/ጓደኛ		Ji'oota 12 darban keessatti, abbaa warraa/hiriyaa kee qaba		12-kii bilood ee la soo dhaafay, ninkaaga/ lamaanahaaga ayaa haysta
select_one yesno	q314f	q314f. Told you not to use any family planning								yes													ማንኛውንም የቤተሰብ ምጣኔ እንዳትጠቀም ነግሮታል?		Karoora maatii kamiyyuu akka hin fayyadamne isinitti himeera		Waxa laguu sheegay in aanad isticmaalin qorshaynta qoyska
select_one yesno	q314g	q314g. Said he would leave you if you didn't get pregnant								yes													ካላረገሽ እተወሻለሁ ብሏል		Yoo hin ulfoofne si dhiisa/hiikaa jedhe		Wuxuu yidhi waan kaa tagayaa haddii aadan uur yeelan
select_one yesno	q314h	q314h. Told you he would have a baby with someone else if you didn't get pregnant								yes													ካላረገሽ ከሌላ ሰው ልጅ እንደሚወልድ ነግሮሻል		Yoo ati hin ulfoofne nama biraa wajjin daa'ima akka godhatu sitti hime		Wuxuu kuu sheegay inuu ilmo u yeelan doono qof kale haddii aadan uur yeelan
select_one yesno	q314i	q314i. Took away your family planning or kept you from going to the clinic to get family planning								yes													የቤተሰብ ምጣኔን ወስደውቦታል ወይም የቤተሰብ ምጣኔን ለማግኘት ወደ ክሊኒኩ እንዳይሄዱ አግደውታል		Karoora maatii kee sirraa fudhate ykn karoora maatii argachuuf gara mana yaalaa akka hin deemne si dhorke		Waxa uu kaa qaaday qorshaynta qoyska ama waxa uu kaa reebay in aad aado rugta caafimaadka si aad u hesho qorshaynta qoyska
select_one yesno	q314j	q314j. Hurt you physically because you did not agree to get pregnant								yes													ለማርገዝ ባለመስማማቶ አካላዊ ጉዳት ደርሶቦታል		Ulfa godhachuuf waan walii hin galleef miidha qaamaa sirran ga'e/si rukkuttee		Jir ahaan kugu dhaawacma sababtoo ah ma aadan ogolayn inaad uur yeelato
end group	q314x
select_one yesno	q315	q315. When you obtained your (MOST RECENT / CURRENT METHOD), were you told by the healthcare provider about side effects or problems you might have with a method to delay or avoid getting pregnant?								yes													q613d. በቅርብ የተጠቀሙበትን ወይም አሁን እየተጠቀሙበት ስላለው የዕርግዝና መከላከያ ዘዴ የጎንዮሽ ጉዳት ወይም ችግር አገልግሎቱ በተሰጠዎት ጊዜ አገልግሎቱን በሰጠዎት ባለሙያ ተነግርዎት ነበር?		q316. Mala karoora maatii yeroo amma/dhiyootti itti fayyaadama jirtaan kana yeroo fudhattan haala itti fayyadama isaa, rakkoolee walqabataanii dhufan ilalcheesee ogeessi mala kana isin keennee isinitti hime turee?		q315. Markii aad heshay (Habkaagii ugu dambeeyay/Hadda), bixiyaha ma kuu sheegay waxyeellooyin ama dhibaatooyin laga yaabo inaad kala kulanto hab aad dib ugu dhigto ama uga fogaato inaad uur yeelato?
select_one yesno	q316	q316. Were you told what to do if you experienced side effects or problems?						${q315}=1		yes													q613e. የጎንዮሽ ጉዳት ወይም ችግር ቢያጋጥምዎ ምን ማድረግ እንዳለብዎት አገልግሎቱን በሰጠዎት ባለሙያ ተነግርዎት ነበር?		q317. Yoo rakkoo cinaa walqabatee isin mudatee maal akka gochuu qabdaan ogeessi mala kana isini kennee isinitti himee turee?		q316. Ma laguu sheegay waxaad samaynayso haddii aad la kulanto waxyeelo ama dhibaatooyin?
select_one yesno	q317	q317. At that time, were you told by the family planning provider about methods of family planning other than the (MOST RECENT/CURRENT METHOD) that you could use?								yes													q613f. ለዕርግዝና መከላከያ ዘዴ አገልግሎት ለማግኘት በሄዱበት ጊዜ፤ በቅርብ ከተጠቀሙበት ወይም አሁን እየተጠቀሙበት ካለው የዕርግዝና መከላከያ ዘዴ ውጭ እርስዎ ሊጠቀሙባቸው የሚችሉ ሌሉች ዘዴዎች እንዳሉ በባለሙያው ገለጻ ተደርጉለዎት ነበር?		q318. Yeroo mala karoora maatii fayyadamaa jirtan kana fudhaachuu deemtan, Wa'ee maloota karoora maatii yeroo amma ykn dhiyootti itti fayyadamtan malee malli biroon akka jiruu isinitti himani turanii?		q317. Waqtigaas, bixiyaha qorsheynta qoyska ma kuu sheegay hababka qorsheynta qoyska oo aan ahayn (Habka ugu dhow/Hadda) ee aad isticmaali karto?
select_one yesno	q318	q318. Were you told of when to go for removal of these LAFP methods once adopted?						${q313}=4 or ${q313}=6		yes													q613o. አሁን የሚጠቀሙትን የረጅም ጊዜ የወሊድ መከላከያ ዘዴ አገልግሎት በሚያገኙበት ጊዜ የወሊድ መከላከያ ዘዴውን መቼ ለማስወጣት መሄድ እንዳለብዎት ተነግሮዎት ነበር?		q319. Erga mala karoora maatii yeroo dheeraa fudhaattanii booda yoom akka baafachuu qabdan isinitti himamee turee?		q318. Ma laguu sheegay goorta aad tagayso ka saarida hababkan LAFP mar la qaato?
select_one yesno	q319	q319. Were you told of where to go for removal of these LAFP methods once adopted?						${q313}=4 or ${q313}=6		yes													q613p. አሁን የሚጠቀሙትን የረጅም ጊዜ የወሊድ መከላከያ ዘዴ አገልግሎት በሚያገኙበት ጊዜ የወሊድ መከላከያ ዘዴውን ለማስወጣት የት መሄድ እንዳለብዎት ተነግሮዎት ነበር?		q320. Yeroo mala karoora maatii yeroo dheeraa fudhattan sana eessa akka deemtanii baafachuu qabdan siitti himamee turee?		q319. Ma laguu sheegay meesha aad aadi lahayd ka saarida hababkan LAFP mar la qaatay?
select_one yesno	q320	q320. During that visit, did you obtain the method you wanted to delay or avoid getting pregnant?								yes													q613g. ለዕርግዝና መከላከያ ዘዴ አገልግሎት ለማግኘት በሄዱበት ወቅት እርስዎ የፈለጉትን/የመረጡትን የዕርግዝና መከላከያ ዘዴ ነበር ያገኙት?		q321. Yeroo tajaajila mala karoora maatii fudhaachuu deemtan, mala karoora maatii isin barbaaddan/filattan argattani turtaanii?		q320. Inta lagu guda jiro booqashadaas, ma heshay habka aad rabtay inaad dib u dhigto ama iska ilaaliso inaad uur yeelato?
select_one whynot	q321	q321. If not, why not? (Why didn’t you obtain the method you wanted?)	Main reason					${q320}=2		yes													q613h. ካልሆነ ለምን ነበር እርስዎ የፈለጉትን/የመረጡትን የዕርግዝና መከላከያ ዘዴ ያላገኙት?	ዋናዉ ምክንያት	q322. Yoo hintanee, maliif mala isin barbaaddan hin argannee?	Sababa ijoo	q321. Haddii kale, maxaa diidaya? (Maxaad u heli wayday habka aad rabtay?)	Sababta ugu weyn
select_one decide	q322	q322. During that visit, who made the final decision about what method you got?								yes													q613i. የዕርግዝና መከላከያ ዘዴ አገልግሎት ለማግኘት በሄዱበት ወቅት የተሰጠዎትን የዕርግዝን መከላከያ ዘዴ በመጨረሻ እንዲወስዱ የወሰነው ማን ነው		q323. Yeroo tajaajila mala karoora maatii fudhachuu deemtan, mala karoora maatii isinii keenname akka fudhaattan murtee dhumaa eenyutu kenne turee?		q322. Booqashadaas, yaa qaatay go'aanka ugu dambeeya ee habka aad heshay?
select_one yesno	q323	q323. Would you return to this healthcare provider/facility?								yes													q613k. ይህን/ያንን አገልግሎት ወደ ሰጠዎት ባለሙያ/የጤና ተቋም በሌላ ጊዜ መመለስ ይፈልጋሉ?		q324. Gara ogeessa/dhaabbata fayyaa mala karoora maatii kana isinii lateettii deeb'uu ni barbaduu?		q323. Ma ku noqon lahayd bixiyahan?
select_one yesno	q324	q324. Would you refer your relative or friend to this provider / facility?								yes													q613l. ሌሉች ዘመዶችዎን ወይም ጓደኞችዎን እርስዎን ወደ አስተናገደዎት ባለሙያ ወይም ድርጅት እንዲሄዱ ይመክሩቸዋል?		q325. Hiriyoota ykn firoota keessaan gara nama tajaajila kana isinii kenne akka deemaan ni gorstuu?		q324. Ma u diri lahayd qaraabadaada ama saaxiibkaa adeeg bixiyahan?
select_one yesno	q325	q325. In the last 12 months, have you paid any fees for family planning services (including the most recent/current method)?								yes													q613m. ባለፉት 12 ወራት ውስጥ፣ በቅርብ ወይም አሁን እየተጠቀሙበት ያለውን የዕርግዝና መከላከያ ዘዴ ጨምሮ ለዕርግዝና መከላከያ አገልግሉት ለማግኘት ክፍያ ፈጽመው ነበር?		q326. ji'oota 12 dabran keessaa mala amma itti fayyadamtanis ta'ee kan biroo argachuuf kaffaltii kaffaltanii beektuu?	Qarshiitti butii/siiqsii barreessi, Hin beekan ykn hin yaadatan yoo ta'e '88' guuti	q325. 12-kii bilood ee la soo dhaafay, wax kharash ah ma ka bixisay adeegyada qorshaynta qoyska (oo ay ku jiraan habka ugu dambeeyay/ hadda)?
integer	q326	q326. How much did you pay? (Birr)	Round to the nearest Birr; enter '8888' if the respondent does not know			.>0		${q325}=1		yes													q613n. ምን ያህል ገንዘብ (ብር) ከፈሉ?	የማውቁት ወይም የማያስታውሱት ከሆነ 88 ይሙሉ፤	q327. Qarshii meeqaa kafaltan? (Birr)	Gara mallaqa guddaa dhihaatutti dhiyeessii barreessi, yoo hin beekkin 88 barreessi	q326. imisa ayaad bixisay? (Bir)	Wareega Birr ugu dhow; geli '8888' haddii jawaab-bixiyuhu aanu garanayn
select_multiple lmpchange	q326a	q326. Are you/did you experience any of the following changes in your menstrual cycle due to the current method?								yes													አሁን እየተጠቀሙ ባለው ዘዴ ምክንያት በወር አበባ ዑደትዎ ላይ የሚከተሉት ለውጦች አጋጥሞዎታል?		Sababa mala karoora maatii amma fayadamttun walqabatee marsaa laguu kee irratti jijjiirama armaan gadii keessaa tokko si mudatee/si mudatee?		Miyaad/ma la kulantay mid ka mid ah isbeddellada soo socda ee wareegga caadadaada sababtoo ah habka hadda jira?
select_one worry	q326b	q326b. How worried are/were you about these changes?								yes													በእነዚህ ለውጦች ምን ያህል ተጨንቀው ነበር?		Jijjiirama kana ilaalchisee hangam yaaddoo keessa turtan/turtan?		Sidee uga welwelsan tahay isbeddeladan?
select_one yesno	q326c	q326c. Did you experience any side effects?								yes													ማንኛውም አይነት የጎንዮሽ ጉዳት አጋጥሞዎታል?		Miidhaa cinaa fayadama karoora maatiin walqabate tokkollee isin mudateeraa?		Wax dhibaato ah ma la kulantay?
end group	traduser
end group	user
end group	everusers
begin group	heardFP2							${q301}=1
select_one yesno	q327	q327. In the last 12 months, were you visited by a community health worker who talked to you about family planning?								yes													q327. ባለፉት 12 ወራት ጊዜያት ውስጥ እርስዎን እቤትዎ በመምጣት ስለቤተሰብ እቅድ ያነጋገረዎት ነበር?		q327. Ji'oota 12 darban keessatti mana keessan dhuftee, waa'ee karoora maatii kan isiniin mariisise tureera?		q327. 12-kii bilood ee la soo dhaafay, ma ku soo booqday shaqaale caafimaad oo bulshada ka tirsan oo kaala hadlay qorsheynta qoyska?
select_multiple whovisit	q328	q328. Who visited you?	Multiple response possible					${q327}=1		yes													q328. ማን ነበር የጎበኝዎት?	ከአንድ በላይ መልስ ሊኖር ይችላል የተጠቀሱትን ሁሉ ይመዝግቡ መልሶችን አያንብቡ	q328. Eenyutu (oggessa kamitu) dhufee isin ilaalee?	Filannoo hin dubbisiin Deebiin tokkoo ol ta'uu ni danda'a deebii hunda galmeessi	q328. Yaa ku soo booqday?	Jawaabo badan ayaa suurtagal ah
select_one yesno	q329	q329. In the last 12 months, have you visited a health facility for care for yourself or your children?								yes													q329. ባለፉት 12 ወራት ውስጥ ለራስዎ ወይም ለልጆችዎ የሕክምና አገልግሎት ለማግኘት ወደ ጤና ጣቢያ ወይም ሆስፒታል ሄደው ነበር፡፡		q329. Ji'oota 12 dabran keessa yaala fayyaa ofii keessanif ykn ijoollee keessaniif Buufata fayyaa ykn hospitaala fayyaa dhaqxani beektuu?		q329. 12-kii bilood ee la soo dhaafay, ma booqatay xarun caafimaad si aad u daryeesho naftaada ama carruurtaada?
select_one yesno	q330	q330. If yes, did any staff member at the health facility speak to you about family planning methods?						${q329}=1		yes													q330. መልስዎ አዎ ከሆነ በዚያ ወቅት የሕክምና ባለሙያው ስለ እርግዝና መከላከያ ዘዴዎች (ቤተሰብ እቅድ) ነግረዎት ነበር?		q330. YOO DEEBIIN EEYEEN TA’EE, Yeroo sana hojjattoota fayyaa wa’ee karoora maatii kan isin mari’achiise jiraa?		q330. Hadday haa tahay, xubin ka mid ah shaqaalaha xarunta caafimaadka ma kaala hadlay hababka qorshaynta qoyska?
select_one yesno	q332	q332. Does your husband/spouse/partner support family planning?						${q203}=1		yes													q332. ባለቤትዎ የእርግዝና መከላከያ ዘዴ መጠቀምን ይደግፋሉ?		q332. Abbaan warraa keessan itti fayyadamu karoora maatii ni deeggaruu?		q332. Ninkaaga/xaaskaaga/ lamaanahaaga ma taageeraan qorsheynta qoyska?
select_one yesno	q333	q333. FOR CURRENT FAMILY PLANNING USERS: (check for q610=1) Does your husband know you are using a family planning method?						${q312}=1 and ${q203}=1		yes													q333. በአሁኑ ወቅት የእርግዝና መከላከያ ዘዴ ለሚጠቀሙ:: በአሁኑ ወቅት ባለቤትዎ እርስዎ የእርግዝና መከላከያ ዘዴ እንደሚጠቀሙ ያውቃሉ		q333. Abbaan warraa keessan akka isin karoora maatiitin fayyadamtan ni beekaa?	Yeroo ammaa warra mala karoora maatii fayyaadamaniif	q333. Isticmalayaasha Qorshaynta QOYSKA ee hadda: (ka eeg q610=1) Ninkaagu ma ogyahay inaad isticmaalayso habka qorshaynta qoyska?
begin group	nonuser2							${q312}=0 or ${q308}=0
select_one nusereason	q334	q334. What is the main reason for not using a family planning method now? Do not read the responses Only one response is possible								yes													q334. በአሁኑ ወቅት የእርግዝና መከላከያ ዘዴ ለማይጠቀሙ /ጥያቄ 610 = 2 መሆኑን አረጋግጡ/ የእርግዝና መከላከያ ዘዴ እንዳትጠቀሙ የሚያደርጋችሁ ዋናው ምክንያት ምንድነው	ዝርዝሩን አያንብቡ አንድ መልስ ብቻ ይክበቡ	q334. Yeroo ammaa sababni ijoon isin karoora maatiitti hin fayyadamne maali?	Deebiin gaaffii 610 filannoo lammaffaa ta'uu isaa mirkaneeffadhu Filannoo hin dubbisiinaa, deebii tokko qofa harkaa fuudhi	q334. Waa maxay sababta ugu weyn ee aan loo isticmaalin habka qorshaynta qoyska hadda? Ha akhriyin jawaabaha Kaliya hal jawaab ayaa suurtagal ah
select_one yesnodk	q335	q335. Do you think you will use a contraceptive method to delay or avoid pregnancy at any time in the future?								yes													q335. የቤተሰብ እቅድ ለማይጠቀሙ እርግዝናን ለማዘግየት ወይም ለመከላከል ወደፊት የመከላከያ ዘዴ እጠቀማለሁ ብለው ያስባሉ		q335. Isin gara fuul-duraatti ulfa ittisuuf ykn tursuuf mala karoora maatii nan fayyadama jettanii yaadduu?	Deebiin gaaffii 610 filannoo lammaffaa ta'uu isaa mirkaneeffadhu	q335. Ma u malaynaysaa inaad isticmaali doonto habka ka hortagga uurka si aad dib ugu dhigto ama aad uga fogaato uurka wakhti kasta mustaqbalka?
select_one method	q336	q336. What would be your preferred method for the future?						${q335}=1		yes													q336. ወደፊት ለመጠቀም የሚመርጡት የእርግዝና መከላከያ ዘዴ የትኛውን ነው?		q336. Gara fulduraatti mala karoora maatii gosa kamitti fayyadamuu barbaadduu?		q336. Waa maxay habka aad door bidayso mustaqbalka?
begin group	q337	q337. How confident are you that you can obtain the following family planning method?	Read out each method																				q337. ከዚህ በታች የተጠቀሱትን የእርግዝና መከላከያ ዘዴዎች መጠቀም በፈለጉ ጊዜ እንደሚያገኙ ምን ያህል እርግጠኛ ነዎት?	ዝርዝሩ ይነበብላቸው	q337. Mala karoora maatii arman gadi keessa kan isin yeroo hundaa argachuu salphaadha ykn ni danda’ama jettan kamii?	mala barreeffame hundaa dubisiif	q337. Kalsooni intee le'eg ayaad ku qabtaa inaad heli karto habkan soo socda ee qorshaynta qoyska?	Akhri hab kasta
select_one confident	q337a	q337a. Injectables								yes													q337a. መርፌ		q337a. Lilmoo/marfee ulifa ittisu		q337a. irbado
select_one confident	q337b	q337b. Pills								yes													q337b. ኪኒን		q337b. Kinina ulifa ittisu		q337b. Kiniinnada
select_one confident	q337c	q337c. Condoms								yes													q337c. ኮንዶም		q337c. Kondomii		q337. Kondhomyada
select_one confident	q337d	q337d. Emergency contraception								yes													q337d. ድንገተኛ የወሊድ መከላከያ		q337d. Kiniina ittisa ulfa battalaa/tasaa		q337d. Ka hortagga degdega ah
select_one confident	q337e	q337e. Implants								yes													q337e. በክንድ የሚቀመጥ (Implants)		q337e.Noorplantii/Inplantii ( kan irree jala kaawamu)		q337e. Maqaarka
select_one confident	q337f	q337f. IUD								yes													q337f. በማህፀን ውስጥ የሚቀመጥ የወሊድ መከላከያ		q337f. IUD/luuppii (kangadameessa keessa kaawamu)		q337f. IUD
select_one confident	q337g	q337g. Female Sterilization								yes													q337g. ለሴቶች ቋሚ የወሊድ መከላከያ		q337g. Mala dhaabbataa kandubartootaa		q337g. Madhalayska dumarka
select_one confident	q337h	q337h. Vasectomy								yes													q337h. ለወንዶችን የሚሆን በኦኘራሲዮን ማምከን		q337h. Mala dhabbataa kan dhiira		q337h. Vasectomy
end group	q337
select_one yesno	q338	q338. In the last 12 months, have you ever done something or used a method to delay or avoid getting pregnant?						${q312}=0		yes													q338. ባለፉት 12 ወራት ውስጥ፣ እርግዝናን ለማዘግየት ወይም ለመከላከል ብለው ያደረጉት ነገር ወይም የተጠቀሙት ዘዴ ነበር		q338. ji'oota 12 darban keessa ulfa ittisuuf ykn tursuuf malli karoora maatii isin fayyadamtan turee?		q338. 12-kii bilood ee la soo dhaafay, waligaa wax ma samaysay ama ma isticmaashay hab aad dib ugu dhigto ama aad iskaga ilaaliso uurka?
select_one method	q339	q339. Which method did you use most recently? SELECT MOST EFFECTIVE METHOD (HIGHEST METHOD IN LIST) SCROLL TO BOTTOM TO SEE ALL CHOICES						${q338}=1		yes													q339. የትኛውን ዓይነት የእርግዝና መከላከያ ዘዴ ነበር በቅርቡ (ለመጨረሻ ጊዜ) የተጠቀሙት?		q339. Mala karoora maatii kan isin yeroo dhiyootti/dhuma fayyadamtan kam turee?		q339. Qaabkee ayaad isticmaashay dhawaanahan? HABKA UGU FIICAN (Habka ugu Sarreeya ee LIISKA ku jira) U dhaadhac dhanka hoose si aad u aragto dhammaan dookhyada
date	q340	q340. When did you begin using your (MOST RECENT METHOD)? PLEASE RECORD THE DATE. THE DATE SHOULD BE FOUND BY CALCULATING ACKWARDS FROM MEMORABLE EVENTS IF NEEDED			month-year																		q340. በቅርብ የተጠቀሙትን የዕርግዝና መከላከያ ዘዴ መቼ ነበር መጠቀም የጀመሩት?	ማስታወሻ፤ ቀኑን ይመዝግቡ፤ አስፈላጊ በሆነ ጊዜ የማይረሱ ሁኔታዎች በመጠቀም ትክክለኛ ቀኑ መሰላት አለበት:: የማያውቁ ከሆነ 0 ይሙሉ::	q340 Mala karoora maatii yeroo dhiyootti/dhumaa fayyaadamuu kan jalaqabdan yoom turee?	Hub: Guyyaa isa galmeesa. Guyyaa yoo dagtaani wan yaadatamuu fudhaachuudhan bira ga'uu yaalaa. Yoo hin beekne 0 guutaa.	q340. Goorma ayaad bilawday isticmaalka (Qaabkaagii UGU DHAWEEYAY)? FADLAN DIIWAAN GELIN TAARIIKHDA TAARIIKHDA WAA IN LA HELO IYADOO LA XISAABIYAY ABAALMARINTA DHACDOOYINKA XUSUUSTA AH HADDII LOO BAAHDO.
date	q341	q341. When did you stop using your (MOST RECENT METHOD)? PLEASE RECORD THE DATE. THE DATE SHOULD BE FOUND BY CALCULATING BACKWARDS FROM MEMORABLE EVENTS IF NEEDED.			month-year			${q339}=3 or ${q339}=4 or ${q339}=5 or ${q339}=6 or ${q339}=7 or ${q339}=8 or ${q339}=9 or ${q339}=10 or ${q339}=11 or ${q339}=12 or ${q339}=13 or ${q339}=14 or ${q339}=15															q341. በቅርብ ይጠቀሙበት የነበረውን የዕርግዝና መከላከያ ዘዴ መቼ ነው ያቋረጡት?	ማስታወሻ፤ ቀኑን ይመዝግቡ፤ አስፈላጊ በሆነ ጊዜ የማይረሱ ሁኔታዎች በመጠቀም ትክክለኛ ቀኑ መሰላት አለበት	q341. Mala karoora maatii yeroo ammaa ykn dhiyootti fayyadamtan yoom addan kuttaan/dhabdan?	Hub: Guyyaa isaa galmeessa. Guyyaa yoo dagtan wan yaadatamuu fudhachuudhan bira ga'uu yaala.	q341. Goorma ayaad joojisay isticmaalkaagii (Habkaagii UGU DHAWEEYAY)? FADLAN DIIWAAN GELIN TAARIIKHDA TAARIIKHDA WAA IN LA HELO IYADOO LA XISAABINAYAA DIB U DHACDOOYINKA XUSUUSTA AH HADDII LOO BAAHDO.
select_one nusereason	q342	q342. Why did you stop using your (MOST RECENT METHOD)?	Main reason					${q338}=1 and ${q339}=3 or ${q339}=4 or ${q339}=5 or ${q339}=6 or ${q339}=7 or ${q339}=8 or ${q339}=9 or ${q339}=10 or ${q339}=11 or ${q339}=12 or ${q339}=13 or ${q339}=14 or ${q339}=15		yes													q342. በቅርብ ይጠቀሙበት የነበረውን የዕርግዝና መከላከያ ዘዴ ያቋረጡት ዋናዉ ምክንያት ምንድነዉ?		q342. Mala karoora maatii yeroo dhiyootti fayyadamtan maaliif addaan kuttan?	Sababa ijoo	q342. Maxaad u joojisay adeegsigaagii (Habkaagii UGU DHAWEEYAY)?	Sababta ugu weyn
end group	nonuser2
select_one yesno	q343	q343. Have you heard about any FP method or device that once adopted can prevent pregnancies for a long period (i.e., more than two years?) i.e., long acting FP method?								yes													q343.ለረጅም ጊዜ (ከሁለት ዓመት በላይ ወሊድ ለመከላከል ስለሚጠቅም የቤተሰብ እቅድ ዘዴ ሰምተው ያውቃሉ?		q343.Waa'ee mala Karoora maatii yeroo dheeraa (waggaa lama ol tajaajilu) dhageessani beektuu?		q343. Ma maqashay hab ama qalab kasta oo FP ah oo marka la qaato ka hortagi kara uur muddo dheer ah (ie, in ka badan laba sano?
select_multiple lafps	q344	q344. From where did you hear about these long acting FP methods?	READ OUT the List; Mark those mentioned					${q343}=1		yes													q344.ስለዚህ የመከላከያ ዘዴ ከየት ሰሙ	ዝርዝሩን አያንብቡ፡፡ ከአንድ በላይ መልስ ካለ ይቀበሉ	q344.Waa'ee mala kanaa eessa dhageessani?	Filannoo hin dubbisiin kan biroo jechuun gaafadhu deebi isaanii hunda bareessi	q344. Xaggee ka maqashay hababkan FP-da ee muddada dheer?	AKHRISO Liiska; Calaamadee kuwa lagu sheegay
select_one yesnodk	q345	q345. Have any health care provider ever discussed with you regarding the long acting FP methods?						${q343}=1		yes													q345.ስ ለረጅም ጊዜ የመከላከያ ዘዴ ማንኛውም አይነት የጤና ባለሞያ አነጋግረዎት ያውቃል?		q345.Waa'ee mala karoora maatii kanaa hojjeta fayyaa kamiyyuu dubbistani/hasofsistaani beektuu?		q345. Waligaa ma jiraan daryeel bixiye caafimaad oo kaala hadlay hababka FP-da ee muddada dheer?
select_multiple lafpip	q346	q346. Who was/were the health provider/s?	Mark those mentioned					${q345}=1		yes													q346. ማን/ እነማን ነበረ/ሩ የጤና ሰራተኞቹ?	ከአንድ በላይ መልስ ካለ ይቀበሉ	q346. Ogeessi tajaajilicha isiniif kenne enyu ture?	Deebii isaan kennaniti mallattoo godhi	q346. Yaa ahaa/ ahaa bixiyaha caafimaadka?	Calaamadee kuwa lagu sheegay
select_multiple lafp	q347	q347. What are the FP methods or devices you heard about that can once adopted can prevent pregnancies for more than two years?	Mark those mentioned; do not read out					${q343}=1		yes													q347.የትኞቹ የወሊድ መከላከያ ዘዴዎች ለረጅም ጊዜ (ከሁለት ዓመት በላይ) ወሊድ ለመከላከል ይጠቅማሉ?	ዝርዝሩን አያንብቡ፡፡ ከአንድ በላይ መልስ ካለ ይቀበሉ	q347. Mala karoora maatii yeroo dheeraa (waggaa lama ol) ulfa ittisu keessaa isa kam fayyadamtuu?	Hin dubbisin,debii isaanitti mallattoo godhi	q347. Waa maxay hababka FP ama aaladaha aad maqashay ee mar la qaadan karo ka hortagi kara uur in ka badan laba sano?	Calaamadee kuwa lagu sheegay; ha akhriyin
select_multiple positive	q348	q348. What are the positive things you heard about these methods/devices that, once adopted, can prevent pregnancy for long time?						${q343}=1		yes													q348.ስለረጅም ጊዜ (ከሁለት ዓመት በላይ) ስለሚጠቅም የወሊድ መከላከያ ዘዴ ምን ጥሩ ነገሮች ሰምተዋል?	ዝርዝሩን አያንብቡ፡፡ ከአንድ በላይ መልስ ካለ ይቀበሉ	q348. Waa'ee mala Karoora maatii yeroo dheera (waggaa lama ol tajaajilu) waan gaarii maal dhageessanii beektuu?	Hin dubbisin,debii isaanitti mallattoo godhi	q348. Maxay yihiin waxyaalaha togan ee aad ka maqashay hababkan/aladahan, marka la qaato, ka hortagi kara uurka muddo dheer?
select_multiple negative	q349	q349. What are the negative things you heard about these methods/devices that, once adopted, can prevent pregnancy for long time?						${q343}=1		yes													q349.ስለ ረጅም ጊዜ (ከሁለት ዓመት በላይ) ስለሚጠቅም የወሊድ መከላከያ ዘዴ ምን መጥፎ ነገሮች ሰምተዋል?	ዝርዝሩን አያንብቡ፡፡ ከአንድ በላይ መልስ ካለ ይቀበሉ	q349. Waa'ee mala Karoora maatii yeroo dheera (waggaa lama ol tajaajilu) wan gadhee/ kan namatti hin tolle/ maal dhageessani beektuu?		q349. Maxay yihiin waxyaalaha xunxun ee aad ka maqashay hababkan/aladahan, marka la qaato, ka hortagi kara uurka muddo dheer?
end group	heardFP2
note	sectionFertPref	Fertility Preference																					መውለድ የሚፈልጉት ልጅ ብዛት		Fedhii dahuu/ilmoo godhachuu		Doorbida Dhalmada
integer	q350	q350. If you could choose exactly the number of children to have in your whole life, how many would that be? For women who HAVE CHILDREN: Check question No. 217: If you go back to the time you did not have any children and could choose exactly the number of children to have in your whole life, how many would that be?	between 0 and 14; Up to God '88'; cannot get pregnant 97; don’t know 99			.<15 or .=88 or .=97 or .=99				yes													q350. ልጅ ለሌላቸው ሴቶች ጥያቄ 217ን ተመልከት በሕይወት ዘመንዎ በሙሉ ሊኖርዎት የሚፈለጉትን የልጅ ብዛት በትክክል መወሰን ቢችሉ ስንት ልጆች እንዲኖርዎት ይፈልጋሉ? ልጅ ላላቸው ሴቶች ጥያቄ 217ን ተመልከት ምንም ልጅ ወደ አልነበረዎት ጊዜ ወደኋላ ለመመለስ ቢችሉና በሕይወት ዘመንዎ በሙሉ ሊኖርዎት የሚፈለጉትን የልጅ ብዛት በትክክል መወሰን ቢችሉ ስንት ልጅ እንዲኖርዎት ይፈልጉ ነበር?	እግዚያብሔር ያውቃል ካሉ 88፤ ማርገዝ የማይችሉ ከሆነ 97፤ አላውቅም 99	q350. Dubartoota daa'ima hin qabneef gaaffii lakk.217 ilaali. Osoo lakkoofsa ijoollee jireenya keessan guutu da'uu barbaaddan sirritti murteessu dandeessani, filannoon keessan ijoollee meeqa qabaachuu ture? Dubartoota daa'ima qabniif gaaffii lakk.217 ilaali. Osoo yeroo ijoollee hin horatiin /argatin sanatti deebii'uu ni dandeessu ta'ee, lakkoofsa ijoollee jireenya keessan guutu da'uu barbbaaddan …	Waaqatu beeka yoo jedhan'88', Dahuu hin danda'u yoo jedhan'97 'Hin beeku yoo jedhan'99'	q350. Haddii aad dooran lahayd tirada carruurta aad yeelan lahayd noloshaada oo dhan, imisa ayay noqonaysaa? Dumarka CARRUURTA LEH: Hubi su'aasha No. 217: Haddii aad dib ugu laabato wakhtigii aanad wax carruur ah dhalin oo aad si sax ah u dooran karto tirada carruurta aad yeelanayso noloshaada oo dhan, imisa ayay noqonaysaa?	inta u dhaxaysa 0 iyo 14; Ilaa Ilaah '88'; ma uur qaadi karo 97; ma garanayo 99
select_one desire	q351	q351. NOW I WOULD LIKE TO ASK SOME QUESTIONS ABOUT THE FUTURE: if currently NOT pregnant OR UNSURE: (Check if 607=2 OR 3) Would you like to have another child, Or would you prefer Not to have any more children? After the child you are now expecting, would you like to have another child, or would you prefer not to have any (more) children?								yes													q351. አሁን ስለወደፊት ሃሳብዎ አንዳንድ ጥያቄዎች ልጠይቅዎት እፈልጋለሁ? ነፍሰጡር ያልሆኑ ወይም እርግጠኛ ያልሆኑ/ጥያቄ 607 = 2 ወይም 3 መሆኑን አረጋግጡ/ ልጅ (ተጨማሪ ልጅ) መውለድ ይፈልጋሉ ነፍሰጡር ከሆኑ /ጥያቄ 607 = 1 መሆኑን አረጋግጡ/ አሁን ስለወደፊት ሃሳብዎ አንዳንድ ጥያቄዎች ልጠይቅዎት እፈልጋለሁ፡፡ በቅርብ ከሚወልዱት ልጅ በተጨማሪ ሌላ ልጅ መውለድ ይፈልጋሉ ወይስ አይፈልጉም		q351. AMMA WAA'EE YAADAKEESSAN FULDURA GAAFILEE MURAASA SIGAAFACHUUN BARBAADA. Dubartiin kun ulfa kan tanee ykn ulfa ta'u sani kan hin beeknee ta'u isaanii gaaffii Lakk.607 filannoon 2ffaa ykn 3ffaa ta'uu mirkaneeffadhu Yeroo dhiyootti daa'ima godhachuu ni barbaadduu? Ulfa yoo ta'an deebiin gaaffii lakk. 607 filannoo 1ffaa ta'uu isaa mirkaneeffadhu. Yeroo dhiyootti daa'ima deessan malee(garati ka…		q351. Hadda waxaan jeclaan lahaa inaan weydiiyo su'aalo ku saabsan mustaqbalka: haddaanan uur lahayn ama aanan hubin: (Hubi haddii 607=2 ama 3) Ma jeclaan lahayd inaad ilmo kale dhasho, Mise waxaad door bidaysaa inaadan wax carruur ah dhalin? Ka bacdi ilmaha aad hadda filayso, ma jeclaan lahayd inaad ilmo kale dhasho, mise waxaad door bidaysaa inaadan wax (ka badan) dhalin?
integer	q352	q352. How long would you like to wait before the birth of (a/another) child? (in years)	Enter '0' if soon/now, Enter '0' if less than one year; enter 5 if 5 years or more; enter '995' if after marriage; enter '996' if other; enter '998' if don’t know			.<6 or .=995 or .=996 or .=998		${q351}=1		yes													q352. ልጅ (ሌላ ልጅ) ከመውለድዎ በፊት ምን ያህል ጊዜ ሳያረግዙ መቆየት ይፈልጋሉ?	ወዲያዉኑ/አሁን እና ከ 1 ዓመት በታች ካሉ 0 ይሙሉ፤ ከ 5 ዓመትና በላይ ከሆነ 5 ይሙሉ፤ ከጋብቻ በኃላ ካሉ '995' ያስገቡ፣ ሌላ ነገር ከጠቀሱ '996' ያስገቡ፣አላዉቅም ካሉ '998'ይሙሉ:	q353. Daa'ima ykn daa'ima dabalataa osoo hin dahiin hangam turuu barbaaddu?	Ammuma ykn Waggaa tokko gadi yoo jedhan '0', yoo waggaa 5fi isaa ol jedhan '5', yoo gaa'ela booda jedhan'995', kan biroo yoo ta'e '996', 'yoo hin beekne '998' guuti	q352. Intee in le'eg ayaad jeclaan lahayd inaad sugto ka hor dhalashada (a/kale) cunug? (sanadaha)	Geli '0' haddi dhawaan/hadda, Geli '0' hadday ka yar tahay hal sano; geli 5 haddii 5 sano ama ka badan; geli '995' haddii guurka ka dib; geli '996' haddii kale; geli '998' haddii aadan garanayn
note	KAP	Knowledge, Attitude and Practice about FP																					እውቀት፤ አመለካከት፤ እና ትግበራ		Beekumsa, Ilaalchaa fi yaalii		Aqoonta, Fikirka iyo Habdhaqanka
begin group	q353	q353. Now will read some statements. For each statement, please tell me whether you agree a lot, agree somewhat,																					አሁን የተወሰኑ ዓረፍተ ነገሮችን አነብልዎታለሁ፡፡ በማነብልዎ በእያንዳንዱ ዓረፍተ ነገር ላይ በጣም እንደሚስማሙ ወይም በተወሰነ ደረጃ እንደሚስማሙ ወይም በተወሰነ ደረጃ እንደማይስማሙ ወይም በጣም እንደማይስማሙ ይነግሩኛል፡፡		Amma himoota muraasan isinii dubbisa, kanaaf baayyee itti walii galtumoo? Hanga tokko itti walii galtu moo? Hanga tokko itti walii hin galtan moo? baayyee Itti walii hin galtan? Natti himtu		Hadda waxaan akhriyi doonaa qaar ka mid ah bayaannada. Qoraal kasta, fadlan ii sheeg haddii aad wax badan ku raacsan tahay, xoogaa ogolaatay,
select_one KAPlevel	q353a	q353a. Large families are happier than small families.								yes													q353a. ብዙ ቤተሰብ ያለው ትንሽ ቤተሰብ ካለው የበለጠ ደስተኛ ነው፡፡		q353a. Warri maatii guddaan/Maatii baayyee/ warra maatii xiqqaa qabaniirra gammadoodha!.		Qoysaska waaweyni way ka farxad badan yihiin qoysaska yaryar.
select_one KAPlevel	q353b	q353b. Couples should seek guidance from God or other religious leaders about when to bear children.								yes													q353b. ባለትደር የሆኑ ጥንዶች መቼ ልጅ መውለድ እንዳለባቸው ከእግዚብሔር ወይም ከሐይማኖት መሪዎች ፍቃድ መጠየቅ አለባቸው፡፡		q353b. Abbaan warraa fi haati warraa yoom akka da’immaan qabaachuu qaban ilalchisee waaqayyoo irraa ykn geeggessaa amantii irraa gorsa argachuu qabu.		Lammaanuhu waa inay Ilaah ama hoggaamiyayaasha kale ee diinta hanuun ka raadiyaan goorta ay carruur dhalayaan.
select_one KAPlevel	q353c	q353c. Couples should seek guidance from God or other religious leaders about how many children they should bear.								yes													q353c. ባለትደር የሆኑ ጥንዶች ምን ያህል ልጅ መውለድ እንዳለባቸው ከፈጣሪ ወይም ከሐይማኖት መሪዎች ፍቃድ መጠየቅ አለባቸው፡፡		q353c. Abbaan warraa fi haati warraa da’immaan hagam akka qabaachuu qaban ilalchisee waaqayyoo irraaa ykn geeggesaa amantii irraa gorsaa argachuu qabu..		Lammaanuhu waa inay Ilaah ama hoggaamiyayaasha kale ee diinta hanuun ka raadiyaan inta carruur ah ee ay dhallaan.
select_one KAPlevel	q353d	q353d. The main reason I don't want to have many children is because having children is expensive.						${q351}=0		yes													q353d. ብዙ ልጅ እንዳይኖረኝ የምፈልግበት ዋናው ምክንያት ምነድነው፤ልጅ መውለድ እና ማሳደግ ብዙ ወጭ ስላለው ነው፡፡		q353d. Sababiin guddaan ani daa’ima baayyee qabaachuu hin barbaanneef da’immaan dahuu fi gudisuun baasii guddaa waan nama gaafatuuf.		Sababta ugu weyn ee aanan rabin in aan caruur badan dhaliyo waa in caruurtu ay qaali tahay.
select_one KAPlevel	q353e	q353e. If I begin using a family planning method, I'm afraid I won't be able to get pregnant after that -- even when I want to. Only for women not using FP						${q312}=0		yes													q353e. የወሊድ መከላከያ ዘዴ መጠቀም ከጀመርኩ፤ በኃላ ማርገዝ ብፈልግ እንኳ ማርገዝ አልችልም ብየ እፈራለሁ፡፡ የወሊድ መከላከያ ለማይጠቀሙ እናቶች ብቻ፡፡		q353e. Yoon mala karoora maatii fayyaadamuu jalaqabee, ulfaa’uu dhiisuu danda’a ykn yeroon barbaadeetti hin ulfaa’uu laata kan jedhuu baayyeen sodaadha.	Dubartoota mala karoora maatii fayyadamaa hin jirreef qofa gaafadhu	Haddii aan bilaabo isticmaalka habka qorsheynta qoyska, waxaan ka baqayaa in aanan awoodin in aan uur qaado wixii ka dambeeya - xitaa marka aan rabo. Kaliya dumarka aan isticmaalin FP
select_one KAPlevel	q353f	q353f. If I'm not able to get pregnant, I'm afraid my husband will leave me. Only for women not using FP						${q312}=0		yes													q353f. ማርገዝ እማልችል ከሆነ፤ ባለቤቴ ይተወኛል ብየ እፈራለሁ፡፡የወሊድ መከላከያ ለማይጠቀሙ እናቶች ብቻ፡፡		q353f. Yoon ulfa’u baadhe, abbaa manaa koo na hiikuu danda’a jedheen sodaadha.		Haddii aanan awoodin inaan uur qaado, waxaan ka baqayaa ninkaygu inuu iga tago. Kaliya dumarka aan isticmaalin FP
end group	q353
note	autonomyR	Reproductive Autonomy Scale																					የስነተዋልዶ ራስን በራስ የማስተዳደር ልኬት		Iskeelii Ofiin murtessu Walhormaataan walqabatu		Heerka Madax-bannaanida Taranka
begin group	q354	q354. The next questions are about you and your main partner or a recent sexual partner. The questions ask about who has the most say in different types of decisions. “Most say” means if there was a disagreement, the person who would have final say. If you have more than one partner, think about your main partner. If you don’t have a partner, think about a previous partner. If you have not had to…																					የሚቀጥሉት ጥያቄዎች ስለእርስዎ እና ስለ ባለበቶ ወይም የቅርብ ጊዜ የወሲብ ጓደኛዎ ናቸው። በተለያዩ የውሳኔ ዓይነቶች ላይ ብዙ የሚናገረው ማን እንደሆነ ጥያቄዎቹ ይጠይቃሉ። “አብዛኛዎቹ ይላሉ” ማለት አለመግባባት ከተፈጠረ የመጨረሻውን አስተያየት የሚሰጠው ሰው ማለት ነው። ከአንድ በላይ አጋር ካሎት ስለ ዋና አጋሮት አስቡ። አጋር ከሌሎት ስለ ቀድሞ አጋሮት አስቡ። ከሚከተሉት ውሳኔዎች ውስጥ አንዱንም ማድረግ ካላስፈለገዎት፣ እባክዎ በውሳኔው ላይ ማን የበለጠ ሊናገር እንደሚችል ያስቡ። ለእነዚህ ጥያቄዎች፣ እባክዎ ከሚከተሉት የምላሽ ምርጫዎች ውስጥ አንዱን ይምረጡ።		Gaaffiiwwan itti aanan waa’ee kee fi abbaa waraa kee isa guddaa ykn hiriyaa gaa’elaa dhiyeenya kanaati. Gaaffiiwwan kunneen murtii gosa adda addaa irratti eenyutu murtee guddaa akka qabu gaafatu. “Irra caalaan jedhu” jechuun osoo waliigaltee dhabuun jiraatee, nama murtii dhumaa qabaatu jechuudha. Yoo hiriyaa tokkoo ol qabaatte, waa’ee abbaa warraa kee yaadi. Yoo abbaa warraa hin qabne ta’e waa’ee…		Su'aalaha soo socdaa waxay ku saabsan yihiin adiga iyo lammaanahaaga ugu weyn ama lammaanahaaga galmo ee dhow. Su'aaluhu waxay ku saabsan yihiin cidda ugu ra'yiga badan noocyada kala duwan ee go'aamada. "Inta badan waxay dhahaan" macnaheedu waa haddii uu jiro khilaaf, qofka leh go'aanka kama dambaysta ah. Haddii aad leedahay wax ka badan hal lammaane, ka fikir lammaanahaaga ugu weyn. Haddii aadan…
select_one auto	q354a	q354a. Who has the MOST say about whether you use a method to prevent pregnancy?								yes													እርግዝናን ለመከላከል ዘዴን ስለመጠቀም በጣም የሚናገረው ማነው?		Mala ulfa ittisuuf gargaaru fayyadamuu fi dhiisuu kee eenyutu mutessa?		Yaa leh INTA BADAN haddii aad isticmaasho hab aad uurka uga hortagto?
select_one auto	q354b	q354b. Who has the MOST say about which method you would use to prevent pregnancy?								yes													እርግዝናን ለመከላከል የትኛውን ዘዴ እንደሚጠቀሙ በጣም የሚናገረው ማነው?		Ulfa ittisuuf mala kamiin akka fayyadamtu eenyutu murteessa?		Yaa inta badan ka leh habka aad u isticmaali lahayd si aad uurka uga hortagto?
select_one auto	q354c	q354c. Who has the MOST say about when you have a baby in your life?								yes													በህይወትዎ ልጅ ሲወልዱ በጣም የሚናገረው ማን ነው?		Jireenya kee keessatti yeroo daa'ima qabaattu eenyutu murteessa?		Yaa leh hadalka ugu badan marka aad ilmo dhasho noloshaada?
select_one auto	q354d	q354d. If you became pregnant but it was unplanned, who would have the MOST say about whether you would raise the child, seek adoptive parents, or have an abortion?								yes													ሳያቅዱ ነፍሰ ጡር ብትሆኚ ልጅሽን እንደምታሳድጊ፣ አሳዳጊ ወላጆች እንደምትፈልጊ ወይም ፅንስ እንደምታስወርጂ ማን ይናገራል?		Karoora malee yoo ulfoofte, daa'ima guddisuu, warra guddifachaa barbaaduu ykn ulfa baasuu eenyutu murteessa?		Haddii aad uur yeelatay balse ay ahayd mid aan qorshaysnayn, yaa INTA BADAN ka odhan lahaa haddii aad ilmaha korin lahayd, aad raadsan lahayd waalid korsaday, ama aad ilmo iska soo ridday?
end group	q354
begin group	scale	The next questions are about you and your main or a recent sexual partner. For these questions, please select one of the following response choices:Strongly Disagree; Disagree; Agree; or Strongly Agree																					የሚቀጥሉት ጥያቄዎች ስለእርስዎ እና ስለ እርስዎ ዋና ወይም የቅርብ ጊዜ የወሲብ ጓደኛ ናቸው። ለእነዚህ ጥያቄዎች፣ እባክዎ ከሚከተሉት የምላሽ ምርጫዎች ውስጥ አንዱን ይምረጡ፡ በጣም አልስማማም፤ አልስማማም፤ እስማማለሁ፤ ወይም በጠንካራ ሁኔታ እስማማለሁ		Gaaffiiwwan itti aanan waa’ee kee fi abbaa warraa/hiriyaa gaa’elaa kee isa guddaa ykn dhiheenya kana raawwate ti. Gaaffiiwwan kanaaf, mee filannoowwan deebii armaan gadii keessaa tokko filadhu:Cimsee Walii Hin Galu; Walii hin galu; Waliigaluu; ykn Cimsee Walii Galuu		Su'aalaha soo socdaa waxay ku saabsan yihiin adiga iyo lammaanahaaga ugu weyn ama dhawaan galmo. Su'aalahan, fadlan dooro mid ka mid ah xulashooyinka jawaabaha ee soo socda: Aad u Diidan; khilaafsan; Ogow; ama Aad u heshiiyaan
select_one agreementscale	q355	q355. My partner has stopped me from using a method to prevent pregnancy when I wanted to use one								yes													የትዳር ጓደኛዬ እርግዝናን ለመከላከል የሚያስችል ዘዴ መጠቀም ስፈልግ ከልክሎኛል፡፡		Abbaan warrraa/Hiriyaan koo mala ulfa ittisu yeroon tokko fayyadamuu barbaadetti akkan hin fayyadamne na dhorkeera		Lammaanahaygu waxa uu iga joojiyey isticmaalka hab aan uurka iskaga ilaalin lahaa marka aan rabo in aan isticmaalo
select_one agreementscale	q356	q356. My partner has messed with or made it difficult to use a method to prevent pregnancy when I wanted to use one								yes													የትዳር ጓደኛዬ እርግዝናን ለመከላከል የሚያስችል ዘዴ መጠቀም ስፈልግ አበላሽቶብኛል ወይም አስቸጋሪ አድርጎኛል።		Abbaan warraa/Hiriyaan koo mala ulfa ittisuuf gargaaru akkan hin fayadamnee na jeeqeera ykn hala rakkisaa taasiseera		Lamaanahaygu waxa uu khalkhal galiyay ama igu adkeeyay isticmaalka habka looga hortago uurka marka aan rabo in aan isticmaalo mid
select_one agreementscale	q357	q357. My partner has made me use a method to prevent pregnancy when I did not want to use one.								yes													የትዳር ጓደኛዬ እርግዝናን ለመከላከል የሚያስችል ዘዴ መጠቀም በማልፈልግበት ጊዜ እንድጠቀም አድርጎኛል።		Abbaan warraa/Hiriyaan koo yeroon mala ulfa ittisu fayyadamuu hin barbaannetti akkan fayyadamu na taasiseera.		Lamaanahaygu waxa uu iga dhigay in aan isticmaalo hab aan uurka iskaga ilaalinayo marka aanan rabin in aan isticmaalo.
select_one agreementscale	q358	q358. If I wanted to use a method to prevent pregnancy my partner would stop me								yes													እርግዝናን ለመከላከል የወሊድ መቆጣጠሪያ መጠቀም ስፈልግ የትዳር ጓደኛዬ ያቆመኝ ነበር፡፡		Osoon anii mala ulfa ittisu fayyadamuu barbaadelee abbaan warraa/hiriyaan koo na dhorka ture		Haddii aan rabo inaan isticmaalo hab aan uurka kaga hortagayo lammaanahaygu wuu i joojin lahaa
select_one agreementscale	q359	q359. My partner has pressured me to become pregnant								yes													ባለቤተ እንዳረግዝ ገፋፍቶኛል።		Abbaan warraa/Hiriyaan koo akkan ulfaa'uuf dhiibbaa narratii godheera		Lamaankayga ayaa igu cadaadiyay inaan uur qaado
select_one agreementscale	q360	q360. My partner would support me if I wanted to use a method to prevent pregnancy								yes													የእርግዝናን ለመከላከያ ዘዴን መጠቀም ከፈለግኩ የትዳር ጓደኛዬ ይደግፈኛል፡፡		Abbaan warraa/Hiriyaan koo mala ulfa ittisu fayyadamuu yoon barbaade na deeggara ture		Lammaanahaygu wuu i taageeri lahaa haddii aan rabo inaan isticmaalo hab looga hortago uurka
select_one agreementscale	q361	q361. It is easy to talk about sex with my partner								yes													ከባለቤተ ጋር ስለ ወሲብ ማውራት ቀላል ነው።		Abbaa warraa/Hiriyaa koo waliin waa'ee saalqunnamtii haasa'uun salphaadha		Way fududahay in aan kala hadlo galmada lamaanahayga
select_one agreementscale	q362	q362. If I didn’t want to have sex I could tell my partner								yes													የግብረ ሥጋ ግንኙነት ማድረግ ካልፈለግኩ ለባለቤተ መንገር እችልላለሁ።		Yoon walqunnamtii saalaa raawwachuu hin barbaanne abbaa warraa/hiriyaa kootti himuu nan danda’a ture		Haddii aanan rabin inaan galmo sameeyo waxaan u sheegi karaa lammaanahayga
select_one agreementscale	q363	q363. If I was worried about being pregnant or not being pregnant I could talk to my partner about it.								yes													ስለመፀነስ መሆን ወይም አለመፀነስ ከተጨነቅኩ ስለ ጉዳዩ ከባለበተ ጋር መነጋገር እችላለሁ።		Yoo ulfa ta'uu ykn ulfa ta'uu dhabuun na yaaddesse waa'ee kanaa abbaa warraa/hiriyaa koo wajjin haasa'uu nan danda'a ture		Haddii aan ka walwalsanahay in aan uur leeyahay ama aan uur yeelan waxaan kala hadli karaa lammaanahayga wax ku saabsan.
select_one agreementscale	q364	q364. If I really did not want to become pregnant I could get my partner to agree with me								yes													በእርግጥኝነት ማርገዝ ካልፈለኩኝ የትዳር ጓደኛዬ ከእኔ ጋር እንዲስማማ ማድረግ እችላለሁ።		Yoon dhuguma ulfa ta'uu hin barbaanne abbaan warraa/hiriyaan koo akka na waliin walii galu gochuu nan danda'a ture		Haddii aanan runtii rabin inaan uur qaado waxaan ka heli karaa lammaanahayga inuu igu raaco
end group	scale
note	control	Access to and control over resources																					ለቅድመ ወሊድ፣ ድህረ ወሊድና ከወሊድ በኋላ የወሊድ መከላከያ የፋይናንስ ሀብቶችን ማግኘት እና መቆጣጠር		Madda maallaqaa tajaajila da'uumsaan duraa, da'uumsaan boodaa, karoora maatii da'uumsaan boodaafi tajaajila daa'imaaf oolu qabaachuufi hoogganuu		Helitaanka iyo xakamaynta kheyraadka
select_one yesno	q365	q365. Do you own or have control over assets, such as land, housing, financial resources, or business enterprises?								yes													እንዴት መጠቀም እንዳለበዎት እርስዎ ብቻ የሚወስኑት የራስዎ ገንዘብ አለዎት?		Qarshii ati dhuunfaa keetti qabduufi itti fayyadamiisa isaa ati murteessuu dandeessu qabdaa?		Ma leedahay ama ma leedahay maamulista hanti, sida dhul, guri, ilo dhaqaale, ama ganacsiyo ganacsi?
select_one yesno	q366	q366. Could you decide whether to use those resources for contraception?								yes													በቅድመ ወሊድ አገልግሎት ላይ ገንዘብ (የእርስዎን ወይም የባልዎን) ለመጠቀም መወሰን ይችላሉ?		Ati qarshii dhuunfaa ykn kan abbaa manaa kee, tajaajila kunuunsa daa'imaaf barbaachisuu irra oolchuuf murteessuu dandeessaa?		Ma go'aansan kartaa inaad u isticmaasho agabkaas ka hortagga uurka?
end group	For_w15_49
begin group	For_w0_11	For_w0_11.						${w0_11}=1
note	Part_IV	MNH (Pregnancy, childbirth, and postanal care)																					ስነ ተዋልዶ		Kutaa IV: Fayyaa Walhormaataa		MNH (uurka, dhalmada, iyo daryeelka ka dib)
select_one yesno	q400	q400. Did you get the opportunity to talk with health care provider about pregnancy, before you got pregnant?								yes													ከእርግዝናዎ በፊት ስለ እርግዝና ከጤና ባለሙያ ጋር ለመነጋገር እድሉን አግኝተዋል?		q400. Osoo hin ulfaa’iin dura, ogeessa fayyaa waliin waa'ee ulfaa haasa’uuf carraa argattee turtee?		Did you get the opportunity to talk with health care provider about pregnancy, before you got pregnant?
select_one yesno	q401	q401. Did any community health workers visit you during your pregnancy of ${q109}?								yes													q4011. ${q109} ን ነፍሰጡር በነበሩ ጊዜ ጤናዎን በተመለከተ እቤት መጥቶ የጎበኞት አለ? (የጤና ባለሙያ ወይም የጤና ኤክስቴንሽን ሠራተኛ ወይም የጤና ልማት ቡድን (1:5 ወይም 1፡30))		q40101. Yeroo ${q109} ulfa turtan, fayyaa keessan ilaalchisee qaamni manatti dhufee isin ilaale tureeraa (ogeessa fayyaa, HEF, DRMF1:30, ykn RMF 1:5)?		q401. Ma jiraan shaqaale caafimaad bulsheed oo ku soo booqday intii aad uurka lahayd ${q109}?
select_multiple isource	q402	q402. Who visited you during your pregnancy? ASK: Who else? Record all responses						${q401}=1		yes													q402. በእርግዝናዎ ወቅት ማን ነበር የጎበኞት?	ሌላስ ብለዉ ይጠይቁ/ ዝርዝሩን አያንብቡ/ ሁሉንም መልሶች ይመዝግቡ	q402. Eenyutu dhufe isin ilaalee?	Kan bira hoojedhii gaafadhu?	q402. Yaa ku soo booqday intii aad uurka lahayd? WEYDII: Yaa kale? Qor dhammaan jawaabaha
select_one yesno	q402b	q402b. At any point in your pregnancy, did you see a health extension worker for antenatal care?								yes													በበማንኛውም የእርግዝናዎ ጊዜ፣ ለቅድመ ወሊድ እንክብካቤ በጤና ኤክስቴንሽን ሠራተኛ ታይተዋል?		Yeroo ulfa keessanitti, kunuunsa dahumsan duraatiif hojjetuu ekisteenshinii fayyaa argiteettaa/birra demtee turte?		Mar kasta oo aad uurka leedahay, ma aragtay shaqaale fidinta caafimaadka daryeelka dhalmada?
integer	q402c	q402c. How many times did you receive antenatal care during this pregnancy from a health extension worker, either at a health post or at home?								yes													በዚህ የእርግዝና ጊዜ ከጤና ኤክስቴንሽን ሠራተኛዋ፣ በጤና ኬላ ወይም በቤት ውስጥ ስንት ጊዜ የቅድመ ወሊድ እንክብካቤ አግኝተዋል?		Yeroo ulfaa kana hojjetuu ekisteenshinii fayyaa irraa, buufata fayyaa ykn mana keessatti yeroo meeqa kunuunsa dahumsan duraa argatte?		Immisa jeer ayaad ka heshay daryeelka dhalmada ka hor inta aad uurka leedahay shaqaalaha fidinta caafimaadka, ama rugta caafimaadka ama guriga?
select_one yesno	q403	q403. Did any CHW (VHL or WDA) visit you at your home during your pregnancy to talk about health-related issues?						${q401}=1 and ${q247}!=1		yes													q403. በእርግዝናዎ ወቅት የጤና ልማት ቡድን መሪዎች ጎብኝተዎት ያውቃሉ?	ይሄ ጥያቄ የሚጠየቀው፣ ልማት ቡድን መሪ ምርጫ በ ጥያቄ 602 ላይ ካልተመረጠ ነው፣ ተጠያቂው የልማት ቡድን መሪ ካልሆነ (የልማት ቡድን መሪዎችን እንደሚያውቅ ጥያቄ ቁጥር 308Aን ይመልከቱ)	q403. Yeroo ulfa turtan DRMF dhuftee isin ilaaltee beektii?	Gaaffiin kun kan gaafatamu yoo RMF gaaffii lakk. 602 irratti hin filanne ta'e dha; namni gaafatamu yoo DRMF hin taane(DRMF akka beekan gaaffii lakk.308a ilaali)	q403. Ma jiraan CHW (VHL ama WDA) kugu soo booqday gurigaaga inta aad uurka leedahay si ay ugala hadlaan arrimaha caafimaadka la xiriira?
select_one yesno	q404	q404. If the WDA or VHL didn’t visit you at home; Did you have a chance to encounter the VHLs or WDAs in your locality anywhere in the kebele outside your home to talk about health-related issues?						${q247}=0		yes													q404. የልማት ቡድን መሪዋ እቤትዎ ባትመጣም ፤ ከቤትዎ ውጭ በቀበሌዎ ውስጥ ባለ በማንኛውም ቦታ ከልማት ቡድን መሪው/ዋ ጋር ስለ ጤና ነክ ጉዳች ለማውራት ተገናኝታችሁ ነበር?	ይሄ ጥያቄ የሚጠየቀው፣ ልማት ቡድን መሪ ምርጫ በ ጥያቄ 602 ላይ ካልተመረጠ ነው፣ ተጠያቂው የልማት ቡድን መሪ ካልሆነ (የልማት ቡድን መሪዎችን እንደሚያውቅ ጥያቄ ቁጥር 308Aን ይመልከቱ)	q404. Yoo Dursituu raayyaa misooma fayyaa(DRMF) mana keessan hin daawwanne ta'e mana keessaniin alatti carraa ittiin ittiin wal argitanii waa'ee fayyaa mar'attan ni jiraa?	Gaaffiin kun kan gaafatamu yoo RMF gaaffii lakk. 602 irratti hin filanne ta'e dha; namni gaafatamu yoo DRMF hin taane(DRMF akka beekan gaaffii lakk.308a ilaali)	q404. Haddii WAD ama VHL aysan kugu soo booqan guriga; Ma haysataa fursad aad kula kulanto VHL-yada ama WDA-yada deegaankaaga meel kasta oo ka mid ah kele ka baxsan gurigaaga si aad ugala hadasho arrimaha caafimaadka la xiriira?
select_one yesnodk	q405	q405. While you were pregnant with ${q109} did any community health worker (WAD, VHL, or HEW) discuss with you and with your family together at home on pregnancy and childbirth?						${q401}=1		yes													q405. ${q109}ን እርጉዝ በነበሩበት ወቅት የማህበረሰብ ጤና ሠራተኞች (HDA or HEW) በቤትዎ መተው በጋራ ከእርስዎ እና ከቤተሰብዎ ጋር ስለ እርግዝና እና ወሊድ ውይይት/ጉባኤ አካሂደዋል?		q405. Yeroo ${q109} n ulfa turtan, hojjettoon fayyaa hawasaa (DRMF,HEF) kamiyyuu dhufanii mana keessanitti isinii fi maatii keessan walin waa'ee ulfaa fi da'umsaa marii maatii geggeessaniiruu?		q405. Markaad uur lahayd ${q109} ma jiraan shaqaale caafimaad bulsheed (WAD, VHL, ama HEW) adiga iyo qoyskaaga kala hadlay adiga iyo qoyskaaga si wadajir ah guriga uurka iyo dhalmada?
integer	q406	q406. How many times the discussion with you and with your family together occurred at your home?	enter '98' if don’t remember and if > 5 consider as 5			(.<6 and .>0) or .=98		${q405}=1		yes													q406. በቤትዎ ውስጥ በጋራ ከእርስዎ እና ከቤተሰብዎ ጋር ምን ያህል ጊዜ ውይይት/ጉባኤ ተካሄደ?	የማያስታውሱት ከሆነ 98 ይሙሉ እና ከ 5 ከበለጠ 5 ያስገቡ፡፡	q406. Mariin kun isinii fi maatii keessan walin yeroo meeqa gaggeeffamee ture?	yoo hin yaadatan ta'e'98', ji'a 5 ol yoo ta'e' 5' guuti	q406. Immisa jeer ayaa wada xaajoodka adiga iyo qoyskaaga oo wada jira uu ka dhacay gurigaaga?	geli '98' haddii aadan xasuusan iyo haddii > 5 u tixgeliso 5
select_one yesno	q407	q407. During your last pregnancy have you attended a pregnant women's conference/Forum?								yes													q407. ${q109} ነፍሰ ጡር በነበርሽ ጊዜ፤የነፍሰ ጡር ኮንፈረስ ተሳትፈሽ ነበር?		q407. Yeroo ${q109}n ulfa turtan sana maarii/Konfireensii durbatoota ulfaa irratti hirmattanii turtan?		q407. Intii aad uurka lahayd ma ka qayb gashay shirka haweenka uurka leh?
integer	q408	q408. If yes, how many times did you attend pregnant women's forum in your last pregnancy?	If greater than 9 times; record as9			.<10 and .>0		${q407}=1		yes													q408. ለጥያቄ 603 h መልሱ አዎ ከሆነ፤ ${q109} ነፍሰ ጡር በነበርሽ ጊዜ፤ ስነት ጊዜ የነፍሰ ጡር ኮንፈረስ ተሳትፈሽ ነበር?		q408. Yoo hirmattanii beektu ta’ee, yeroo ${q109}n ulfa taatan turtan yeroo meeqaa hirmattanii turee?	Yoo sagalii ol ta'e '9' guuti	q408. Hadday haa tahay, imisa jeer ayaad ka soo qayb gashay golaha haweenka uurka leh ee uurkaagi u dambeeyay?	Haddii ay ka weyn tahay 9 jeer; diiwaanka as9
select_one yesnodk	q409	q409. When you were pregnant with ${q109} did you go to a health facility for antenatal care?								yes													q409.${q109}ን እርጉዝ በነበሩ ጊዜ ለቅድመ ወሊድ ክትትል ወደ ጤና ድርጅት ሄደው ነበር?		q409. Yeroo ${q109} ulfa turtan Tajaajila dahuumsaan duraaf dhaabbata fayyaa deemtanii beektu ykn turtanii?		q409. Markii aad uur lahayd ${q109} ma u tagtay goob caafimaad si aad u hesho daryeelka hooyada uurka leh?
integer	q410	q410. How many months pregnant were you when you first received antenatal care for this pregnancy?	enter '98' if don’t remember; between 2 and 9 months			(.<10 and .>1) or .=98		${q409}=1		yes													q410.${q109}ን እርጉዝ በነበሩ ጊዜ ለመጀመሪያ ጊዜ ምርመራ ሲያገኙ የስንት ወር ነፍሰ ጡር ነበሩ?	የማያስታውሱት ከሆነ 98 ይሙሉ፤(ከ2 እስከ 9 ወር)	q410. Yeroo ${q109} ulfa turtan, jalqaba tajaajila da'uumsaan duraaf dhaabbata fayyaa deemtan ulfa ji’a meeqaa turtani?	Yoo hin yadatan ta'ee 98 ykn ji'a 2 hanga 9 guuti	q410. Immisa bilood oo uur ah ayaad lahayd markii ugu horreysay ee aad hesho daryeelka uurka ee uurkan?	geli '98' haddii aadan xasuusan; inta u dhaxaysa 2 iyo 9 bilood
select_multiple ancsource	q411	q411. Where did you receive antenatal care for this pregnancy?						${q409}=1		yes													q411. ${q109}ን እርጉዝ በነበሩ ጊዜ ምርመራ ያገኙት የት ነበር?		q411. Yeroo ${q109}n ulfa turtan tajaajila da'umsan dura /ulfa kanaa eessaa argattanii?		q411. Xagee ka heshay daryeelka hooyada uurka leh?
select_multiple aprovider	q412	q412. Who provided antenatal care at the facility? Do not read the responses. Who else?						${q409}=1		yes													q412. ${q109}ን እርጉዝ በነበሩ ጊዜ የእርግዝና ክትትል ምርመራውን ያደረገልዎት ማን ነበር?	ሌላስ ብለዉ ይጠይቁ/ ዝርዝሩን አያንብቡ/ ሁሉንም መልሶች ይመዝግቡ	q412. ${q109} n turtan tajaajila dahumsaan duraa/yeroo ulfaa kan isiniif kenne eenyu ture?	Hub: Ogeessa fayyaa gosa kami Kan bira hoo?	q412. Yaa ku bixiyay daryeelka dhalmada ee xarunta? Ha akhriyin jawaabaha. Yaa kale?
integer	q413	q413. How many times did you receive antenatal care in the health facility during this pregnancy?	enter '98' if don’t remember; enter '9' if visited more than 9 times			(.<10 and .>0) or .=98		${q409}=1		yes													q413. ${q109}ን ባረገዙበት ወቅት ለስንት ጊዜ ወደ ጤና ድርጅት በመሄድ የእርግዝና ክትትል አድርገው ነበር?	የማያስታውሱት ከሆነ 98 ይሙሉ፤ከ 9 በላይ ጉብኝት ካደረጉ 9 ይሙሉ	q413. Yeroo ${q109} ulfa turtan marsaa meeqaaf dhaabbata fayyaa deemtanii tajaajila/deeggarsa da'umsaan duraa argattan ?	Yoo hin yaadadhu jedhan '98' ,yoo marsaa 9ol deemaniiru ta'e '9'	q413. Immisa jeer ayaad daryeelka uurka ka heshay xarunta caafimaadka inta aad uurka leedahay?	geli '98' haddii aadan xasuusan; geli '9' haddii la booqdo in ka badan 9 jeer
integer	q414	q414. How many months pregnant were you when you received your last antenatal care for this pregnancy?	Enter '98' if don't remember; between 2 and 9 months			.=98 or (.<10 and .>0)		${q409}=1		yes													q414.${q109}ን እርጉዝ በነበሩ ጊዜ ለመጨረሻ ጊዜ ምርመራ ሲያገኙ የስንት ወር ነፍሰ ጡር ነበሩ?	እማያስተውሱት ከሆነ 98 ብላቸሁ ጻፍ፤ ወሩን ጻፍ ከ2-9 ወር ከሆነ	q414. Yeroo ${q109} ulfa turtan tajaajila da’umsa dura isa dhumaa fudhattan sana ulfi keessan ji’a meeqaffaa turte?	Yoo hin yaadadhu jedhan '98' yoo ji'a2hanga 9 ta'e ji'a isaa barreessi	q414. Immisa bilood oo uur ah ayaad lahayd markii aad heshay daryeelkaagii uurka ee ugu dambeeyay ee uurkan?	Geli '98' haddii aadan xasuusan; inta u dhaxaysa 2 iyo 9 bilood
begin group	q414x	In the month that you became pregnant.....																					ያረገዙበት ወር		Ji'a ati ulfoofte keessa.....		bishii aad uur qaaday......
select_one yesno	q414a	q414a. You/you and your partner were not using contraception								yes													እርስዎ እና የትዳር አጋሮ የወሊድ መከላከያ እየተጠቀሙ አልነበሩም		Atii fi abbaan warraa/hiriyaan kee karoora maati fayyadamaa hin turre		Adiga/adiga iyo lammaanahaagu ma aadan isticmaalin ka hortagga uurka
select_one yesno	q414b	q414b. You/you and your partner were using contraception, but not on every occasion								yes													እርስዎ እና የትዳር አጋሮዎ የወሊድ መከላከያዎችን እየተጠቀሙ ነበር ነገር ግን በሁሉም አጋጣሚዎች አይደሉም		Atii fi abbaan warraa/ hiriyaan kee karoora maati fayyadamaa turtan, garuu yeroo hunda miti		Adiga/adiga iyo lammaanahaagu waxa aad isticmaalayeen ka-hortagga uur-qaadidda, laakiin ma aha mar kasta
select_one yesno	q414c	q414c. You/you and your partner always used contraception, but knew that the method had failed (i.e. broke, moved, came off, came out, not worked etc) at least once								yes													እርስዎ እና አጋርዎ ሁል ጊዜ የወሊድ መከላከያ ይጠቀሙ ነበር ነገር ግን ዘዴው እንዳልተሳካ (ማለትም ተበላሽቷል ፣ ተንቀሳቅሷል ፣ ወጣቷል፣ ወዘተ) ቢያንስ አንድ ጊዜ ያውቃሉ።		Ati fi abbaan warraa/hiriyaan kee yeroo hunda karoora maati fayyadamtu, garuu mali sun yoo xiqqaate al tokko akka fashalaa’e (i.e. cabse, socho’e, ba’e, ba’e, hin hojjenne fi kkf) beektu		Adiga/adiga iyo lammaanahaagu had iyo jeer waxaad isticmaali jirteen ka-hortagga uur-qaadidda, laakiin waxaad ogaateen in habkaas uu guul-darraystay (ie, jabay, guuray, baxay, soo baxay, aan shaqayn iwm) ugu yaraan hal mar.
select_one yesno	q414d	q414d. You/you and your partner always used contraception								yes													እርስዎ እና የትዳር አጋርዎ ሁል ጊዜ የወሊድ መከላከያ ይጠቀሙ ነበር።		Atii fi abbaan warraa/hiriyaan kee yeroo hunda karoora maati ni fayyadamtan		Adiga/adiga iyo lammaanahaagu had iyo jeer waxaad isticmaali jirteen ka hortagga uurka
end group	q414x
select_one remember	q415	q415. Please think back to your last (or current) pregnancy. How easy or difficult was (is) it to remember your ANC appointments? Would you say it was very easy, somewhat easy, somewhat difficult, or very difficult?						${q413}>1 and ${q413}<10		yes													q415. እባክሽን የባለፈውን ወይም የአሁኑን እርግዝና አስታውሽ፡፡ የቅድመ ወሊድ ክትትል ቀጠሮሽን ማስታወስ እንዴት አገኘሽው?	በጣም ቀላል፤በተወሰነ ደረጃ ቀላል ነበር፤በተወሰነ ደረጃ ከባድ ነበር፤ በጣም ከባድ ነበር ማለት ትችያለሽ?	415. Mee ulfa keessan kan yeroo darbee yaadadhaamee, Guyyyaa beellama tajaajila da'umsa dura yaadachuun hagam tokkoo salphaa ykn cimaa turee?		q415. Fadlan dib uga fikir uurkaagi u dambeeyay (ama hadda). Sidee bay u fududahay ama u adkayd in la xasuusto ballamahaaga ANC? Ma odhan lahayd waxay ahayd mid aad u fudud, xoogaa fudud, xoogaa adag, ama aad u adag?
select_multiple whoremember	q416	q416. How did/do you remember your ANC appointment dates? Who did reminded of your ANC appointment dates?						${q413}>1 and ${q413}<10		yes													q416. የቅድመ ወሊድ ክትትል ቀጠሮሽን እንዴት ነበር/ነው ምታስታውሺው? የቅድመ ወሊድ ክትትል ቀጠሮሽን ማን ነው የሚያስታውስሽ?		q416. Guyyaa beellama tajaajila da’umsa dura itti argattan akkamin yaadachaa turtan? Enyuutu si yaadachisa ture?		q416. Sidee baad u xasuusatay taariikhaha ballantaada ANC? Yaa xasuusiyay taariikhaha ballantaada ANC?
note	ancExperience	The next questions are on your ANC experience at the health facility																					የሚቀጥሉት ጥያቄዎች በጤና ተቀም በነበረሽ የቅድመ ወሊድ ክትትል ላይ ነው		Gaaffiin itti aanu waa'ee muuxannoo kunuunsa dahumsa duraa irratti dha		Su'aalaha soo socdaa waxay ku saabsan yihiin waayo-aragnimadaada ANC ee xarunta caafimaadka
select_one respectlevel	q417	q417. How respectfully were you treated in the health center (or health post)? Would you say very respectfully, respectfully, disrespectfully, or very disrespectfully?						${q409}=1		yes													q417. በጤና ኬላ ወይም ጤና ጣቢያ አገልግሎት ስታገኝ አክብሮታቸው እንዴት ነው? በጣም አክብሮት አላቸው፤አክብሮት አላቸው፤አክብሮት የላቸውም፤በጣም አክብሮት የላቸውም?		q417. Hagam tokkoo kabajaan tajaajila buufata fayyaa (keellaa Fayyaa) keessaatti argattan ture? baayyee kabajaan ni moo,kabajaan moo, Tuffiihdaan moo ykn baayyee tuffiidhaan jeechuun ni dandeessuu?		q417. Sidee si xushmad leh laguugula dhaqmay markaad joogtay xarunta caafimaadka (ama boostada caafimaadka)? Ma dhihi lahayd si xushmad leh, si xushmad leh, xushmad darro ah, ama si xushmad darro ah?
select_one HWknowledgelevel	q418	q418. In your opinion, how knowledgeable were the health professionals in the health center (or health post)? Would you say they are very knowledgeable, knowledgeable, not knowledgeable?						${q409}=1		yes													q418. በአንች አስተያየት፤ በጤና ጣቢያ ወይም ጤና ኬላ ያሉ ጤና ባለሙያዎች እውቀታቸው እንዴት ነው? በጣም እውቀት አላቸው፤ እውቀት አላቸው፤እውቀት የላቸውም?		q418. Yaada keessanitti, Ogeessi buufata fayyaa (keellaa fayyaa)tti isin tajaajilee hagam tokkoo beekaadhaa jettu? baayyee beekaadha moo, beekaadhaa moo, gonkuma hin beeku jettu?		q418. Fikradaada, intee bay aqoon u lahaayeen xirfadlayaasha caafimaadka ee xarunta caafimaadka (ama boostada caafimaadka)? Ma waxaad odhan lahayd waa dad aqoon badan, aqoon badan, aan aqoon lahayn?
select_one comfortlevel	q419	q419. Overall, how comfortable are you at the health center (or health post)? Would you say you are very comfortable, comfortable, uncomfortable, or very uncomfortable?						${q409}=1		yes													q419. በአጠቃላይ፤በጤና ጣቢያ ወይም ጤና ኬላ ውስጥ ያለሽ/የሚሰማሽ ምቾት እንዴት ነው? በጣም ይመቸኛል፤ይመቸኛል፤ አይመቸኛል፤ በጣም አይመቸኛል?		q419. Walumaagalatti, buufanni fayyaa(ykn keellaan fayyaa) hagam isinitti tolee turee? baayyee isinitti tolee, hanga tokkoo isinitti tolee, isinitti hin tollee ykn baayyee isintti hin tollee jechuun ni danda’amaa?		q419.Guud ahaan, intee ayaad ku qanacsan tahay xarunta caafimaadka (ama boostada caafimaadka)? Ma odhan lahayd waad ku raaxaysan tahay, ku raaxaysanayso, kuma qanacsani, ama aad u dhib badan tahay?
select_one responsivelevel	q420	q420. How responsive was the health center (or health post) to your needs? Would you say it is very responsive, responsive, unresponsive, or very unresponsive?						${q409}=1		yes													q420. ጤና ጣቢያው ወይም ጤና ኬላው ላንች ፍላጎት የሚሰጡት ምላሽ/ፍላጎትሽ ማሟላትን በተመለከተ እንዴት ነው? በጣም ምላሽ ይሰጣሉ፤ ምላሽ ይሰጣሉ፤ ምላሽ አይሰጡም፤ በጣም ምላሽ አይሰጡም?		q420. Buufanni fayyaa (Keellaan Fayyaa) hagam deebii isinii kennee ture? Ariitii dhan naaf keenne, hanga tokkoo naaf keennan, naaf hi keenninee, tasumaa namaaf hin keennaan?		q420. Sidee bay xarunta caafimaadka (ama boostada caafimaadka) uga jawaabtay baahiyahaaga? Ma odhan lahayd waa mid aad u jawaaba, jawaab celin ah, mid aan jawaab lahayn, ama mid aad u daran?
select_one yesno	q420x	q420x. Was the decision-making process participatory or client-centered?								yes													q420x. የውሳኔ አሰጣጡ ሂደቱ አሳታፊ ወይም ደንበኛን ያማከለ ነበር?		q420x. Adeemsi murtee kennuu hirmaachisaa ykn kan maamila giddugaleessa godhate turee?		q420x. Was the decision-making process participatory or client-centered?
select_one HFrecommendation	q421	q421. If a close friend of yours were pregnant, would you recommend that she visit that same health center (or health post) where you went for ANC, or would you recommend that she visit another health facility for ANC or would you recommend that she not visit any health facility at all for ANC.						${q409}=1		yes													q421. የቅርብ ጓደኛሽ ነፍሰጡር በትሆን፤ አንች ወደ ሄድሽበት ጤና ጣቢያ ወይም ጤና ኬላ እንድትሄድ ትመክሪያታለሽ፤ ወደ ሌላ ጤና ጣቢያ ወይም ጤና ኬላ እንድትሄድ ትመክሪያታለሽ፤የትም ጤና ጣቢያ ወይም ጤና ኬላ እንዳትሄድ ትመክሪያታለሽ?		421. Yoo hiriyaan kee ulfa taate Buufa fayyaa (Keellaa Fayyaa) ofii dhaqxanitti ergitu moo, buufata/kellaa fayyaa kan biroo akka deemtu gorsitu moo, dhaabbata fayyaa kamiyyuu akka hin deemne gorsitu?		q421. Haddii saaxiibkaa kuu dhow uu uur lahaa, ma kula talin lahayd inay soo booqato isla xarunta caafimaadka (ama boostada caafimaadka) ee aad u tagtay ANC, mise waxaad ku talin lahayd inay booqato xarun kale oo caafimaad oo ANC ah ama waxaad kula talin lahayd inaysan booqan xarun kasta oo caafimaad haba yaraatee ANC.
begin group	q422	q422. During (any of) your antenatal care visit(s), did any healthcare provider discuss with you any of the following preparations for giving birth:	please scroll down the full					${q409}=1															በቅድመ ወሊድ ክብካቤ ጉብኝትዎ (ዎች) ወቅት ማንኛውም የጤና ባለሙያ ስለሚከተሉት የወሊድ		Yeroo daawwannaa tajaajila da'uumsaan duraa taasisaa turtan sana, ogeessi fayyaa kamiyyuu qophiiwwan da'uumsaaf barbaachisan kanneen armaan gadii isinitti himanii turanii?		Inta lagu guda jiro (mid ka mid ah) booqashooyinkaaga daryeelka dhalmada ka hor shaqaalaha cafimaadka ma kaala hadlay diyaargarwga dhalmada ee soo socda ?	fadlan hoos u dhaadhac oo buuxa
select_one yesno	q422a	q422a. Where you planned to deliver your baby?								yes													ስለ መውለጃ ቦታ እቅድ?		Waa'ee karooraa iddoo dahuumsa?		Ma qorshaysatay Meesha kuu qorshaysan inaad ilmahaaga ku dhasho ?
select_one yesno	q422b	q422b. If you wanted to have a relative, friend, or neighbor with you during labor or delivery?								yes													በምጥ ወይም በወሊድ ጊዜ ከእርስዎ ጋር ዘመድ, ጓደኛ ወይም ጎረቤት እንዲኖርዎት ስለመፈለግ?		Yoo ni barbaaddu ta'e yeroo ciniinsuu ykn da'uumsaa barbaachisummaa firaa, maatii, hiriyaan ykn ollaan kee si waliin turuu danda'anii?		Ma rabtaa in aad aado qaraabo, saaxiib ama deriskaaga xilliga foosha ama dhalmada?
select_one yesno	q422c	q422c. Transportation to where the baby would be born?								yes													ሕፃኑ ወደሚወለድበት ቦታ መጓጓዣ?		Waa'ee geejjibaa bakka dahuumsaa si geessu?		Ma diyaarsatay Gaadiid lagu geynayo halka uu ilmuhu ku dhalan lahaa?
select_one yesno	q422d	q422d. What funds or finances you would use for the delivery?								yes													በውሊድ ጊዜ ምን ገንዘብ ወይም ፈንድ እንደሚጠቀሙ?		Waa'ee baasii da'umsaan walqabatee dhufuu?		Ma diyaarsatay dhaqaalaha aad u isticmaali lahayd dhalmada ?
select_one yesno	q422e	q422e. Asking someone to be a blood donor if you needed blood?								yes													ደም ካስፈለገ አንድ ሰው ደም ለጋሽ እንዲሆን ስለመጠየቅ?		Waa'ee nama dhiiga arjoomuu keessattuu dhiiga si barbaachisuu ta'e?		Maad helaysaa qofkii dhiig shubi lahaa
select_one yesno	q422f	q422f. Finding a healthcare provider to deliver your child?								yes													ልጅዎን ለመውለድ የሰለጠነ ጤና ባለሙያ ስለማግኘት?		Waa'ee qarqaarsa ogeessa fayyaa yeroo ciniinsuufi dahuumsaa?		ma heshay adeeg bixiye caafimaad si uu kaaga umuliyo ilmahaaga?
end group	q422
select_multiple preparation	q423	q423. What preparations did you make for the delivery of the last child ${q109}?								yes													የመጨረሻውን ልጅ ለመውለድ ምን ቅድመ ዝግጅት አድርገዋል?		${q109} da'uuf qophii ati taasiste maal ture?		Maxaa diyaargarow ah oo aad u samaysay dhalmada ilmahaagii u dambeeyay?
begin group	q424	q424. As part of your antenatal care during last pregnancy, did a healthcare provider do any of the following at least once:						${q409}=1															ባለፈው እርግዝና ወቅት እንደ የቅድመ ወሊድ እንክብካቤ አካል፣ የጤና ባለሙያው ከሚከተሉት አንዱን አድርጓል።		Tajaajila da'uumsaan duraa isa maayii yammuu taasisaa turtan sana, ogeessi fayyaa tajaajilawwan armaan gadii kana siif kennee turee:		Iyada oo qayb ka ah daryeelkaaga dhalmada ka hor inta aad uurka lahayd ,Adeega bixiyaha daryeelaha caafimaadku ma sameeyey mid ka mid ah kuwan soo socda:
select_one yesno	q424a	q424a. Weigh you?								yes													ክብደትዎ ተለክቷል?		Ulfaatina kee madaaluu?		ku Misaamay ?
select_one yesno	q424b	q424b. Measure your blood pressure?								yes													የደም ግፊትዎ ተለክቷል?		Dhiibbaa dhiigaa kee safaruu?		Cabbiray cadaadiska dhiiggaaga?
select_one yesno	q424c	q424c. Take a urine sample?								yes													የሽንት ናሙና ተወስዷል?		Eddattoo (Saamuda) fincaanii fuudhuu?		kaa qaaday kaadida ?
select_one yesno	q424d	q424d. Take a blood sample?								yes													የደም ናሙና ተወስዷል?		Eddattoo (Saamuda) dhiigaa fuudhuu?		kaa qaaday dhiiga ?
select_one yesno	q424e	q424e. listen to the baby's heartbeat?								yes													የልጁን የልብ ትርታ አዳምጧል?		Dha'annaa onnee daa'imaa dhaggeeffachuu?		Dhegaystay garaaca wadnaha ilmaha?
select_one yesno	q424f	q424f. Take with you about which foods you should eat?								yes													ምን ምግብ መመገብ እንዳለብዎት ከእርስዎ ጋር ውይይት አድርጓል?		Nyaata ykn soorata akkamii akka nyaachuu qabdu?		Kaala hadalay cuntooyinka ay tahay inaad cuntid?
select_one yesno	q424g	q424g. Talk with you about breasfeeding?								yes													ስለ ጡት ማጥባትከእርስዎ ጋር ውይይት አድርጓል?		Waa'ee harma hoosisa daa'immanii?		Kaala hadlay naas nuujinta?
select_one yesno	q424h	q424h. Ask you if you had vaginal bleeding?								yes													ከማህጸን ደም መፍሰስ እንዳለ ጠይቆዎታል?		Waa'ee dhangala'a dhiigaa Karaa qaama hormaataa jiraachuu gaafachuu?		ku weydiiya haddii aad leedahay dhiigbax ibta xubinka taranka?
select_one yesno	q424i	q424i. Received information about HIV/AIDS								yes													ስለ ኤች አይ ቪ/ አባላዘር በሽታ መረጃ አግኝተዋል		Waa'ee odeeffannoo HIV/AIDS		helay macluumaadka ku saabsan HIV/AIDS
select_one yesno	q424j	q424j. Tested for HIV/STI								yes													የኤች አይ ቪ/አባላዘር በሽታ ምርመራ ተደርጎለዎታል		Qormaata dhibee saalquunamtiin namqabuufi HIV		laga baadhay HIV/STI
select_one yesno	q424k	q424k. Maternal nutrition information								yes													መመገብ ስላለብዎ /ስር ዓተ ምግብ መርጃ		Waa'ee odeeffannoo soorata ykn nyaata Haadholii		macluumaadka nafaqada hooyada
select_one yesno	q424l	q424l. Given iron/folate supplementation								yes													አይረን/ፎሌት ተሰጥቶዎታል		Waa'ee qoricha hir'ina dhiigaa waldhaanu (iron/folate)		la siiyay kabitaan bir/folate ah
select_one yesno	q424m	q424m. Talk with you about when the baby is due or will ariive?								yes													ህፃኑ መቼ ቀኑ እንደሚሞላ ወይም እንደሚመጣ ከእርስዎ ጋር ተነግሮዎታል?		Ulfii ykn daa'imni yoom akka dhalachu danda'au si waliin haasa'uu?		kaala hadal goorta ilmuhu dhasho mise wuu soo bixi doonaa?
select_one yesno	q424n	q424n. Tell you to pay attention to the baby's movement?								yes													ለህፃኑ እንቅስቃሴ ትኩረት እንዲሰጡ ተነግሮዎታል?		Hordoffii sochii ulfii ykn daa'imnii gadameessaa keessatti taasisuuf xiyyeeffannoo kennuu akka qabdu sittii himuu?		ma kuu sheegtaa inaad u fiirsato dhaqdhaqaaqa ilmaha?
end group	q424
select_one yesno	q424x	q424x. During your antenatal care visit, did your provider talk with you about postpartum family planning?								yes													በቅድመ ወሊድ እንክብካቤ ጉብኝትዎ ወቅት ከጤና ባለሙያ ጋር ስለ ድኅረ ወሊድ የቤተሰብ ምጣኔ ከእርስዎ ጋር ተነጋግሯል?		Yeroo daawwannaa kunuunsa dahumsan duraa keessanitti, ogeessi fayyaa keessan waa’ee karoora maatii da’umsa boodaa si waliin haasa’ee?		Muddadii booqashadaada daryeelka dhalmada ka hor, bixiyahaagu ma kaala hadlay qorshaynta qoyska dhalmada ka dib?
select_multiple method	q424xx	q424xx. Which family planning method or methods did you discuss with the provider?						${q424x}=1		yes													የትኛውን የቤተሰብ ምጣኔ ዘዴ ከጤና ባለሙያ ጋር ተወያይተዋል?		Mala karoora maatii kam irratti ogeessa fayyaa keessan waliin mari’atte?		Qaabkee ama hababka qorsheynta qoyska ayaad kala hadashay bixiyaha?
select_one yesno	q425	q425. During any of your antenatal care visit (s), did you get ultrasound services?						${q409}=1		yes													በማናቸውም የቅድመ ወሊድ እንክብካቤ ጉብኝትዎ (ዎች) የአልትራሳውንድ አገልግሎት አግኝተዋል?		Yammuu hordoffii tajaajila dahuumsaan duraa kamuu hordoftu, tajaajila daa'ima kee garaa keessa maashiniin daawwachuu (ultrasound) argattee beekta turtee?		Inta lagu guda jiro mid ka mid ah booqashooyinka daryeelkaaga dhalmada ka hor, ma heshay adeegyada ultrasound?
integer	q426	q426. How many months pregnant were you when you first received ultrasound services for this pregnancy?	enter '98' if don’t remember;					${q425}=1		yes													ለዚህ እርግዝና ለመጀመሪያ ጊዜ የአልትራሳውንድ አገልግሎት ሲያገኙ ስንት ወር ነፍሰ ጡር ነበሩ?	enter '98' if don’t remember;	Yoo argatteetta taate, yammuu yeroo jalqabaaf daa'ima kee maashiin garaa kee keessatti daawwattuu, ulfa ji'a meeqaa turte?	enter '98' if don’t remember;	Immisa bilood oo uur ah ayaad lahayd markii ugu horreysay ee aad hesho adeegyada ultrasound ee uurkan?	geli '98' haddii aadan xasuusan;
select_one yesno	q427	q427. During any of your antenatal care visit (s), were you told about the signs of pregancy complications?	please scroll down te full							yes													በቅድመ ወሊድ እንክብካቤ ጉብኝትዎ ወቅት (በየትኛውም) ወቅት ስለ እርግዝና ችግሮች ምልክቶች ተነግሮዎታል?		Yeroo tajaajila da'uumsaan duraa kamuu taasisaa turtan sana, waa'ee mallattoolee balaa cimmaa yeroo ulfaa sitti himamee turee?		Inta lagu guda jiro (mid ka mid ah) booqashooyinkaaga daryeelka xanaanada , ma laguu sheegay calaamadaha dhibaatooyinka uurka?	fadlan hoos u dhaadhac oo buuxa
select_one yesno	q428	q428. Were you told where to go if you had any of these complications?								yes													ከእነዚህ ውስብስቦች ውስጥ አንዳቸውም ካጋጠሙዎት የት መሄድ እንዳለብዎ ተነግሮዎት ነበር?		Yoo mallattooleen Balaa Cimaa ulfa keessa si mudata tahe, eessa deemuu akka qabdu sitti himamee turee?		Ma laguu sheegay meesha aad aadi lahayd haddii aad isku aragto mid ka mid ah dhibaatooyinkan?
select_one yesno	q429	q429. During the pregancy, were you given an injection in the arm to prevent the baby from getting tetanus, that is, convulsions after birth?								yes													በዚህ እርግዝና ወቅት ህፃኑ በቴታነስ እንዳይታመም ለመከላከል ክንድ ላይ መርፌ ተሰጥቷል, ማለትም, ከተወለደ በኋላ መንቀጥቀጥ?		Yammuu ${q109} ulfa turte sana, lilmoo irreerratti namaa kennamu kan daa'ima dhibee boqoo gossaa (ykn titaanosii) irraa ittisu si waraananii turanii (jechuun kan farra dhibee rom'isiisa daa'immanii da'uumsaan boodaa)?		Inta aad uurka leedahay, ma lagugu duray gacanta si looga ilaaliyo in ilmuhu ku dhaco teetanada, yacni, gariir ka dib dhalashada?
integer	q430	q430. During this pregnancy, how many times did you get this tetanus injection?				(.<5 and .>0)		${q429}=1		yes													በዚህ እርግዝና ወቅት፣ ይህን የቲታነስ መርፌ ስንት ጊዜ ወሰዱት?		Yammuu ${q109} ulfa turtan sana, lilmoo titaanosii ittisu kana marsaa meeqa fudhattanii turtan?		Inta aad uurkan leedahay, imisa jeer ayaa lagugu duray teetanada?
select_one yesno	q431	q431. At any time before this pregnancy with ${q109}, did you receive any tetanus injections?								yes													ከዚህ እርግዝና ${q109} በፊት በማንኛውም ጊዜ የቲታነስ መርፌ ወስደዋል?		Yeroo kamuu otoo ${q109} ulfa hinta'iin dura, lilmoo talaallii titaanosii fudhattee beektaa?		Waqtigii uurkan ka horeeyay ( ${q109}), ma lagugu duray wax teetano ah?
integer	q432	q432. Before this pregnancy, how many other times did you receive a tetanus injection?				(.<10 and .>0)		${q431}=1		yes													ከዚህ እርግዝና በፊት፣ ሌላ ስንት ጊዜ የቲታነስ መርፌ ተቀበሉ?		Talaallii titaansosii Ulfa ${q109} dura fudhattan sana, marsaa meeqaaf fudhattan ture?		Uurkaan ka hor, imisa jeer oo kale ayaa lagugu duray teetanada?
integer	q433	q433. How many years ago did you receive the last tetanus injection before this pregnancy?						${q431}=1		yes													ከዚህ እርግዝና በፊት የመጨረሻውን የቴታነስ መርፌ ከስንት አመት በፊት ተቀብለዋል?		Talaallii titaanosii kan ulfa ${q109} dura fudhattan sana, keessattuu talaallii isa dhumaa erga fudhattanii waggaa meeqa tahee jira?		Imisa sano ka hor ayaa lagu duray teetanadadii ugu dambeysay uurkan ka hor?
select_one eat	q434	q434. When you were pregnant with ${q109} did you eat less than usual, the same as usual, or more than usual?								yes													${q109} ነፍሰ ጡር በነበሩበት ጊዜ፣ ከወትሮው ያነሰ፣ እንደተለመደው ወይም ከወትሮው የበለጠ ይመገቡ ነበር?		Yammuu ${q109} ulfa turtan sana, haallii nyaata ykn soorata keessanii akkam ture: kan yeroo biraarra bicuu ykn xiqqaa, kan yeroo biraa waliin kan walmadaaluu ykn kan yeroo biraarra ol ykn kan caaluu?		Markaad uur leedahay ( ${q109}) miyaad wax cuntay, wax ka yar intii caadiga ahayd, isla sidii caadiga ahayd, ama wax ka badan intii caadiga ahayd?
select_one yesno	q435	q435. Before you got pregnant to ${q109}, did you take folic acid for at least 3 months?								yes													እስከ ${q109} ድረስ ከመፀነስዎ በፊት፣ ቢያንስ ለ3 ወራት ፎሊክ አሲድ ወስደዋል?		Otoo ${q109} hinulfaa'iiniin dura, qoricha hir'ina dhiigaaf kennamu (folic acid) yoo xiqqaate ji'a 3f fudhattee turtee?		Kahor intaadan uur qaadin ilaa ${q109}, ma qaadatay folic acid ugu yaraan 3 bilood?
select_one yesno	q436	q436. When you were pregnant with ${q109} did you folic acid in the first 3 months of pregnancy?								yes													${q109} ነፍሰ ጡር በነበሩት 3 ወር ጊዜ የፎሊክ አሲድ ክኒኖችን ይወስዱ ነበር?		Yammuu ${q109} ulfa turte sana, qoricha hir'ina dhiigaaf kennamu (folic acid) ji'a sadan (3n) jalqaba keessa fudhattee turtee?		Markaad uur leedahay ${q109}) si joogto ah ma u qaadan jirtay kaniiniyada iron?
integer	q437	q437. For how many days did you take iron tablets when you were pregnant with ${q109}?	enter 0 if she did not take any			.<120				yes													በ ${q109} ነፍሰ ጡር በነበሩበት ጊዜ ለስንት ቀናት ያህል የአይረን ክኒኖችን አዘውትረው ወስደዋል?	enter 0 if she did not take any	Yammuu ${q109} ulfa turte sana qoricha hir'ina dhiigaa (Iron) guyyaa meeqaaf fudhattee turte?	enter 0 if she did not take any	Immisa bilood ayaad si joogto ah u qaadanaysay kaniiniga iron markaad uurka lahayd ( ${q109})?	geli 0 hadday qaadan waydo	enter 0 if she did not take any
select_multiple adherence	q437x	q437x. Why didn’t you adhere to iron folate supplements?						${q437}<30		yes													q437x. የፎሌት እንክብል በአግባቡ ለምን አልወስዱትም?		q437x. Maaliif kinininaa ayirenii fooleetii sirti hin fudhatin?		Why didn’t you adhere to iron folate supplements?
select_one yesno	q438	q438. When you were pregnant with ${q109} did you take any drugs for intestinal parasite?								yes													${q109} ነፍሰ ጡር በነበሩበት ጊዜ ለአንጀት ትላትል መድሀኒት ወስደዋል?		Yammuu ${q109} ulfa turte sana, Qoricha akankarreettii/maxxanttuu garaatiif fudhattee beektaa?		Markaad uur leedahay ( ${q109}) ma u qaadatay wax daawo ah gooryaana ?
select_one yesno	q439	q439. While you were pregnant with ${q109}, did any health worker/HEW discuss with you about using family planning method after giving birth?								yes													${q109} ነፍሰ ጡር በነበሩበት ጊዜ፣ ከወለዱ በኋላ ስለ ቤተሰብ ምጣኔ ዘዴ ስለመጠቀም ማንኛውም የጤና ባለሙያ/ጤና ኤክስቴንሽን ከእርስዎ ጋር ተወያይቶ ያውቃል?		Yammuu ${q109} ulfa turte sana Ogeessi fayyaa/Hojjetootni ekisteenshiinii Fayyaa kamuu waa'ee tajaajila karoora maatii dahuumsaan boodaa si mariisisanii turanii?		Markaad uurka lahayd ${q109}, ma jiraan shaqaale caafimaad/HEW kaala hadlay isticmaalka habka qorsheynta qoyska kadib dhalmada?
begin group	q440	q440. During your pregancy, did you experience:	please scroll down te full																				በእርግዝና ወቅት ከሚከተሉት አጋጥሞታል?		Yammuu ${q109} ulfaa turte, kanneen armaan gadii si mudatanii beekuu:		Intii aad uurka lahayd, miyaad la kulantay:	fadlan hoos u dhaadhac oo buuxa
select_one yesno	q440a	q440a. Severe headache								yes													ከፍተኛ የሆነ ራስ ምታት		Bowwoo Mataa cimaa		Madax xanuun saaid ah
select_one yesno	q440b	q440b. Blurred vision								yes													ብዥ ያለ እይታ		Daayaa dimimmisaa'aa ykn Ija dura huurrii maruu		Aragga oo cakirma
select_one yesno	q440c	q440c. Reduced fetal movement								yes													የሕፃኑ እንቅስቃሴ መቀነስ		Hir'ina sochii daa'imaa		Hoos udhaca dhaqdhaqaaqa uurjiifka
select_one yesno	q440d	q440d. Unconsciousness								yes													ራስን መሳት		Uf wallaaluu		Miyir-beel
select_one yesno	q440e	q440e. Convulsions								yes													መንዘፍዘፍ/መንቀጥቀጥ		Rom'iisa / Hurguuffii/Hoollachiisa		Gariir
select_one yesno	q440f	q440f. Vaginal bleeding								yes													ከማህጸን ደም መፍሰስ		Dhangala'iisa Dhiigaa karaa naf-saalaa		Dhiigbax
select_one yesno	q440g	q440g. Severe lower abdominal pain								yes													በታችኛው የሆድ ክፍል ላይ የሚሰማ ከባድ ህመም		Garaa ciniinna cimaa garaa garagadii/mudhii gadii		Xanuun hoose oo caloosha ah
select_one yesno	q440h	q440h. Fever								yes													ትኩሳት		Gubaa (layidaa, qandhoo) qaamaa		Qandho
select_one yesno	q440i	q440i. Swollen hands and face								yes													የእጆችና የፊት ማበጥ		Dhiita'iisa fuulaafi harkaa		Gacmaha oo barara iyo wajiga
end group	q440
note	not_birth	Birthing and newborn care																					ወሊድ እና ጨቅላ ሕፃናት		Kunuunsa dahumsaa fi daa’imman reefuu dhalatan		Dhalmada iyo daryeelka dhallaanka
select_one location	q441	q441. Where did you give birth to your last child?								yes													የመጨረሻ ልጅዎን የት ነው የወለዱት?		${q109} eessatti deesse?........ (Yoo deebiinshee 1fi 2 ykn mana ta'e, gara 637 darbi)		Halkee ku dhashay cunuggaaga ugu dambeeyay? Haddii jawaabtu tahay 1 iyo 2 = guri, u gudub 637
select_multiple reasonwhynot	q442	q442. Why didn't you deliver in a health facility?						${q441}=1 or ${q441}=2		yes													በጤና ተቋም ያልወለዱበት ምክንያት ምንድን ነው?		Yoo manatti tahe, Maaf ${q109} dhaabbata fayyaatti hindeenye ture?		Maxaad ugu dhali weyday goob caafimaad?
select_one yesno	q443	q443. Was ${q109} delivered by caesarean section?						${q441}=3 or ${q441}=4 or ${q441}=6 or ${q441}=7 or ${q441}=8 or ${q441}=9		yes													( ስም ይጥቀሱ) የተወለደው በቀዶ ጥገና ነበር?		Yoo dhaabata fayyaatti deesse tahe: ${q109} tajaajila baqaqsanii yaaluun deesse turee?		( ${q109} ) ma ku dhashay qalliin?
select_one assistantforthedelivery	q444	q444. If you deliver home, who mainly assisted with the delivery of ${q109}?						${q441}=1 or ${q441}=2		yes													ቤት ከወለዱ፣ ${q109}ን ለማዋለድ የረዳዎ ማን ነበር? ሌላ ሰው?		Yammuu ${q109} deesse sana, eenyutu si gargaaree si deesise ture? ...... (Yoo manatti deesse ta'e)		Haddii aad guriga ku dhashay, yaa ka caawiyay dhalmada ( ${q109})? Qof kale?
select_one yesno	q445	q445. Did you have complication during birth?								yes													በቅርብ በወለዱበት ጊዜ ውስብስብ ችግሮች አጋጥመውዎታል?		Yammuu ${q109} deesse sana, dhibeen walxaxaa yammuu dahuumsaa si muudatee turee?		Dhibaato ma ku qabtey xilliga dhalmada ka dib dhalmadadii udanbaysay?
select_multiple compcb	q446	q446. What type of complication you faced?						${q445}=1		yes													ምን አይነት መወሳሰብ ነበር ያጋጠመዎት?		Yoo eeyyee tahe, dhibee walxaxaa akkamiitu si qunname ture?		Waa maxay nooca dhibka aad la kulantay?
select_one yesno	q447	q447. Did you have complication during the postpartum period of your recent birth?								yes													በቅርብ በወለዱበት ጊዜ በድህረ ወሊድ ውስብስብ ችግሮች አጋጥመውዎታል?		Da'uumsa ${q109} booda, dhibeen walxaxaa dahuumsaan boodaa si muudatee turee?		Dhibaato ma ku qabtey xilliga dhalmada ka dib dhalmadadii udanbaysay?
select_multiple comp	q448	q448. What type of complication you faced?						${q447}=1		yes													ምን አይነት መወሳሰብ ነበር ያጋጠመዎት?		Yoo eeyyee tahe, dhibee walxaxaa dahuumsaan boodaa akkamiitu si qunnamee ture?		Waa maxay nooca dhibka aad la kulantay?
select_one yesno	q449	q449. Did your baby of last birth have complication during labor, delivery, and the postpartum period?								yes													ባለፈው የተወለደ ልጅዎ በምጥ፣ በወሊድ እና በድህረ ወሊድ ወቅት ውስብስብ ችግሮች አጋጥሞታል?		${q109} yammuu ulfa ture/turte sana, dahuumsaa irratti ykn dahuumsaan boodaa dhibee walxaxaan daa'ima kee, ${q109}, quunamee turee?		Ilmahaagii ugu dambeeyay ma la kulmay dhibaatooyin xilliga foosha, dhalmada iyo xilliga dhalmada ka dib?
select_multiple compch	q450	q450. What type of complication?						${q449}=1		yes													ምን አይነት መወሳሰብ?		Yoo eeyyee tahe, dhibee walxaxaa akkamiituu muudate ture?		Waa maxay nooca dhibka ama eelada?
select_one yesno	q451	q451. Were you referred to a higher-level facility during your last pregnancy for any reason?								yes													q451. በመጨረሻው እርግዝናዎ ወቅት በማንኛውም ምክንያት ወደ ከፍተኛ ደረጃ ተቋም ተልከዋል?		q451. Yeroo ulfaa kee isa dhumaa sababa kamiinuu gara dhaabbata fayyaa sadarkaa olaanaatti ergamtee turtee?		q451. Were you referred to a higher-level facility during your last pregnancy for any reason?
select_multiple referralreason	q452	q452. What was the main reason for your referral?						${q451}=1		yes													q452. የተላኩበት ዋና ምክንያት ምን ነበር?		q452. Sababni guddaan rifaralaa/olerginssaa keessaniif maal ture?		q452. What was the main reason for your referral?
select_one yesno	q453	q453. Did you go to the facility you were referred to?						${q451}=1		yes													q453. ወደተላኩበት የጤና ተቋም ሄደዋል?		q453. Dhaabbata fayyaa itii ol ergametetti deemtee turte?		q453. Did you go to the facility you were referred to?
select_multiple reseaonforno_go	q454	q454. If not, why were you unable to complete the referral?						${q451}=2		yes													q454. ሄደዉ ካልሆነ፣ ለምን መሄድ አልቻሉም?		q454. Dhaabbata itti ol egamtetii yoo hin demnee ture, maaliif demmu dadhabde?		q454. If not, why were you unable to complete the referral?
select_one transmeans	q455	q455. How did you travel to the referred facility?						${q451}=1		yes													q455. ወደተላኩበት የጤና ተቋም ተቋም እንዴት ተጓዙ?		q455. Mala geejjibba akkamittin gara bakka rifaralaa/ol egamtetti deemte?		q455. How did you travel to the referred facility?
select_one yesno	q456	q456. Were you satisfied with the referral process?						${q451}=1		yes													q456. በሪፈራል ሂደቱ ረክተዋል?		q456. Adeemsa rifaralaa/ol erginsaa irratti quufa qabduu?		q456. Were you satisfied with the referral process?
select_one supply_unava	q457	q457. Were there any instances where essential medications or supplies were unavailable during your last pregnacy?								yes													q457. በመጨረሻው እርግዝናዎ ወቅት በጤና ተቋም አስፈላጊ መድሃኒቶች ወይም አቅርቦቶች የማይገኙባቸው አጋጣሚዎች ነበሩ?		q457. Yeroo ulfa kee isa dhumaa dhaabbata fayyaatti qorichi ykn meeshaaleen barbaachisoo ta’an kan hin argamne turee?		q457. Were there any instances where essential medications or supplies were unavailable during your last pregnacy?
select_one facility_cleaness	q458	q458. How would you rate the cleanliness and safety of the maternity facilities where you received care during your last pregnacy?								yes													q458. በመጨረሻው እርግዝናዎ ወቅት እንክብካቤ ያገኙባቸውን የጤና ተቋም የእናቶች ጤና ክፍሎች ጽዳት እና ደህንነት እንዴት ይገመግማሉ?		q458. Qulqullinaa fi nageenya dhaabbilee fayyaa dahumsaa yeroo ulfa dhumaa kunuunsa irra argatte akkamitti madaaltu?		q458. How would you rate the cleanliness and safety of the maternity facilities where you received care during your last pregnacy?
select_one yesno	q459	q459. Now I would like to talk to you about checks on your and ${q109}'s health after delivery—for example, someone examining ${q109}, checking the cord, or seeing if ${q109} is OK. Did anyone check on your and ${q109}'s health while you were still in the facility?								yes													አሁን ከወሊድ በኋላ ${q109} ጤና ላይ ስለሚደረጉ ምርመራዎች ላነጋግርዎ እፈልጋለሁ—ለምሳሌ፣ አንድ ሰው ${q109}ን እየመረመረ፣ እትብቱን እየፈተሸ ወይም ${q109} ደህና መሆኑን እያየ ነው።በተቋሙ ውስጥ እያሉ የ ${q109}ን ጤና ያጣራ ሰው ነበር?		Amma dahuumsa booda waa'ee sakatta'iinsa fayyaa siifi ${q109} taasifamne si gaafachuu barbaada ---- fakkeenyaaf namii wayii waa'ee fayyina ${q109} sakatta'uu ----handhuura ${q109} ilaaluu, fayya qabeessa tahuu isaa ilaaluu. Yammuu ati dhaabbata fayyaa keessa turte sana, namni fayyummaa ${q109} fi kankee sakattaa'aa ture jiraa?		Hadda waxaan jeclaan lahaa inaan kaala hadlo wax ku saabsan hubinta caafimaadka ( ${q109}) dhalmada ka dib - tusaale ahaan, qof baaraya ( ${q109} ), hubinta xudunta , ama arko haddii ( ${q109}) OK yahay. Ma jiraa qof eegay caafimaadka ( ${q109}) intaad weli ku dhex jirtey xarunta?
select_one yesno	q460ag	q460a. Before you left the facility after delivery, did a provider talk with you about using a family planning method?						${q441}=3 or ${q441}=4 or ${q441}=6 or ${q441}=7 or ${q441}=8 or ${q441}=9		yes													ከወለድሽ በኃላ ከጤና ተቅዋሙ ከመውጣቶ በፊት ባለሙያዎች ስለ ቤተሰብ እቅድ አገልግሎት ተነግሮሽ ነበር		Da’umsan booda dhaabbaticha keessaa ba’uu keen dura, ogeessi fayyaa waa’ee mala karoora maatii fayyadamuu irrati si waliin haasa’ee ture?		Kahor intaadan ka tagin xarunta umusha ka dib, bixiye ma kaala hadlay isticmaalka habka qorsheynta qoyska?
select_one yesno	q460bg	q460b. Before you left the facility after delivery, did you receive a method of family planning or a referral for a method?						${q441}=3 or ${q441}=4 or ${q441}=6 or ${q441}=7 or ${q441}=8 or ${q441}=9		yes													ከወለድሽ በኃላ ከጤና ተቅዋሙ ከመውጣቶ በፊት ቤተሰብ እቅድ አገልግሎት ተጠቅመው ነበር ወይም እንዲጠቀሙ ወደሌላ ተቁዋም ተልከሽ ነብር?		Da’umsan booda dhaabbata fayyaa keessaa ba’uu keen dura mala karoora maatii ykn mala tokkoof rifaralaa argatte?		Kahor intaadan ka tagin xarunta umusha ka dib, ma heshay hab qorshaynta qoyska ama u gudbin hab?
select_multiple method	q460cg	q460c. What method of family planning did you receive immediately after delivery?						${q441}=3 or ${q441}=4 or ${q441}=6 or ${q441}=7 or ${q441}=8 or ${q441}=9 and ${q460bg}=1		yes													ተጠቅመሽ ከሆነ ምን ዓይነት የቤተሰብ እቅድ አገልግሎት ነበር የተጠቀምሺው?		Da’umsan booda battalumatti mala karoora maatii akkamii argatte?		Habka qorsheynta qoyska ee aad heshay isla markiiba ka dib dhalmada?
select_one yesno	q460d	q460d. Has any health extension worker visited you since delivery?								yes													ከወለሽ በኃላ ያየችሽ የጤና ኤክስቴንሽን ባለሙያ ነበረች?		Da’umsa booda hojjetuun ekisteenshinii fayyaa si daawwatee jirti?		Ma jiraan shaqaale fidinta caafimaadka oo ku soo booqday tan iyo dhalmada?
integer	q460e	q460e. How many days after birth did the health extension worker visit you?	If less than 24 hours, write 0 days					${q460d}=1		yes													ከወለሽ በኃላ ጤና ኤክስቴንሽን ባለሙያዋ ለስንት ቀን ያክል ነበረ ያየችሽ?		Hojjetuun ekisteenshinii fayyaa da'umsan booda guyyaa meeqa si daawwate?		Imisa maalmood ka dib dhalashada ayaa shaqaalaha fidinta caafimaadku ku soo booqday?	Haddii wax ka yar 24 saacadood, qor 0 maalmood
select_one yesno	q460f	q460f. Did you go visit a health extension worker since delivery, either for yourself or for the baby?								yes													የጤና ኤክስቴንሽን ባለሙያ ልታይሽ/ ልትጎበኝሽ ስተመጣ አንቺን ነው ወይስ ህፃኑን ልታይ ነው የምትመጣው?		Da’umsan booda hojjetuu ekisteenshinii fayyaa bira demtee, ofii keetiif yookaan daa’imaaf?		Ma u booqatay shaqaale fidinta caafimaadka tan iyo dhalmada, ama naftaada ama ilmaha?
integer	q460g	q460g. How many days after birth did you go visit the health extension worker?	If less than 24 hours, write 0 days					${q460f}=1		yes													ከወለድሽ በኃላ ጤና ኤክስቴንሽን ባለሙያዋ ስንት ቀን አይታሻለች?		Da'umsan booda yeroo meeqa hojjetuu ekisteenshinii fayyaa bira demtee?		Imisa maalmood ka dib dhalashada ayaad tagtay shaqaalaha fidinta caafimaadka?	Haddii wax ka yar 24 saacadood, qor 0 maalmood
select_one yesno	q461	q461. Did you go visit another professional healthcare provider other than an HEW since delivery, either for yourself or for the baby?						selected(${q460d}, '1') or selected(${q460f}, '1')		yes													${q109} ከተገላገሉ በኃላ በ6 ሳምንት ውስጥ የእርስዎን ጤንነት የመረመረዎ ሰው ነበር?	መልሱ የለም ከሆነ፤ ድህረ-ወሊድ እንክብካቤ ለጨቅላ ህጻን ወደ ሚለው ይለፉ፡፡	Erga ${q109}n dhalatee/ttee booda, torbee jahan (6n) jalqabaa keessa, tajaajiltootni fayyaa kamuu fayyummaa keessan ilaalanii turanii?	Hin jiru yoo ta'e tajaajila kunuunsa daa'ima dhalatuu itti ce'/darbii	shaqaalaha daryeelka caafimaadku ma ku baadhay xaaladaada 6 todabaad ee ugu horeeyay?
integer	q462b	q462b. How many days after birth did you go visit the other professional healthcare provider?	If less than 24 hours, write 0 days					selected(${q461}, '1')		yes													${q109}ን ከተገላገሉ በኃላ በመጀመሪያዎች ስድስት ሳምንት ውስጥ፤ ${q109}ን ጤንነት ለማረጋገጥ ምርመራ ያደረገለት/ላት የጤና ባለሙያ (የልምድ አዋላጅን አይጨምርም) ነበር?	(ስም) በተወለደበት/ችበት ቦታ እና በተወለደበት/ችበት ቀን ያገኘውን/ቸውን ምርመራ እና ከዚያ በኃላ የተደረገለትን/ላትን የጤና ምርመራ ይጠይቁ፡፡	Erga ${q109}n dhalatee/ttee booda, torbaan jahan (6n) jalqabaa keessa, deessisittuu aadaa otoo hindabalatiin tajaajiltootni fayyaa kamuu waa’ee fayyummaa ${q109} sakatta'anii turanii?	kunuunsa yerroo dhalatee/ttee fi baka itti dhalattetti/dhalateetti fi achiin booda kennameef haa ibsan	6-da toddobaad ee ugu horreeyay ee dhalmada $ {Q41} ka dib, Shaqaalaha caafimaadka ee aan umuliso dhaqameedka ku jirin ma baadheen?	Haddii wax ka yar 24 saacadood, qor 0 maalmood
select_multiple pnccompomom	q463c	q463c. During visits after giving birth, what was done to check your health?	Read List out loud and Mark all that apply					${q441}=1		yes													${q109} ከተገላገሉ በኃላ በተደረገለዎት በየትኛዉም ጉብኝት የእርስዎን ጤንነት ለማረጋገጥ ምን ምን ተደርገለዎት ነበር?	ዝርዝሩን አንብቡላቸው፡፡ መልሶችን ይክበቧቸው፡፡	Erga ${q109} deessanii boodaa, fayyummaa keessan mirkaneessuuf tajaajila akkamiitu isiniif taasifamee turee?	Filannoo dubbisi, deebii isaan kennan itti mari	Inta lagu gudajiro booqashada kadib markay dhalaan, maxaa la qabtay si loo hubiyo caafimaadkaaga?	Liistada kor ugu akhri oo calaamadee dhammaan kuwa khuseeya
select_multiple pnccompobaby	q464e	q464e. At any of the health checks, what was done to check the health of ${q109}?	Read List out loud and Mark all that apply					${q441}=1		yes													በሁሉም የጉብኝት ወቅቶች የ ${q109}ን ጤንነት ለማረጋገጥ ምን ምን ተደርጎለት/ላት ነበር?	ዝርዝሩን አንብቡላቸው፡፡ መልሶችን ይክበቧቸው፡፡	Erga ${q109} deessanii booda, fayyummaa ${q109} mirkaneessuuf tajaajila akkamiituu taasifameefii ture?	Filannoo dubbisiif deebii galmeessi	Mid kastoo ka mid ah baaritaannada caafimaadka, maxaa lagu sameeyay si loo hubiyo caafimaadka $ {Q41}?	Liistada kor ugu akhri oo calaamadee dhammaan kuwa khuseeya
integer	q465f	q465f. How many times did you receive postnatal care during last birth?	(number of times)			.<10 or .=98		${q441}=1 or ${q441}=1		yes													በባለፈው ወሊድ ስንት ጊዜ የድህረ ወሊድ እንክብካቤ አግኝተዋል?		Yammuu ${q109} deessan sana, tajaajila dahuumssan boodaa marsaa meeqa argattan ture?		Immisa jeer ayaad heshay daryeelka umusha dhalmadadii udanbaysay?	(tirada jeer)
select_one yesno	q466g	q466g. Did any community health worker visit you during postpartum period (<6 weeks after delivery)?								yes													በድህረ ወሊድ ወቅት (ከወለዱ ከ6 ሳምንታት በኋላ) የማህበረሰብ ጤና ሰራተኛ ጎብኝታዎታለች?		Yammuu ${q109} deessan sana, ji'a jahan (6n) jalqabaa dahuumsaan boodaa keessa, Hojjetootni fayyaa hawaasaa kamuu dhufanii isin daawwatanii turan turee?		Shaqaalaha caafimaadku ma kugu soo booqdeen guriga dhalmadaada ka dib(in ka yar 6 todobaad dhamalada ka dib)
select_multiple whovisited	q467h	q467h. Who visited you after your delivery?	ASK: Who else? Record all responses					${q466g}=1		yes													ከወለዱ በኋላ ማን ጎበኞት?	ASK: Who else? Record all responses	Eenyu ture kan dhufee isin daawwate?	Gaafadhu: namnii dhibii dhufee si daawwatee jira ture? Deebii isaanii hunda galmeessi	Ayaa kusoo booqday dhalmadaada kadib?	WEYDII: Yaa kale? Qor dhammaan jawaabaha
select_multiple discussed1	q468i	q468i. What was discussed during the home visit/encounter with CHWs?	ASK: Anything else? Record all responses					${q466g}=1		yes													ከማህበረሰብ ጤና ባለሙያ ጋር በተደረገው የቤት ጉብኝት ወቅት ምን ተወያይዋል?	ASK: Anything else? Record all responses	Waa'ee maalii ture kan mari'attan?	ASK: Anything else? Record all responses	Maxaad ku wada hadasheen markii guriga shaqaalaha caafimaadku kugu soo booqday?	WEYDII: Wax kale? Qor dhammaan jawaabaha
select_one chw_frequ	q469j	q469j. How often have you received information from community volunteers(WDA/VHL) about maternal health topics such as prenatal care, safe delivery practices, or postnatal care?								yes													q469. ከማህበረሰብ በጎ ፈቃደኞች (WDA/VHL) ስለ እናት ጤና ጉዳዮች ማለትም እንደ ቅድመ ወሊድ እንክብካቤ፣ የአስተማማኝ የወሊድ ልምምዶች ወይም የድህረ ወሊድ እንክብካቤን በተመለከተ ምን ያህል ጊዜ መረጃ ደርሶዎታል?		q469. Tola ooltota hawaasaa(WDA/VHL) irraa yeroo meeqa odeeffannoo waa’ee mata dureewwan fayyaa haadholii kan akka kunuunsa dahumsa duraa, gocha da’umsa nageenya qabu, ykn kunuunsa dahumsa boodaa argatte?		q469. How often have you received information from community volunteers(WDA/VHL) about maternal health topics such as prenatal care, safe delivery practices, or postnatal care?
select_one chw_encour	q470k	q470k. Have community volunteers(WDA/VHL) encouraged you or other household members to utilize maternal health services, such as antenatal care or delivery at a health facility?								yes													q470. የማህበረሰብ በጎ ፈቃደኞች (WDA/VHL) እርስዎን ወይም ሌሎች የቤተሰብ አባላትን የእናቶች ጤና አገልግሎቶችን፣ እንደ ቅድመ ወሊድ እንክብካቤ ወይም በጤና ተቋም እንዲወልዱ አበረታቷችኋል?		q470. Tola ooltonni hawaasaa(WDA/VHL) isin ykn miseensonni maatii kan biroo tajaajila fayyaa haadholii, kan akka kunuunsa dahumsa duraa ykn da’umsa dhaabbata fayyaa keessatti akka fayyadaman jajjabeessa turani?		q470. Have community volunteers(WDA/VHL) encouraged you or other household members to utilize maternal health services, such as antenatal care or delivery at a health facility?
select_one chw_assist	q471l	q471l. Have community volunteers(WDA/VHL) assisted you or someone in your household in accessing healthcare services during pregnancy or childbirth?								yes													q471. የማህበረሰብ በጎ ፈቃደኞች (WDA/VHL) በእርግዝና ወይም በወሊድ ጊዜ የጤና እንክብካቤ አገልግሎት እንዲያገኙ እርስዎን ወይም ከቤተሰብዎ አባሎን ረድተዋቸዋል?		q471. Tola ooltonni hawaasaa(WDA/VHL) yeroo ulfaa ykn da’umsaa tajaajila eegumsa fayyaa akka argattan isin ykn nama mana keessan keessa jiru gargaaraniiru?		q471. Have community volunteers(WDA/VHL) assisted you or someone in your household in accessing healthcare services during pregnancy or childbirth?
select_one chw_rating	q472m	q472m. How would you rate the role of community volunteers(WDA/VHL) in improving maternal health awareness and practices in your community?								yes													q472. በማህበረሰብዎ ውስጥ የእናቶችን የጤና ግንዛቤን እና ተግባራትን ለማሻሻል የማህበረሰብ በጎ ፈቃደኞችን (WDA/VHL) ሚና እንዴት ይገመግማሉ?		q472. Hubannoo fi gochaalee fayyaa haadholii hawaasa keessan keessatti fooyyessuu keessatti gahee tola ooltota hawaasaa(WDA/VHL) akkamitti madaaltu?		q472. How would you rate the role of community volunteers(WDA/VHL) in improving maternal health awareness and practices in your community?
select_one influencer_mnh	q473n	q473n. Who influenced your decision to attend antenatal care visits during your last pregnancy?								yes													q473. በመጨረሻው የእርግዝናዎ ወቅት በቅድመ ወሊድ እንክብካቤ ጉብኝትዎን ለመገኘት ውሳኔዎ ላይ ማን ተጽዕኖ አሳደረ?		q473. Yeroo ulfaa kee isa dhumaa daawwannaa kunuunsa dahumsa duraa irratti hirmaachuuf murtoo goote eenyutu sii kakasse/dhiibbaa sirrati uume?		q473. Who influenced your decision to attend antenatal care visits during your last pregnancy?
select_one yesno	q474o	q474o. Has your attitude towards seeking maternal health services changed in the past year?								yes													q474. በእናቶች ጤና አገልግሎት ላይ ያለዎት አመለካከት ባለፈው ዓመት ተለውጧል?		q474. Waggaa darbe keessa ilaalchi tajaajila fayyaa haadholii barbaaduuf qabdan jijjiirameeraa?		q474. Has your attitude towards seeking maternal health services changed in the past year?
select_one influencer_mnh	q475p	q475p. If yes, what influenced this change?						${q474o}=1		yes													q475. አዎ ከሆነ፣ በዚህ ለውጥ ላይ ምን ተጽዕኖ አሳደረ?		q475. Eeyyee yoo ta’e, jijjiirama kana irratti dhiibbaa kan geessise maali?		q475. If yes, what influenced this change?
select_one yesno	q476r	q476r. If a pregnant woman in your community needed higher-level medical care, would you feel confident that community volunteers could help her access it?								yes													q476. በአካባቢያችሁ ያለች ነፍሰ ጡር ሴት ከፍተኛ ደረጃ የሕክምና እንክብካቤ ቢያስፈልጋት የማህበረሰቡ በጎ ፈቃደኞች ህክምናዉን እንድታገኝ ሊረዷት እንደሚችሉ ምን ያክል እርግጠኛ ኖት?		q476. Dubartiin ulfaa hawaasa keessan keessa jirtu tokko kunuunsa fayyaa sadarkaa olaanaa yoo barbaadde, tola ooltonni hawaasaa akka isheen tajajjilla argattu gargaaruu akka danda’an ofitti amanamummaan sitti ni dhaga’amaa?		q476. If a pregnant woman in your community needed higher-level medical care, would you feel confident that community volunteers could help her access it?
select_one yesno	q477s	q477s. Have you ever been referred to a health facility by a community volunteer?								yes													q477. በማህበረሰብ በጎ ፈቃደኛ ወደ ጤና ተቋም ተልከው ያውቃሉ?		q477. Tola ooltotaa hawaasaatiin gara dhaabbata fayyaatti ergamtee beektaa?		q477. Have you ever been referred to a health facility by a community volunteer?
select_one yesno	q478t	q478t. If yes, did you complete the referral?						${q477s}=1		yes													q478. አዎ ከሆነ መልሶ፣ ወደ ተላኩበት ጤና ተቋም ሄደዋል?		q478. Deebiin kee eeyyee yoo ta'e, gara dhaabbata fayyaa sana deemtee?		q478. If yes, did you complete the referral?
select_one chw_kap	q479u	q479u. Do you think community volunteers are adequately trained and knowledgeable about maternal health issues to assist community members effectively?								yes													q479. የማህበረሰቡ በጎ ፈቃደኞች የማህበረሰብ አባላትን በብቃት ለመርዳት በበቂ ሁኔታ የሰለጠኑ እና ስለ እናቶች ጤና ጉዳዮች እውቀት ያላቸው ይመሎታል?		q479. Tola ooltonni hawaasaa, miseensota hawaasaa hala bu’a qabeessa ta’een gargaaruuf dhimma fayyaa haadholii irratti leenjii fi beekumsa gahaa qabu jettanii yaaddu?		q479. Do you think community volunteers are adequately trained and knowledgeable about maternal health issues to assist community members effectively?
select_one chw_satisfaction	q480y	q480y. How satisfied are you with the support and assistance provided by community volunteers regarding maternal health issues?								yes													q480. የእናቶች ጤና ጉዳዮችን በተመለከተ በማህበረሰብ በጎ ፈቃደኞች በሚያደርጉት ድጋፍ እና እንክብካቤ ምን ያህል ረክተዋል?		q480. Dhimma fayyaa haadholii ilaalchisee deeggarsa fi gargaarsi tola ooltotinii hawaasaa kennan irratii hangam itti quuftu?		q480. How satisfied are you with the support and assistance provided by community volunteers regarding maternal health issues?
begin group	integration	At your visit after delivery (either by a HEW or other professional healthcare provider) did the provider discuss:																					ከወለድሽ በኃ ወደ ጤና ተቅዋሙ ተመልሰሽ ስትሄጂ ከጤና ኤክስቴንሽ ወይም ከሌላ ባለሙያ ጋር ስለ ምን ነበር አወራችሁት?		Da’umsan booda yeroo dawannaa kessan (yookaan hojettu extenshinii fayyaa ykn ogeessa tajaajila fayyaa birootiin) maal maria'atan
select_one yesno	q459a	q459a. Family planning?								yes													ስለ ቤተሰብ ዕቅድ?		Karoora maati?		Qorshaynta qoyska?
select_one yesno	q459b	q459b. Exclusive breastfeeding?								yes													ስለ ጡት ማጥባት?		Harma qofa hoosisuu/hoodhu?		Naasnuujin gaar ah?
select_one yesno	q459c	q459c. Immunization?								yes													ስለ ከትባተ?		Talaallii?		Tallaalka?
select_one yesno	q459d	q459d. Infant feeding?								yes													ስለ ህፃናት አመጋገብ?		Daa'imman sooruu?		Quudinta dhallaanka?
select_one yesno	q459e	q459e. Infant growth?								yes													ስለ ህፃናት እድገት?		Guddina daa'imaa?		Koritaanka dhallaanka?
select_one yesno	q459f	q459f. Other infant development issues?								yes													ስለ ሌሎች ህፃናት እድገት ጋር ተያይዞ?		Dhimmoota guddina daa’immanii biroo?		Arrimaha kale ee koritaanka dhallaanka?
end group	integration
begin group	q460	q460. Many different factors can prevent women from getting medical advice or treatment for themselves. When you are sick and want to get medical advice or treatment, is each of the following a big problem or not a big problem:	please scroll down te full																				ብዙ የተለያዩ ምክንያቶች ሴቶች ለራሳቸው የህክምና ምክር ወይም ህክምና እንዳያገኙ ይከለክላሉ፡፡ ሲታመሙ እና የህክምና ምክር ወይም ህክምና ማግኘት ሲፈልጉ እያንዳንዳቸው የሚከተሉት ትልቅ ችግር ናቸው ወይስ ትልቅ ችግር አይደሉም፡		Akkuma beekkamuu haadholiin akka tajaajila fayyaa hinhordofne sabooboota baay'eetu jira. Yammuu ykn yoo dhukkubsattee tajaajila fayyaa argachuu barbaadde, kanneen arman gadii kun rakkoo guddaadhamoo rakkoo guddaa miti:		Waxyaabo badan oo kala duwan ayaa dumarka ka hor istaagi kara inay helaan talo caafimaad ama daaweyn naftooda. Markaad jirran tahay oo aad rabto inaad hesho talo caafimaad ama daaweyn, mid kasta oo ka mid ah kuwan soo socda waa dhibaato weyn ama maaha dhibaato weyn:	fadlan hoos u dhaadhac oo buuxa
select_one choice	q460a	q460a. Getting permission to go to the doctor?								yes													ዶክተር ለማግኘት ፈቃድ ማግኘት?		Ogeessa fayyaa bira deemtee yaalamuuf eeyyama argachuu?		Helitaanka ogolaanshaha aad u tagto dhakhtarka?
select_one choice	q460b	q460b. Getting money needed for advice or treatment?								yes													ለምክር ወይም ለህክምና የሚያስፈልገው ገንዘብ ማግኘት?		Qarshii tajaajila fayyaaf ykn gorsaaf oolu argachuu?		Helitaanka lacag u baahan talo ama daaweyn?
select_one choice	q460c	q460c. The distance to the health facilty?								yes													የጤና ተቋሙ ርቀት?		Fageeya dhaabbata fayyaa?		Fogaanta ay jirto xarunta caafimaadka waa sidee ?
select_one choice	q460dg	q460dg. Not wanting to go alone?								yes													ብቻን መሄድ አለመፈለግ?		Ko'ummaa ykn qobaa ufii deemuu?		Ma rabto inaad kaligaa tagto?
select_one choice	q460ep	q460e. Not aware of the postanal care								yes													ስለደህረ ውሊድ እንክብካቤ ግንዛቤ አለመኖር		Waa'ee hubannoo dhabiinsa tajaajila da'uumsan boodaa		Aan ka warqabin daryeelka dhalmada ka dib
select_one choice	q460fq	q460f. Postnatal women are prevented to leave home for some days								yes													ሴቶች በድህረ ወሊድ ለተወሰኑ ቀናት ከቤት እንዳይወጡ ይከለከላሉ።		Dubartootnii ulmaa keessa jirtu akka manaa hinbaane dhorkamuu		Haweenka umusha ka dib ayaa laga ilaaliyaa inay guriga ka baxaan maalmo
end group	q460
select_multiple reason	q461a	q461a. Many different factors make postnatal women seek medical advice or treatment for themselves. What were the reasons for attending potnatal care services.								yes													ብዙ የተለያዩ ምክንያቶች የድህረ ወሊድ ሴቶች የህክምና ምክር ወይም ህክምና እንዲፈልጉ ያደርጋቸዋል። የድህረ-ወሊድ እንክብካቤ አገልግሎቶችን ለመከታተል ምን ምክንያቶች ነበሩ?		Haadholiin da'uumsaan booda akka tajaajila fayyaa barbaadan sababoonni taasisan baay'eedha. Sababoonni dubartootni tajaajila da'uumsaan booda akka barbaadan taasisan maal fa'a?		Waxyaabo badan oo kala duwan ayaa ka dhigaya dumarka umusha ka dib inay raadsadaan talo caafimaad ama daaweyn naftooda. Maxay ahaayeen sababaha keenay imaanshaha adeegyada daryeelka dheriga- umusha.
integer	q462	q462. How many days after delivery the firt check take place?	Record 0 if less than 24 hours			.<50 or .=98		${q457}=1		yes													ከወለዱ በኋላ ስንት ቀናት የመጀመሪያ ምርመራ ተደረገ?	Record 0 if less than 24 hours	Dhalannaa ${q109} booda, Tajaajilla da'uumsaan boodaa isa jalqabaa guyyaa meeqa irratti fudhattee ture?	Record 0 if less than 24 hours	Immisa maalmood ka dib dhalmadaadii ayaa baadhitaankii ugu horeeyaya lagu sameeyay?	Diiwaangeli 0 haddii wax ka yar 24 saacadood
select_one who	q463	q463. Who checked on your health at that time?								yes													በዚያን ጊዜ ጤንነትዎን ማን መረመረ?		Yammuu sana eenyu ture kan sakatta'iinsa ykn qorannoo fayyaa siif taasise?		Yaa baadhay caafimaadkaaga wakhtigaas?
select_multiple choice2	q464	q464. During the first two days after ${q109}'s birth, did any health care provider do the following:								yes													${q109} ከተወለደ በኋላ ባሉት ሁለት ቀናት ውስጥ ማንኛውም የጤና አገልግሎት ሰጭዎች የሚከተሉትን አድርጓል።		${q109}n dhalatee/ttee guyyaa lamaan jalqabaa keessatti, tajaajiltoonni fayyaa tajaajila fayyaa kanneen armaan gadii siif kennanii turee?		Labadii maalmood ee ugu horreeysay dhalashadii kadib ( ${q109}), miyuu sameeyay aryeelaha caafimaadku waxan soo socda:
select_one yesno	q465	q465. Did you ever breastfeed ${q109}?								yes													${q109}ን ጡት አጥብተው ያውቃሉ?		${q109} harma hoosisftee beektaa?		Weligaa ma nuujisay ( ${q109})?
integer	q466	q466. How long after birth did you first put ${q109} to the breast?	(Number of hours)							yes													${q109} ከተወለደ በኋላ ለመጀመሪያ ጊዜ ጡት የሰጡት በምን ያህል ጊዜ ነበር?	Record in hours	${q109}n dhalatee/ttee sa'aa meeqa keessattii harma jalqabaa hoosifte?	Record in hours	in intee le'eg ayaad ka dib dhalashada aad marka hore Nuujisay ( ${q109}) naaska	(Tirada saacadaha)
select_one yesno	q467	q467. Did you squeeze out and throw away the first milk?								yes													የመጀመሪያውን ወተት ጨምቀው አፍስሰውታል?		Silga/silla ykn aannan jalqabaa elmitee gattee turtee?		Ma iska soo tuujisay oo caanihii hore ayaad Daadisay?
select_one yesno	q468	q468. In the first three days after delivery, was ${q109} given anything to drink other than breast milk?								yes													ከወሊድ በኋላ ባሉት የመጀመሪያዎቹ ሶስት ቀናት ውስጥ (ስም ይጥቀሱ) ከእናት ጡት ወተት ሌላ የሚጠጣ ነገር ተሰጥቷል?		${q109}n dhalatee/ttee guyyaa sadan jalqabaa keessatti, aannan harmaa malee waan biraa dhugee beekaa?		Saddexda maalmood ee ugu horreeya dhalmada ka dib, ( ${q109}) ma la siiyay wax aan ahayn caanaha naaska?
select_one yesno1	q469	q469. Was ${q109} weighed at birth?								yes													በወሊድ ወቅት ${q109} ተመዝኖ ነበር?		${q109}n yeroo dhalate/tte sana, ulfaatinni qaamasaa madaalamee turee?		( ${q109}) ma la miisaamay markii uu dhashay?
integer	q470	q470. How much did ${q109} weigh?	Record in grams; record 99 if don't know			.<6000		${q469}=1		yes													ክብደቱ ስንት ነበር?	Record in grams; record 99 if don't know	Madaalliin ulfaatina ${q109} meeqa ture?	Record in grams; record 99 if don't know	Immisa ayuu miisaankiisu ahaa (Haa)?	Ku duub garaamyada; diiwaanka 99 haddaan la garanayn
select_one usedtocut	q471	q471. What was used to cut the cord?								yes													እትብቱን ለምቁረጥ ምን ተጠቀሙ?		Handhuura ${q109} handhuuruuf maalti fayyadamanii ture?		Maxaa xudunta lagu jaray?
select_one cordtie	q472	q472. When the child was delivered, what was used to tie the cord?								yes													ልጁ ሲወለድ እትብቱን ለማሰር ምን ተጠቀሙ?		Yammuu ${q109}n dhalate/tte sana, handhuura maaliin hidhan ykn guduunfan ture?		Markii ilmaha la dhalay maxaa lagu xidhay xudunta ?
select_one yesno	q473	q473. When the child was delivered, did anybody apply anything other than chlorhexidine on the stump after the baby’s cord was cut?								yes													ልጁ በተወለደበት ጊዜ የሕፃኑ ገመድ ከተቆረጠ በኋላ ከክሎረሄክሲዲን በስተቀር ማንም ሰው እትብቱ ላይ የቀባ አለ?		Yammuu ${q109}n dhalate/tte sana, namii handhuura ${q109} waa dibe turee (qoricha Kiloorooheksidiin jedhamuun ala)?		Markii ilmuhu dhashay , ma jiraa qof chlorhexidine wax aan ahayn mariyay markii xudunta loo jaray
select_one yesno	q474	q474. Was chlorhexidine applied to the cord at any time?						${q473}=0		yes													ክሎረክሲዲን በማንኛውም ጊዜ በእትብቱ ላይ ተቀብቷል?		Yammuu ${q109}n dhalate/tte sana, Qorichii "kilooroheksidiiniin" jedhamu handhuura ${q109}atti dibamaa tureeraa?		Chlorhexidine ma la mariyaa xudunta wakhti kasta?
integer	q475	q475. For how many days was chlohexidine applied to the cord?	(Number of days)			.<=15 or .=98		${q474}=1		yes													ለምን ያህል ቀን ክሎረክሲዲን እትብቱ ላይ ተቀባ?		Yoo eeyyee tahee, guyyaa meeqaaf dibame ture?		ilaa imisa maalmood ayaa Chlorhexidine lamariyay xudunta?	(Tirada maalmaha)
select_one yesno	q476	q476. Was your child dried/wiped before the placenta was delivered or immediately after birth?								yes													ልጅዎ የእንግዴ ልጁ ከመውለዱ በፊት ወይም ወዲያውኑ ከተወለደ በኋላ ደርቋል/ተጠርጓል?		Yammuu ${q109}n dhalate/tte sana, akkuma dhalateen/tteen ykn otoo obbaatiin (akkaa, oofkaliin, ykn dildhuun) hinoofkaliin dura, ${q109} uccuu qulqulluun qaamni daa'imaa gokfamee ykn haqame turee?		Ilmahaaga ma la qalajiyey/la masaxay ka hor inta aan mandheertu dhalan ama isla markii uu dhashay?
select_one yesno	q477	q477. Was your child wrapped in dry cloth before the placenta was delivered or immediately after birth?								yes													ልጅዎ የእንግዴ ልጅ ከመውለዱ በፊት ወይም ከተወለደ በኋላ ወዲያውኑ በደረቅ ጨርቅ ተጠቅልሎ ነበር?		Yammuu ${q109}n dhalatee /tte sana, akkuma dhalateen/tteen ykn otoo oofkaliin (akkaan, obbaatiin, ykn dildhuun) hinoofkaliin dura, ${q109} uccuu qulqulluun qaamni daa'imaa haguugamee turee?		Ilmahaaga ma lagu duuduubay maro engegan ka hor inta aan mandheertu dhalan ama isla markiiba ka dib dhalashada?
integer	q478	q478. How long after the birth was ${q109} bathed for the first time?	Record in hours			.<73 or .=98				yes													ከተወለደ በኋላ ${q109} ለመጀመሪያ ጊዜ መቼ ታጠበ?		${q109}n dhalatee/ttee yeroo jalqabaaf guyyaa meeqarratti qaamni daa'imaa dhaqamee ture?		Intee in le'eg ayaa ka dib dhalashada ( ${q109}) ayaa loo maydhay markii ugu horeysay?	Ku duub saacado gudahood
select_one yesno	q479	q479. Did you get counseled on kangaroo mother care in your last pregnancy?								yes													ባለፈው እርግዝናዎ ስለ ካንጋሮ እናት አስተቃቀፍ እንክብካቤ ምክር አግኝተዋል?		Yammuu ${q109} ulfa turtan sana, waa'ee Hammannaa Kaangaaroo isin mari'achiisanii turanii (hammannaa daa'immna ulfaatinnii qaamasaanii xiqqaa ykn otoo hingahiin dhalatanii)?		Ma ka heshay talo ku saabsan daryeelka hooyada kangaroo uurkaadi ugu dambeeyay?
select_multiple choice3	q480	q480. Which newborn babies require KMC?						${q479}=1		yes													የትኞቹ ልጆች ካንጋሮ እናት አስተቃቀፍ እንክብካቤ ያስፈልጋቸዋል?		Daa'imman akkamiitu kunuunsa "Hammannaa Kaangaaroo" barbaada?		Waa kuwee ilmaha dhashay ee u baahan daryeelka KMC?
select_one yesno	q481	q481. Have you practiced kangaroo mother care?								yes													ካንጋሮ እናት አስተቃቀፍ እንክብካቤ ልምምድ አድርገዋል?		Waa'ee Hammannaa Kaangaaroo kana shaakaltanii beektaa?		Ma ku dhaqantay daryeelka hooyada kangaroo?
note	Section_VII	Infant feeding and Vaccination (appropriate for their age)																					የህጻናት አመጋገብ እና ክትባት (ለእድሜያቸው የሚመጥን)		Kutaa VIII: Soorannaa daa'imaafi Talaallii		Qaybta VIII: Quudinta iyo Talaalka dhallaanka (ku habboon da'dooda)
select_one yesno	q481a	q481a. During delivery or immediately after deliver, did the provider told you about child vaccination?						${q441}=3 or ${q441}=4 or ${q441}=6 or ${q441}=7 or ${q441}=8 or ${q441}=9		yes													ልትወልጂ ስትይ ወይም ከወለድሽ በኃላ ከጤና ተቅዋሙ ባለሙያዎች ስለ ህፃናት ክትባት ተነግሮሽ ነበር?		Yeroo da’umsaa ykn battaluma da’umsa booda, ogeessi fayyaa waa’ee talaallii daa’immanii sitti himeeraa?		Xilliga dhalmada ama isla markiiba ka dib dhalmada, bixiyaha ma kuu sheegay tallaalka ilmaha?
select_one yesno	q481b	q481b. Before you left the facility, did your child received a BCG vaccination against tuberculosis, that is, an injection in the arm or shoulder that usually causes a scar?						${q441}=3 or ${q441}=4 or ${q441}=6 or ${q441}=7 or ${q441}=8 or ${q441}=9		yes													ከወለድሽ በኃላ ከጤና ተቅዋሙ ከመውጣትሽ በፊት ለህፃኑ ቢሲጂ የሚባል ወይም የሳንባ ነቀርሳ የሚከላከል በክንድ ወይም በትከሻ የሚሰጥ ትንሽ ጠባሳ የሚፈጥር ክትባት ወስዶ ነበር?		Dhaabbata fayyaa keessaa osoo hin ba’iin dura daa’imni keessan talaallii BCG dhukkuba sombaa, jechuunis qoricha harka ykn garba irratti kan yeroo baay’ee madaa fidu fudhatee?		Kahor intaadan ka tagin xarunta, ilmahaagu ma helay tallaalka BCG ee ka hortagga qaaxada, taas oo ah, cirbad gacanta ama garabka oo inta badan sababa nabar?
select_one yesno	q481c	q481c. Before you left the facility, did your child received oral polio vaccine, that is, about two drops in the mouth to prevent polio?						${q441}=3 or ${q441}=4 or ${q441}=6 or ${q441}=7 or ${q441}=8 or ${q441}=9		yes													ከወለድሽ በኃላ ከጤና ተቅዋሙ ከመውጣትሽ በፊት ለህፃኑ ፖሊዮ የሚባል ወይም የፖሊዮ በሽታን የሚከላከል በአፍ በጠብታ መልክ የሚሰጥ ሁለት ጠብታ ወስዶ ነበር?		Dhaabbata fayyaa keessaa osoo hin ba’iin dura daa’imni keessan talaallii pooliyoo afaaniin fudhatamu, jechuunis pooliyoo ittisuuf gara copha lamaa afaanitti naqee turee?		Kahor intaadan ka tagin xarunta, ilmahaagu ma qaatay tallaalka dabaysha afka, taas oo ah, qiyaastii laba dhibcood oo afka ah si looga hortago cudurka dabaysha?
select_one yesno	q482	q482. Does the child start vaccination? Check the vaccination card								yes													ህጻኑ ክትባት ጀምሯል? የክትባት ካርድ ተመልክትና አርጋግጥ		${q109}n talaallii idilee jalqabee jiraa? [kaardii talaallii ilaali]		Ilmuhu ma bilaabay tallaalka? Hubi kaarka tallaalka
select_one vaccination	q483	q483. Based on the information from the card from the mother's report, does the child vaccinated appropriately for his/her age?						${q484}=1		yes													ከክትባት ካርዱ ወይም እናቱ ከተናገረችው መረጃ በመነሳት ህጻኑ እድሜውን የሚመጥን ክትባት ተከተቧል?		Akka odeeffannoo kaardii talaallii ${q109} irra jiruuttii ykn jechaa haadha ${q109}tti, ${q109}n haala umrii isaa gituun talaallamee jiraa?		Iyada oo ku saleysan xogta kaarka warbixinta hooyada, cunuggu ma u tallaalay si habboon da'diisa?
select_one yesno	q484	q484. In the first two months after delivery, did you receive a dose of vitamin A? [Show Vitamin A Capsule]								yes													ከወሊድ በኋላ ባሉት ሁለት ወራት ውስጥ የቫይታሚን ኤ ተቀብለዋል? [ቫይታሚን ኤ ካፕሱልን አሳይ]		${q109} deessee ji'a lammaan jalqabaa keessatti "Vaayitaamiii A" fudhattee turtee? [Gumaa 'Vaayitaaminii A' natti agarsiisi]		Labadii bilood ee ugu horreeyay dhalmada ka dib, ma heshay qaddar fitamiin A ah? [Muuji Kaabsulka Vitamin A]
select_one yesno	q485	q485. Did ${q109} receive a dose of vitamin A in the last 6 months?						${q111} > 5		yes													ባለፉት ስድስት ወራት( ስም ይጥቀሱ) ቫይታሚን ኤ ተቀብሏል?		${q109}n ji'a jahan darban kana keessatti 'Vaayitaaminii A' fudhatee jiraa?		( ${q109}) ma helay qiyaas fiitamiin A ah 6dii bilood ee la soo dhaafay?
select_one yesno	q486	q486. Are you currently breastfeeding ${q109}?								yes													በአሁኑ ጊዜ ( ሰም ይጥቀሱ)ን ጡት እያጠቡ ነው?		Amma ${q109} harma hoosisaa jirtaa?		Hadda ma naas nuujinaysaa ( ${q109})?
integer	q487	q487. How many times did you breastfeed ${q109} yesterday, between sunrise yesterday and sunrise today?						${q486}=1		yes													ትናንት በፀሀይ መውጣት እና ዛሬ በፀሀይ መውጣት መካከል ትላንትና (ስም ይጥቀሱ) ስንት ጊዜ አጠቡ?		Kaleessa ganama yammuu aduun baatee qabdee amma har'a ganama yammuu aduun baateetti, ${q109} marsaa meeqa harma hoosifte?		Immisa jeer ayaad nuujisay ( ${q109}) shalayto, inta u dhaxaysa qorrax ka soo baxa shalay iyo qorrax ka soo baxa maanta?
select_one yesno	q488	q488. Did ${q109} drink anything from a bottle with a nipple yesterday or last night?								yes													(ስም ይጥቀሱ) በጡጦ ትላንትና ወይም ማታ የጠጣው ነገር አለ?		${q109}n kaleessa ykn halkan edaa xuuxxoo keessaa waa dhugee ykn hodhee turee?		Ma ( ${q109}) wax lagu cabiyay Masaasad xalay?
select_one age	q489	q489. At what age did you first introduce liquids or feeds other than breastmilk to the baby?								yes													በመጀመሪያ ከጡት ወተት ሌላ ፈሳሽ ወይም ምግቦችን ለህፃኑ ያስተዋወቁት በስንት ዓመት ነው?		${q109}n umurii meeqatti harmaan ala waa dhuguu ykn soorachuu jalqabe/bde ture?		Da'dee ayaad markii ugu horeysay u keentay ilmaha dareere ama quudin aan ahayn caanaha naaska?
integer	q490	q490. How many times did you feed ${q109} solid and/or semi-solid food between sunrise yesterday and sunrise today?						${q489}!=5		yes													(ስም ይጥቀሱ) ወፍራም እና/ወይም ለከክ ያለ ምግብ ትላንትና እና ዛሬ በፀሀይ መውጣት መካከል ስንት ጊዜ መግበውታል?		Kaleessa ganama yammuu biiftuun baatee jalqabee amma har'a gana amma biiftuun baateetti, marsaa meeqaaf ${q109} waa obaaftan ykn nyaachiftan?		Immisa jeer ayaad quudisay ( ${q109}) cunto adag ama badh adag inta u dhaxaysa qorrax soo baxa shalay iyo qorrax soo baxa maanta?
select_multiple typeoffood	q491	q491. I would like to ask you about the types of foods ${q109} has been fed over the past 24 hours, from sunrise yesterday to sunrise today						${q489}!=5		yes													ትላንትና ከፀሀይ መውጫ ጀምሮ ዛሬ ፀሀይ እስክትወጣ ድረስ ላለፉት 24 ሰአታት (ስም ይጥቀሱ) ስለሚመግቡት የምግብ አይነቶች ልጠይቅዎ እወዳለሁ።		Maalfaa obaaftan ykn soortan?		Waxaan jeclaan lahaa inaan wax kaa weydiiyo noocyada cunnooyinka (magaca) la quudiyo 24-kii saac ee la soo dhaafay, laga bilaabo qorrax ka soo baxa shalay ka soo baxa maanta Sunrise
select_one yesno	q492	q492. The last time you fed your child(ren), did you wash your hands immediately before feeding (him/her/them)								yes													ለመጨረሻ ጊዜ ልጅዎን (ልጆችዎን) ሲመገቡ፣ (እሱ/ሷ/እነርሱ) ከመመገብዎ በፊት ወዲያውኑ እጅዎን ታጥበዋል		Yeroo dhiyoo yammuu daa'imman keessan soortan sana, otoo daa'imman hinnyaachisiin dura harka keessan dhiqattanii turtan turee?		Markii ugu dambeysay ee aad quudiso ilmahaaga, ma dhaqday gacmahaaga isla markiiba ka hor intaadan quudin (isaga/iyaga/iyaga)
select_one yesno	q493	q493. The last time you had to clean (your child/one of your children) after he/she defecated, did you wash your hands immediately afterwards?								yes													ለመጨረሻ ጊዜ (ልጅዎ / ከልጆችዎ አንዱ) ከተፀዳዱ በኋላ ማፅዳት አጽድተው እጅዎን ታጥበዋል?		Yeroo dhihoo yammuu daa'imman keessan udaan teessiftan sana, erga daa'imman udaansiftanii ykn qulqulleesitanii booda harka keessan dhiqattanii turtan turee?		Markii ugu dambeysay ee aad nadiifiso (ilmahaaga / mid ka mid ah carruurtaada) ka dib markii uu/ay iyadu saxarooto, ma dhaqday gacmahaaga isla markaaba?
select_one event1	q494	q494. What usually happens with your child’s stools when he/she does not use any toilet facility?								yes													ብዙውን ጊዜ ልጅዎ ምንም አይነት የመጸዳጃ ቤት በማይጠቀምበት ጊዜ ሰገራውን እንዴት ያስወግዳሉ ?		Bobbaa ykn udaan daa'imman keessanii akkam gootan ykn eessatti gattan?		Maxaa inta badan ku dhaca saxarada ilmahaaga marka isaga/iyada aysan isticmaalin wax qalab musqul ah?
select_one yesno	q494a	q494a. Are you using breastfeeding as a family planning method to delay or avoid getting pregnant?						${q486}=1		yes													ጡት ማጥባትን እንደ እርግዝና መከላከያ ዘዴ አድርገሽ እየተጠቀምሽ ነው?		Harma hoosisuun akka mala karoora maatiitti fayyadamaa jirtuu ulfa tursiisuuf ykn ofirraa ittisuuf?		Miyaad naasnuujinta u isticmaashaa hab qorshaynta qoyska si aad dib ugu dhigto ama aad iskaga ilaaliso inaad uur yeelato?
note	Section_VIII	Sick child care, Nutrition during Illness and Care-seeking	Now I want to talk to you about any sickness your child experienced in the first 2 months of life.																				የታመመ ህጻን እንክብካቤ፡ በህመም እና እንክብካቤ ማግኘት ወቅት የተመጣጠነ ምግብ		Kutaa IX: Daa'ima dhukkubsate kunuunsuu, kunuunsa soora daa'imman dhukkubsataniifi barbaadinsa waldhaansaa	amma kanan sitti haasa'uu barbaadu mucaan kee dhalatee hanga ji'a lamaatti waa'ee dhukkuba isa mudateeti.	Qaybta IX: Xannaanada ilmaha buka, Nafaqada inta lagu jiro Xanuunka iyo Daryeel-Raadinta	Hadda waxaan rabaa inaan kaala hadlo xanuun kasta oo ilmahaagu la kulmay 2dii bilood ee ugu horeysay noloshiisa.
select_one yesno	q495	q495. Has ${q109} ever been sick during the first 2 months of life?						${q111}>2		yes													በመጀመሪያ ሁለት ወሩ (0 እስከ 2 ወር) እድሜ ውስጥ ${q109} ታሞ ነበር?		${q109}n dhalatee/ttee ji'oottan lamaan jalqabaa keessatti dhukkubsatee beeka turee?		ma ${q109} ku dhacay jirro qufac wakhti kasta 2 toddobaad ee u dambeeyay?
select_multiple problem	q496	q496. When ${q109} was sick that first time what was the problem?						${q495}=1		yes													${q109} ለመጀመሪያ ጊዜ የታመመው መቼ ነበር ችግሩ ምን ነበር?		Yammuu ${q109}n dhalatee/ttee ji'oottan lamaan jalqabaa keessatti dhukkubsatee/ttee ture/te sana, dhukkubii ${q109} mudate maal ture?		Goorma ( ${q109}) markii ugu horeysay bugtada maxayna ahayd dhibaatadu?
integer	q497	q497. If any sickness/symptom reported, how old was ${q109} when sick for the first time?						${q495}=1		yes													ማንኛውም በሽታ/ምልክት ሪፖርት ከተደረገ፣ ${q109} ለመጀመሪያ ጊዜ ሲታመም ስንት ወሩ ነበር?		Yoo dhukkubsatee ture tahe, yammuu, dhukkuba isaa jalqabaa, (yoo irra deddeebiin dhukkubsate te), dhkkubsate/tte sana umurin ${q109} meeqa taha ture?		( ${q109}) waligii ma yeeshay mid ka mid ah calaamadaha soo socda?
select_multiple symptoms	q498	q498. Has ${q109} ever had any of the following symptoms?						${q495}=1		yes													ከሚከተሉት ማንኛውም ምልክቶች ውስጥ ${q109} ነበረው?		${q109}n mallattoowwan dhukkubaa kanneen armaan gadii keessaa kamtu irratti mul'atee beeka ture?		( ${q109}) waligaa ma bukooday 2 bilood ee nolosha ugu horeyso?
select_one yesno	q499	q499. Did you seek care for (name) outside the home at that time?						${q495}=1		yes													በዚያን ጊዜ ${q109} ከቤት ውጭ እንክብካቤ ፈልገዋል?		Yammuu ${q109}n dhibame sana, waldhaansa fayyaasaaf tajaajila barbaacha manaa baatee turtee?		Ma u raadsatay daryeel (NAME) meel ka baxsan guriga wakhtigaas?
select_multiple reasonwhy	q500	q500. If no care sought at that time, why didn’t you seek care for ${q109} outside the home during that first illness?						${q499}=0		yes													በዚያን ጊዜ ምንም ዓይነት እንክብካቤ ካልተፈለገ፣ በመጀመሪያው ሕመም ጊዜ ለ ${q109} ከቤት ውጭ ለምን እንክብካቤ አልፈለጉም?		Yoo waldhaansa ${q109}f manaa hinbaane ture, maaliif ?		Hadday haa tahay, imisa jeer ayaad daryeel u raadsatay jirradaas?
select_one outsidehome	q501	q501. Where outside the home did you seek care from the first time?						${q499}=1		yes													ለመጀመሪያ ጊዜ ከቤት ውጭ የት ነበር እንክብካቤ የፈለጉት?		Yoo waldhaansa fayyaa ${q109}f manaa baatan tahe, yeroo jalqabaaf eessa dhaqxan ture?		Haddaan wakhtigaas daryeel la helin, maxaad u raadin wayday daryeelka ( ${q109}) meel ka baxsan guriga intii lagu jiray jirradii ugu horreysay?
integer	q502	q502. After how many days did you seek care the first time?						${q499}=0		yes													ከስንት ቀናት በኋላ ለመጀመሪያ ጊዜ እንክብካቤ ፈለጉ?		Yammuu marroo jalqabaaf waldhaansa fayyaa ${q109}f manaa baatan sana, ${q109}n dhukkubsatee guyyaa meeqaa booda waldhaansa barbaacha manaa baatan?		Immisa maalmood ka dib ayaad markii ugu horreysay daryeel raadsatay?
select_one yesno	q503	q503. If yes to any of the symptoms, at any time during the illness, did ${q109} take any drugs for the illness?						${q499}=0		yes													ለአንዳንዶቹ ምልክቶች አዎ ከሆነ፣ በህመም ጊዜ በማንኛውም ጊዜ፣ ${q109} ለበሽታው ምን አይነት መድሃኒት ወስዷል?		${q109}n Qoricha argatee turee?		Haddii ay haa tahay mid ka mid ah calaamadaha, wakhti kasta oo jirada, ( ${q109}) ma u qaatay wax daawooyin ah xanuunka?
select_multiple drugs	q504	q504. What drugs did ${q109} take?						${q503}=1		yes													${q109} ምን አይነት መድሃኒት ወስደዋል?		${q109}n Qoricha maalii ykn akkamii fudhate ture?		Daawooyinkee ( ${q109}) qaadatay?
integer	q505	q505. For how many days did ${q109} take the drugs						${q503}=1		yes													ለምን ያህል ቀን ${q109} መድሃኒት ወሰዱ?		${q109}n guyyaa meeqaaf qoricha fudhate ture?		Daawooyinkee ( ${q109}) qaadatay?
select_one yesno	q506	q506. Did you adhere to clinical advice and provide the complete course of treatment to your infant ${q109}?						${q503}=1		yes													ለጨቅላ ህጻን ${q109} ክሊኒካዊ ምክሮችን እና ሙሉውን የህክምና ሂደት አክብረዋል?		${q109}f akka ogeessi fayyaa ajajetti qoricha haalan yeroosaa eegdee kennaafii turtee?		Ma raacday talada bukaan-socodka oo ma siisay koorsada daawaynta oo dhammaystiran dhallaankaaga ( ${q109}?
select_one yesno	q507	q507. Has ${q109} had diarrhea in the last 2 weeks?								yes													ባለፉት ሁለት ሳምንታት ${q109} ተቅማጥ ነበረው?		${q109}n torbee lamaan darban kana keessa dhibeen gara kaasaan qabee beekaa?		Miyay (Mgaca) shuban ku dhacday 2dii todobaad ee u dambeeyay?
select_one yesno	q508	q508. Was there any blood in the stools?						${q507}=1		yes													ሰገራው ውስጥ ደም ነበር?		Booliin ${q109} sun dhiiga qabaa turee?		Saxarada wax dhiig ah ma ku jiray?
select_one howmuch	q509	q509. How much was ${q109} offered to drink during the diarrhea? Was ${q109} offered less than usual to drink, about the same amount, or more than usual to drink?						${q507}=1		yes													በተቅማጥ ጊዜ ምን ያህል ${q109} ፈሳሽ እንዲጠጣ ተደርጓል?ከተለመደው በላይ ? ከተለመደው በታች ተሰጥቶታል? ተመሳሳይ መጠን ተሰጥቶታል?		Yammuu ${q109}n garakaasaan qabame sana, waantii dhugamu ammamtuu kennameefii ture: hanga duriirraa gadii, hanguma duriimoo hanga durii caalaa?		Immisa ayaa ( ${q109}) la siiyay in la cabitaanka xilliga shubanka? (NAME) ma la siiyay wax ka yar sidii caadiga ahayd in la cabbo, qiyaas isku mid ah, ama wax ka badan sidii caadiga ahayd?
select_one howmuch1	q510	q510. How much was ${q109} offered to eat during the diarrhea? Was ${q109} offered less than usual to eat, about the same amount, or more than usual to eat?						${q507}=1		yes													በተቅማጥ ጊዜ ምን ያህል ${q109} ምግብ እንዲበላ ተደርጓል?ከተለመደው በላይ ? ከተለመደው በታች ተሰጥቶታል? ተመሳሳይ መጠን ተሰጥቶታል?		Yammuu ${q109}n garakaasaan qabame sana, waantii nyaatamu ammamtuu kennameefii ture: hanga duriirraa gadii, hanguma duriimoo hanga durii caalaa?		Immisa ayaa ( ${q109}) la siiyay in la cuno xilliga shubanka? ( ${q109}) ma la siiyay wax ka yar sidii caadiga ahayd in la cuno, qiyaas isku mid ah, ama in ka badan inta caadiga ah in la cuno?
select_one yesno	q511	q511. When ${q109} was sick with Diarrhea did you seek advice or treatment for the illness outside home?						${q507}=1		yes													${q109} በተቅማጥ ሲታመም ከቤት ውጭ ምክር ወይም ህክምና ፈልገዋል?		Yammuu ${q109}n gara kaasaan dhukkubsate sana, waldhaansaaf manaa baatanii turee?		Markii ( ${q109}) uu Shuban ku bukooday, miyaad talo ama daawayn u raadsatay xanuunka guriga meel kabaxsan?
integer	q512	q512. How many days after the diarrhea began did you first seek advice or treatment for ${q109}?						${q511}=1		yes													ተቅማጥ ከጀመረ ከስንት ቀናት በኋላ በመጀመሪያ ለ ${q109} ምክር ወይም ህክምና ፈለጉ?		Yoo manaa baatan tahe, ${q109}n garaa kaasaan qabamee guyyaa meeqaa booda ture kan waldhaansaaf manaa baatan?		Imisa maalmood ka dib markii shubanku bilaabmay ayaad talo ama daaweyn u raadsatay ( ${q109})?
select_one yesno	q513	q513. Does ${q109} still have diarrhea?						${q507}=1		yes													አሁንም ${q109} ተቅማጥ አለው?		Ammallee ${q109}n garaa kaasaa ni qabaa?		${q109} wali ma leeyahay shuban?
select_one drink	q514	q514. Was ${q109} given any of the following to drink during the diarrhea:						${q507}=1		yes													${q109} በተቅማጥ ጊዜ ለመጠጣት ከሚከተሉት ውስጥ አንዱን ተሰጥቷል፡		Yammuu dhibee gara kaasaa kanaa, ${q109}f kanneen armaan gadii akka dhuguuf kennameefii turee:		Waxaa ${q109} la siiyay mid ka mid ah kuwan soo socda in la cabbo inta lagu jiro shubanka:
select_multiple treatmenttodiarrhea	q515	q515. What (else) was given to treat the diarrhea?						${q507}=1		yes													ተቅማጥን ለማከም ሌላ ምን ተሰጥቷል?		Kana malee gara kaasaa ${q109} waldhaanuuf waantii biraa kennamee jiraa?		Maxaa (kale) la siiyay si loo daweeyo shubanka?
select_one yesno	q516	q516. Has ${q109} been ill with a fever at any time in the last 2 weeks?								yes													${q109} ባለፉት 2 ሳምንታት ውስጥ በማንኛውም ጊዜ ትኩሳት ታሞ ያውቃል?		Torbee lamaan darban kana keessa, ${q109}n dhibee gubaa (qandhoo, layidaa) qaaman qabamee turee?		${q109} ma la bukooday qandho wakhti kasta 2 todobaad ee la soo dhaafay?
select_one yesno	q517	q517. Has ${q109} had an illness with a cough at any time in the last 2 weeks?								yes													${q109} ባለፉት 2 ሳምንታት በማንኛውም ጊዜ የሳል በሽታ አጋጥሞታል?		Torbee lamaan darbe keessatti ${q109}n dhibee qufaa qabuu dhukkubsatee beekaa?		${q109} ma ku dhacay jirro qufac wakhti kasta 2 toddobaad ee la soo dhaafay?
select_one yesno	q518	q518. When ${q109} had an illness with a cough, did he/she breathe faster than usual with short, rapid breaths or have difficulty breathing?						${q517}=1		yes													${q109} በሳል ሲታመም እሱ/ሷ ከወትሮው በበለጠ ትንፋሽ ማጠር፣ ፈጣን አተነፋፈስ ወይም የመተንፈስ ችግር ነበረባቸው?		Yammuu ${q109}n dhibee qufaatiin qabamee ture sana, haallii afuura baafannaasaa akkam ture: dafee (haafuura baafata afuura baafannaa gabaabaafi ciccitaa) moo afuura baafachuu ni rakkisa ture?		Markii ${q109} uu ku dhacay jirro qufac leh, ma ku neefsaday si ka dhakhso badan sidii caadiga ahayd isagoo leh neefsasho gaaban, degdeg ah ama neefsashada ayaa ku adkaatay?
select_one yesno	q519	q519. When ${q109} had this illness, did he/she have a problem in the chest or a blocked or runny nose?						${q517}=1		yes													${q109} ሳል ሲታመም የደረት ህመም፣ መታፈን ወይም ፈሳሽ ከአፍንጫ ነበረው?		Yammuu ${q109}n dhibee qufaan qabamee ture sana, qoma ykn laphee isaarraa rakkoo qaba turee ykn funyaansaa cufamaa ykn furraawaa turee?		Markii ${q109} uu xanuunkan qabay, isaga/iyadu ma wax ka qabteen xabadka ama sanka oo xirmay ama diif ah?
select_one howmuch1	q520	q520. Now I would like to know how much ${q109} was given to drink during the illness with a (fever/cough). Was he/she given less than usual to drink, about the same amount, or more than usual to drink?						${q517}=1 or ${q518}=1		yes													አሁን በህመም ጊዜ (ትኩሳት/ሳል) ምን ያህል (ስም ይጥቀሱ) ለመጠጣት እንደተሰጠ ማወቅ እፈልጋለሁ። ከወትሮው ያነሰ፣ ተመሳሳይ መጠን ያለው ወይም ከወትሮው የበለጠ ለመጠጣት ተሰጥቷታል?		Ammammoo yammuu ${q109}n dhibee gubaa qaamaan ykn qufaan qabame ture sana haallii dhugaatii isaa akkam akka turen isin gaafadha: amma duruurra gadi, ammuma durii moo isaa durrii oli?		Hadda waxaan jeclaan lahaa in aan ogaado inta ${q109} la siiyay cabitaanka inta lagu jiro jirro (qandho/ qufac). Isaga/iyada ma la siiyay wax ka yar sidii caadiga ahayd in ay cabbaan, qiyaas isku mid ah, ama in ka badan sidii caadiga ahayd?
select_one howmuch1	q521	q521. Now I would like to know how much ${q109} was given to eat during the illness with a (fever/cough). Was he/she given less than usual to eat, about the same amount, or more than usual to eat?						${q517}=1 or ${q518}=1		yes													አሁን በህመም ጊዜ (ትኩሳት/ሳል) ምን ያህል ${q109} ለመመገብ እንደተሰጠ ማወቅ እፈልጋለሁ። ከወትሮው ያነሰ፣ ተመሳሳይ መጠን ያለው ወይም ከወትሮው የበለጠ ምግብ ተሰጥቷታል?		Ammammoo yammuu ${q109}n dhibee gubaa qaamaan ykn qufaan qabame ture sana haallii soorannaa isaa akkam akka turen isin gaafadha: amma duruurra gadi, ammuma durii moo isaa durrii ol?		Hadda waxaan jeclaan lahaa in aan ogaado inta ${q109} la siiyay in la cuno inta uu jiro xanuunka (qandho/ qufac). Isaga/iyada ma la siiyay wax ka yar sidii caadiga ahayd in ay wax cunaan, qiyaas isku mid ah, ama in ka badan sidii caadiga ahayd?
select_one yesno	q522	q522. When was sick with a (fever/cough) did you seek advice or treatment for the illness outside home?						${q517}=1 or ${q518}=1		yes													ትኩሳት/ሳል) ታሞ ከቤት ውጭ ምክር ወይም ህክምና መቼ ፈልገዋል?		Yammuu ${q109}n dhibee gubaa qaamaan ykn qufaan qabame ture sana, waldhaansa fayyaaf manaa baatanii turee?		Goorma ayaad xanuunsatay (qandho/ qufac) ma u raadsatay talo ama daawayn xanuunka guriga dibaddiisa?
select_one medicalcenter	q523	q523. Where ${q109} was sick with a (fever/cough) did you seek advice or treatment for the illness outside home?						${q522}=1		yes													ትኩሳት/ሳል) ታሞ ከቤት ውጭ የት ነው ለህመሙ ምክር ወይም ህክምና የፈለገው?		Yammuu ${q109}n dhibee gubaa qaamaan ykn qufaan qabame ture sana, waldhaansa fayyaa eessaa argachuuf yaaltee ture?		Meesha ${q109} uu kaga bukay (qandho/qufac) miyaad talo ama daawayn u raadsatay xanuunka guriga dibadiisa?
integer	q524	q524. How many days after the (fever/cough) began did you first seek advice or treatment for ${q109}?						${q522}=1		yes													(ትኩሳቱ/ሳል) ከጀመረ ስንት ቀናት በኋላ በመጀመሪያ ለ(ስም ይጥቀሱ) ምክር ወይም ህክምና ፈለጉ?		Guyyaa meeqaan booda waldhaansa fayyaa argachuuf yaalte ture?		Immisa maalmood ka dib markii (qandhada/ qufucu) bilaabmay ayaad marka hore talo ama daawaynta u raadsatay ${q109}?
select_one yesno	q525	q525. Is ${q109} still sick with a (fever/cough)?						${q517}=1 or ${q518}=1		yes													${q109} አሁንም በ (ትኩሳት/ሳል) ታሟል?		${q109}n amma dhibee gubaa qaamaa ykn qufaa dhukkusataa jiraa?		${q109} wali miyuu la bukaa (qandho/ qufac)?
select_one yesno	q526	q526. At any time during the illness, did ${q109} take any drugs for the Illness (fever/cough)?						${q517}=1 or ${q518}=1		yes													በህመም ወቅት በማንኛውም ጊዜ ${q109} ለትኩሳት/ሳል ማንኛውንም መድሃኒት ወስዷል		${q109}n dhibee gubaa qaamaa ykn qufaa sanaaf qoricha fudhatee turee?		wakhtokastoo ilmahaagu xanuunsado, ma ${q109} qaataa daawooyin xanuunka qandhada iyo qufaca?
select_multiple drug1	q527	q527. What drugs did ${q109} take?						${q526}=1		yes													ምን መድሃኒት ነው ${q109} የወሰደው?		${q109}n gubaa qaamaa ykn qufaaf qoricha akkamii fudhatee ture?		Daawooyinkee ${q109} qaadatay?
select_multiple signs	q528	q528. Sometimes newborns, within the first month of life have severe illnesses and should be taken immediately to a health facility. What type symptoms would cause you to take your newborn to a health facility?								yes													አንዳንድ ጊዜ አዲስ የተወለዱ ሕፃናት በመጀመሪያዎቹ የእድሜ ወራት ውስጥ ከባድ ሕመም ካለባቸው ወዲያውኑ ወደ ጤና ተቋም መወሰድ አለባቸው። አዲስ የተወለደውን ልጅ ወደ ጤና ተቋም እንዲወስዱ የሚያደርጋቸው ምን አይነት ምልክቶች ናቸው?		Yeroo tokko tokko daa'imman dhalatanii ji'a tokkoo gad jiran dhukkuba cimaaf saaxilamanii gara dhaabbata fayyaa geessuun dirqama tahee argama. Yoo daa'imnii kee dhukkubsatee/ttee mallattoowwan dhibee cimaa akkamii qabaate/tte akka gara dhaabbata fayyaa geessitu si taasisa /kakaasa?		Mararka qaarkood ilmaha dhalanaya, ee ku jira bilaha ugu horreeya nolosha waxa ay qabaan cudurro aad u daran, waana in isla markiiba loo qaado goob caafimaad. Calaamadee noocee ah ayaa kuu keeni kara inaad ilmahaaga u qaado goob caafimaad?
select_multiple signsofillness	q529	q529. When a child under 5 years of age is sick, what signs of illness would tell you that he/she should be taken to a health facility or health worker?								yes													እድሜው ከ5 አመት በታች የሆነ ልጅ ሲታመም ወደ ጤና ተቋም በመውሰድ ለጤና ባለሙያ የሚነግሩዎት የሕመም ምልክቶች የትኞቹ ናቸው?		Yeroo daa'immani waggaa 5 gadii dhukkusatan, yoo mallattoowwan akkamii irratti argame gara dhaabbata fayyaa akka geessitu si kakaasa?		Marka ilmaha da'diisu ka yar tahay 5 sano jirro, waa maxay calaamadaha jirrada kuu sheegi kara in isaga/iyada la geeyo goob caafimaad ama shaqaale caafimaad?
note	Section_IX	Postpartum family planning																					ድህረ ወሊድ የወሊድ መቆጣጠሪያ		Kutaa X: Tajaajila karoora maatii da'umsaan boodaa		Qorshaynta qoyska Dhalmada kadib
select_one yesno	q529c	q529c. Immediately after delivery, before discharge home, did your provider discuss family planning methods to prevent pregnancy?						${q441}=3 or ${q441}=4 or ${q441}=6 or ${q441}=7 or ${q441}=8 or ${q441}=9		yes													ወዲያውኑ ከወለድሽ በኃላ ወደ ቤትሽ ከመሄድሽ በፊት የቤተሰብ ዕቅድ ዘዴዎች እርግዝናን እንደሚያዘገዩ ከጤና ባለሙያ ጋር እወርታችሁ ነበር ?		Erga da’umsa booda battaluma sanatti, gara manaa osoo hin ba’iin dura, ogeessi fayyaa mala karoora maatii ulfa ittisu irratti mari’ateeraa?		Isla markiiba ka dib dhalmada, ka hor inta aan guriga laga saarin, bixiyahaagu ma ka hadlay hababka qorsheynta qoyska si looga hortago uurka?
select_one yesno	q529d	q529d. Immediately after delivery, before discharge home, did your provider provide you any postpartum family planning?						${q441}=3 or ${q441}=4 or ${q441}=6 or ${q441}=7 or ${q441}=8 or ${q441}=9		yes													ወዲያውኑ ከወለድሽ በኃላ ወደ ቤትሽ ከመሄድሽ በፊት የቤተሰብ ዕቅድ ዘዴ ተጠቅመሽ ነበር ?		Erga da’umsa booda battaluma sanatti, osoo gara manaatti hin ba’iin dura, ogeessi fayyaa keessan karoora maatii da’umsan boodaa kamiyyuu isiniif kenneeraa?		Isla markiiba ka dib dhalmada, ka hor inta aan guriga laga saarin, bixiyahaagu ma ku siiyay wax qorshaynta qoyska dhalmada ka dib?
select_multiple method	q529e	q529e. Which family planning method or methods did the provider provide you?						${q529d}=1		yes													የትኛውን የቤተሰብ ዕቅድ ዘዴን ነበር የተጠቀምሺው ?		Ogeessi fayyaa mala karoora maatii kam siif kenne?		Qaabkee ama hababka qorshaynta qoyska uu adeeguhu ku siiyay?
select_one yesnounsure	q530	q530. Are you pregnant now?								yes													አሁን ነፍሰ ጡር ነዎት?		Ati amma ulfa qabdaa?		Hadda ma uur baad leedahay?
integer	q531	q531. How many months pregnant are you?	(months)			(.<10 and .>0) or .=98		${q530}=1		yes													የስንት ወር ነፍሰ ጡር ነዎት?		Kan ji'a meeqaati?		Hadii aad uurleedahay, waa Immisa bilood uurkaagu?	(bilo)
select_one yesno	q532	q532. Did a CHW/HEWs or other health workers discussed with you about postpartum family planning?								yes													ከጤና ኤክስቴንሽ ወይም ከሌላ ጤና ባለሙያ ጋር ስለ ድህረ ወሊድ የቤተሰብ እቅድ ዘዴ አውርታችሁ ነበር ?		Hojjettootni fayyaa hawaasaa/HEF ykn hojjettootni fayyaa kamuu waa'ee karoora maatii dahuumsaan boodaa si waliin mari'atanii beekuu?		Miyay Shaqaalaha CHW / HEWs ama shaqaale kale oo caafimaad kaala hadleen Qorsheynta Qoyska wakhtigii dhalmada ka"dib?
integer	q533	q533. When did the health worker/CHW discuss with about family planning method that can be taken after giving birth?	weeks					${q532}=1		yes													የጤና ባለሙያው/የሴቶች ልማት ቡድን ከወለዱ በኋላ ሊወሰዱ ስለሚችሉ የቤተሰብ ምጣኔ ዘዴዎች መቼ አወያዩዎት?		Yoomi turee waa'ee koroora maatii dahuumsaan boodaa kan mari'attan?		Goorma ayay shaqaalaha caafimaadka/HDA kala hadleen habka qorsheynta qoyska ee la qaadan karo ka dib dhalmada?	toddobaadyo
select_multiple method	q534	q534. About which postpartum family planning methods the health worker/HEWs discuss with you?						${q532}=1		yes													ስለ የትኞቹ የድህረ-ወሊድ የቤተሰብ ምጣኔ ዘዴዎች የጤና ሰራተኛው/ጤና ኢክስቴንሽን ከእርስዎ ጋር ተወያዩ?		Waa'ee gosa karoora maatii isa kamii turee mariin keessan?		Ku saabsan hababka qorshaynta qoyska dhalmada ka dib ee shaqaalaha caafimaadka/HEWs kaala hadlaan?
select_one yesno	q535	q535. Are you or your partner currently doing something or using any method to delay or avoid getting pregnant?						${q530}=2		yes													እርስዎ ወይም የትዳር ጓደኛዎ በአሁኑ ጊዜ እርግዝናን ለማስወገድ ወይም ለማዘግየት የሆነ ነገር እያደረጉ ወይም ማንኛውንም ዘዴ እየተጠቀሙ ነው?		Ammaa ati ykn abbaan manaa kee ulfa tursuuf ykn ittisuuf waanti raawwachaa jirtan jiraa?		Adiga ama lamaanahaaga hadda ma waxaad samaynaysaan waxaad isticmaashaa hab aad dib u dhigto ama aad uga fogaato inaad uur yeelato?
select_one method	q536	q536. Which method are you using?						${q535}=1		yes													የትኛውን ዘዴ ነው የሚጠቀሙ?		Amma gosa ittisa ulfaa ykn karoora maatii kam fayyadamaa jirtu?		Noocee ayaad isticmaalaysaa?
integer	q537	q537. When after delivery did you start using FP methods?	write in weeks					${q535}=1		yes													ከወሊድ በኋላ መቼ የቤተሰብ ምጣኔ የጀመሩት ?	write in weeks	Dahuumsaan booda yoom fayyadamuu jalqabdan?	write in weeks	Markaa dhalmadaada kadib bilowday isticmaalka hababka FP?	ku qor toddobaadyo gudahood
integer	q538	q538. How long have you been using the current method (in months)?						${q535}=1		yes													የአሁኑን ዘዴ ለምን ያህል ጊዜ ተጠቅመዋል ( በወራት)?		Gosa karoora maatii isa amma itti fayyadamaa jirtan kana erga fayyadamuu eegaltanii ji'a meeqa tahee jira?		Intee in le'eg ayaad isticmaalaysay habka hadda (bilo gudahood)?
select_one location1	q539	q539. Where did you obtain (CURRENT METHOD) the last time?						${q535}=1		yes													አሁን እየተጠቀሙ ያለውን ዘዴ ለመጨረሻ ጊዜ ያግኙት የት ነው?		Yeroo dhihoo kana gosa karoora maatii isa amma fayyadamaa jirtu kana eessaa fudhatte ture?		Halkeed ka heshay (Habka hadda) markii ugu dambeysay?
select_one yesno	q540	q540. When you obtained your (MOST RECENT / CURRENT METHOD), were you told by the provider about side effects or problems you might have with a method to delay or avoid getting pregnant?						${q535}=1		yes													እርግዝናን ለማዘግየት ወይም ለማስወገድ የሚጠቀሙትን ዘዴ (በጣም የቅርብ/የአሁኑ ዘዴ) ሲያገኙ፣ ስለሚያመጣው የጎንዮሽ ጉዳቶች ወይም ችግሮች በባለሙያው ተነግሮዎታል?		Yammuu gosa karoora maatii fayyadamaa jirtu kana isa dhiyoo fudhatte sana, rakkoo inni fiduu danda'u sitti himamee jiraa?		Markii aad heshay (Habkaagii ugu dambeeyay/Hadda), bixiyaha ma kuu sheegay waxyeellooyin ama dhibaatooyin laga yaabo inaad kala kulanto hab aad dib ugu dhigto ama uga fogaato inaad uur yeelato?
select_one yesno	q541	q541. Were you told what to do if you experienced side effects or problems?						${q535}=1		yes													የጎንዮሽ ጉዳቶች ወይም ችግሮች ካጋጠሙ ምን ማድረግ እንዳለቦት ተነግሮዎታል?		Yoo rakkoon ykn miidhaan gosa karoora maatii ati fayyadamaa jirtu kanaan walqabatee si muudate, maal akka gochuu qabduu sitti himamee turee?		Ma laguu sheegay waxaad samaynayso haddii aad la kulanto waxyeelo ama dhibaatooyin?
select_one yesno	q542	q542. At that time, were you told by the family planning provider about methods of family planning other than the (MOST RECENT/CURRENT METHOD) that you could use?						${q535}=1		yes													በዚያ ሰዓት ሊጠቀሙበት ከሚችሉት (በጣም የቅርብ/የአሁኑ ዘዴ) ውጪ ስለቤተሰብ ምጣኔ ዘዴዎች በቤተሰብ ምጣኔ ባለሙያው ተነግሮዎታል?		Yammuu gosa karoora maatii ammaa fayyadamaa jirtu sana fudhachuu dhaqxe sana, mala/gosa karoora maatii biraa ykn filannoo biraa akka jiru ogeessi sitti himee turee?		Waqtigaas, bixiyaha qorsheynta qoyska ma kuu sheegay hababka qorsheynta qoyska oo aan ahayn (Habka ugu dhow/Hadda) ee aad isticmaali karto?
select_one yesno	q543	q543. Were you told of when to go for removal of these LAFP methods once adopted?						${q535}=1		yes													እነዚህን የረጅም ጊዜ መቆጣጠሪያ ዘዴዎች አንዴ ከወሰዱ በኋላ መቼ ማስወጣት እንደሚችሉ ተነግሮዎታል?		Namii gosa karoora maatii yeroo dheeraa fayyadamuu jalqabee yoom yoom akka baasifachuu akka dandahuu sitti himamee turee?		Ma laguu sheegay meesha aad aadi lahayd ka saarida hababkan LAFP mar la qaatay?
select_one yesno	q544	q544. During that visit, did you obtain the method you wanted to delay or avoid getting pregnant?						${q535}=1		yes													በዚያ ጉብኝት ወቅት ለማዘግየት ወይም ለማርገዝ የሚፈልጉትን ዘዴ አግኝተዋል?		Yammuu karoora maatii dahuumsaan boodaa fudhachuuf dhaqxe sana, gosa karoora maatii ati barbaaduufi ati filattee argachuu dandeessee turee?		Inta lagu guda jiro booqashadaas, ma heshay habka aad rabtay inaad dib u dhigto ama iska ilaaliso inaad uur yeelato?
select_multiple reasonnoobtain	q545	q545. If not, why not? (Why didn’t you obtain the method you wanted?)						${q544}=0		yes													ካልሆነ ለምን አይሆንም? ለምንድነው የሚፈልጉትን ዘዴ ያላገኙት?		Yoo hinarganne tahe, maaliif, jechuun gosa karoora maatii ati barbaadde maaliif hin arganne?		Haddii kale, maxaa diidaya? (Maxaad u heli wayday habka aad rabtay?)
select_one person	q546	q546. During that visit, who made the final decision about what method you got?						${q535}=1		yes													በዚያ ጉብኝት ወቅት፣ እርስዎ ስላገኙት ዘዴ የመጨረሻ ውሳኔ ያደረገው ማን ነው?		Yeroo daawwannaa sana, gosa karoora maatii ati fudhattee sana, akka ati isa filattu eenyutu murteessee?		Booqashadaas, yaa qaatay go'aanka ugu dambeeya ee habka aad heshay?
select_one yesno	q547	q547. In the last 6 months, have you discussed the practice of family planning with your spouse/partner?								yes													ባለፉት 6 ወራት ውስጥ ስለቤተሰብ ምጣኔ ልምድ ከትዳር ጓደኛዎ ጋር ተወያይተዋል?		Ji'oottan jahan darban kana keessatti, abbaa warraa keessan waliin waa'ee karoora maatii irratti mari'attanii turee?		6-dii bilood ee la soo dhaafay, miyaad kala hadashay ku dhaqanka qorshaynta qoyska xaaskaaga/ lammaanahaaga?
select_one yesno	q548	q548. Does your husband/spouse/partner support family planning?						${q547}=1		yes													ባለቤትዎ/ባለቤትዎ/ባልደረባዎ የቤተሰብ ምጣኔን ይደግፋል?		Abbaan manaa ykn hiriyaan keessan waa'ee fayyadama karoora maatii irratti si jajjabeessa?		Ninkaaga/xaaskaaga/ lamaanahaaga ma taageeraan qorsheynta qoyska?
select_one yesno	q549	q549. FOR CURRENT FAMILY PLANNING USERS: Does your husband know you are using a family planning method?						${q535}=1		yes													ለአሁን የቤተሰብ እቅድ ተጠቃሚዎች፡ ባለቤትዎ የቤተሰብ ምጣኔ ዘዴን እየተጠቀሙ መሆኑን ያውቃሉ?		Warraa ammaa karoora maatii fayyadamaa jiraniif: Abbaan manaa kee karoora maatii akka fayyadamaa jirtu beekaa?		Isticmalayaasha Qorshaynta QOYSKA ee hadda: Ninkaagu ma ogyahay inaad isticmaalayso habka qorshaynta qoyska?
select_multiple mainreasonwhy	q550	q550. What is the main reason for not using a family planning method now?	only one response is possible					${q535}=1		yes													አሁን የቤተሰብ ምጣኔ ዘዴን ላልመጠቀም ዋናው ምክንያትዎ ምንድን ነው?		Warra karoora maatii fayyadamaa hinjirreef: Sababni ijoon akka sin karoora maatii hinfayyadamnee isin taasise maali?		Waa maxay sababta ugu weyn ee aan loo isticmaalin habka qorsheynta qoyska hadda?	hal jawaab oo kaliya ayaa suurtagal ah
select_one yesno	q551	q551. Do you think you will use a contraceptive method to delay or avoid pregnancy at any time in the future?								yes													ወደፊት በማንኛውም ጊዜ እርግዝናን ለማዘግየት ወይም ለማስወገድ የእርግዝና መከላከያ ዘዴን ለመጠቀም ያስባሉ?		Ammaa gara fuulduraatti ulfa hambisuuf ykn tursuuf karoora maatii nan fayyadamuu jettee yaadaa?		Ma laga yaabaa inaad isticmaasho mustaqbalka daawada kala korinta caruurta?
select_one method	q552	q552. What would be your preferred method for the future?						${q551}=1		yes													ለወደፊቱ የሚመርጡት ዘዴ ምን ሊሆን ይችላል?		Gostii Filannoo karoora maatii gara fuulduraaf nan fayyadama jettee yaadduu kami laata?		Noocee baad doorbidi lahayd inaad istimaasho mustaqbalka?
select_one confidence	q553	q553. How confident are you that you can obtain the following family planning method? -Injectables, pills, condoms, emergency contraception, implants,IUD, female sterilization, vasectomy								yes													የሚከተለውን የቤተሰብ ምጣኔ ዘዴ ማግኘት እንደሚችሉ ምን ያህል እርግጠኛ ነዎት?		Gosoota karoora maatii armaan gadii kana akka argachuu dandeessu hangam amanta?		Kalsooni intee le'eg ayaad ku qabtaa inaad heli karto habkan soo socda ee qorshaynta qoyska?
note	Section_X	Gender																					ስርዓተ ጾታ		Kutaa XI:Sirna Koorniyaa		Qaybta XI: Jinsiga
note	gea	Gender-equitable attitudes	Now, I am going to read different statements. Please show me on this scale how you feel about each statement; 1) agree; 2) somewhat agree; 3) disagree?																				የጾታ እኩልነት አመለካከት		Amala Walgittnsa koorniyaa		Habdhaqanka sinaanta jinsiyada	Hadda, waxaan doonayaa inaan akhriyo odhaahyo kala duwan. Fadlan i tus miisaankan sida aad u dareemayso hadal kasta; 1) ku heshiiyo; 2) xoogaa ku heshiiyey; 3) khilaafsan yihiin?
select_one attitude	q554	q554. A man should have the final word about decisions in his home. Would you 1) agree; 2) somewhat agree; 3) disagree?								yes													የቤቱ አባወራ በቤቱ ውስጥ ስለሚደረጉ ውሳኔዎች የመጨረሻ ቃል ሊኖረው ይገባል. 1) ይስማማሉ; 2) በተወሰነ ደረጃ ይስማማሉ; 3) አልስማማም?		Dhiirtii waan mana keessa irrattii murteessun dirqama: dhimma kanarratti 1) Awaliin gala, hanga tokko waliin gala, 3) walii hingalu		Ninku waa inuu lahaadaa erayga ugu dambeeya eego'aannada gurigiisa?
select_one attitude	q555	q555. A woman’s most important role is to take care of her home and to cook for her family. Would you 1) agree; 2) somewhat agree; 3) disagree?								yes													የአንድ ሴት በጣም አስፈላጊ ሚና ቤቷን መንከባከብ እና ለቤተሰቧ ምግብ ማብሰል ነው. 1) ይስማማሉ; 2) በተወሰነ ደረጃ ይስማማሉ; 3) አልስማማም?		Gaheen dubartii innii guddaan waa'ee kunuunsa maatii mana keessaafi qophii nyaataa maatiiti: 1) Awaliin gala, hanga tokko waliin gala, 3) walii hingalu		Doorka ugu muhiimsan ee haweeneyda waa in ay ka warhayso gurigeeda oo ay cuntadana kariso?
select_one attitude	q556	q556. A woman should tolerate violence to keep her family together. Would you 1) agree; 2) somewhat agree; 3) disagree?								yes													አንዲት ሴት ቤተሰቧን አንድ ላይ ለማቆየት ጥቃትን መታገስ አለባት። 1) ይስማማሉ; 2) በተወሰነ ደረጃ ይስማማሉ; 3) አልስማማም?		Akka Maatiishee hindiigamneef jecha dubartiin goolii (kolboo, jeequmsa, dhiibbaa) abbaa warraa/maatii keessaa obsuu qabdi: 1) Awaliin gala, hanga tokko waliin gala, 3) walii hingalu		Haweeneydu waa inay u dulqaataa tacadiyada si ay uilaaliso wada noolaashaha qoyskeeda?
select_one attitude	q557	q557. Men should accompany women in prenatal care. Would you 1) agree; 2) somewhat agree; 3) disagree?								yes													በቅድመ ወሊድ እንክብካቤ ውስጥ ወንዶች ሴቶችን ማጀብ አለባቸው. 1) ይስማማሉ; 2) በተወሰነ ደረጃ ይስማማሉ; 3) አልስማማም?		Dhiirtii ykn abbaan manaa yammuu haatii manaa tajaajila ulfaa deemtu miiltessuun dirqama: 1) Awaliin gala, hanga tokko waliin gala, 3) walii hingalu		Ragga waa inay weheliyaan xaaskooda wakhtigadaryeelka booqashada uurk ?
select_one attitude	q558	q558. Men should accompany women in labor and delivery. Would you 1) agree; 2) somewhat agree; 3) disagree?								yes													ወንዶች በወሊድ እና በወሊድ ጊዜ ሴቶችን ማጀብ አለባቸው። 1) ይስማማሉ; 2) በተወሰነ ደረጃ ይስማማሉ; 3) አልስማማም?		Dhiirtii ykn abbaan manaa yammuu haatii manaa tajaajila duhuumsaaf deemtu miiltessuun dirqama: 1) Awaliin gala, hanga tokko waliin gala, 3) walii hingalu		Ragga waa inay weheliyaan haweenkooda wakhtiga foosha iyo dhalmada.
select_one attitude	q559	q559. A couple should decide together whether to use contraception, including after they have a baby. Would you 1) agree; 2) somewhat agree; 3) disagree?								yes													አንድ ባልና ሚስት ልጅ ከወለዱ በኋላ የወሊድ መከላከያ መጠቀም አለመጠቀምን በጋራ መወሰን አለባቸው። 1) ይስማማሉ; 2) በተወሰነ ደረጃ ይስማማሉ; 3) አልስማማም?		Abbaan manaafi haatii manaa waa'ee fayyadamiinsa karooraa maatii, ijoollee meeqa akka horachuu qaban dabalatee, waliin mmurteessuu dirqama: 1) Awaliin gala, hanga tokko waliin gala, 3) walii hingalu		Labada qof ee isqaba waa inay si wada jir ah u go'aansadaan isticmaalka qorshaynta qoyska xitaa markay caruur dhalaan kadib?
note	ME	Male engagement around the perinatal period																							Hirmaanna Warra dhiirotaa Yammuu ulfaafi dahuumsaa		Ka-qaybgalka ragga ee xilliga dhalmada
select_one yesno	q560	q560. For this last pregnancy, did your husband/partner come with you to an antenatal care visit?						${q409}=1		yes													በመጨረሻ ጊዜ እርግዝናዎ፣ ባለቤትዎ/አጋርዎ ወደ ቅድመ ወሊድ እንክብካቤ ጉብኝት ከእርስዎ ጋር መጥተዋል?		Yammuu ${q109} ulfa turte sana abbaan manaa ykn hiriyaa gaay'ila kee gaafa ati tajaajila da'uumsaan duraa fudhachaa turte si waliin deddeebi'aa turee?		Uurkaan u dambeeyay, ninkaaga/lamaanahaagu ma kuu soo raacay booqashada daryeelka dhalmada kahor?
integer	q561	q561. If so, how many times?						${q560}=1		yes													መልሱ አዎ ከሆነ፣ ስንት ጊዜ?		Yoo si waliin dhaqee beeka tahe, marsa meeqa si waliin deddeebi'aa ture?		Hadday haa tahay, imisa jeer.
select_one location2	q562	q562. When your husband accompanied you to antenatal visits for this last pregnancy, where did he go at the clinic?						${q560}=1		yes													በመጨረሻ እርግዝና ጊዜ ባልሽ ወደ ቅድመ ወሊድ ጉብኝት አብሮሽ ሄዷል፣ ከክሊኒኩ የት ክፍል ሄደ?		Yoo si waliin deddeebi'aa ture, abbaan manaa kee, eessatti si eegaa ture?		Markii ninkaagu kuu raacay booqashooyinka uurka ee uurkan u dambeeyay, xagee ka tagay rugta caafimaadka?
select_one yesno	q563	q563. For this last pregnancy, was your husband/partner with you during labor and delivery?						${q441}=3 or ${q441}=4 or ${q441}=6 or ${q441}=7 or ${q441}=8 or ${q441}=9		yes													ለዚህ የመጨረሻ እርግዝና፣ ባልሽ/አጋርሽ በምጥ እና በወሊድ ወቅት ከእርስዎ ጋር ነበሩ?		Yeroo ${q109}n dhaalate sana, abbaan manaa (ykn hiriyaan gaa'ilaa) kee yeroo ciniinsuu ykn da'umsaa ${q109} si waliin turee?		Uurkaan u dambeeyay, ma ninkaagu/lamaanahaa kula joogay xilliga foosha iyo dhalmada?
select_multiple reasonabsent	q564	q564. If he was not present, why:						${q563}=0		yes													እሱ ካልተገኘ ለምን		Yoo si waliin hinturre ta'e, maaliif?		Haddii uusan joogin, sababta:
select_one yesno	q565	q565. Did you want to have your husband with you in the delivery room when your baby was born?						${q441}=3 or ${q441}=4 or ${q441}=6 or ${q441}=7 or ${q441}=8 or ${q441}=9		yes													ልጅሽ በተወለደበት ጊዜ ባልሽ በወሊድ ክፍል ውስጥ ከአንቺ ጋር እንዲሆን ፈልገሽ ነበር?		Yammuu ${q109} dhalate sana, abbaan manaa kee si waliin akka kutaa da'umsii keessatti geggeeffamu keessa si waliin ta'u barbaaddee turtee?		Ma rabtay in ninkaaga kula joogo qolka dhalmada markii uu ilmahaagu dhashay?
select_one person1	q566	q566. For this last pregnancy, who usually made the decisions about having antenatal care visits?								yes													ለዚህ የመጨረሻ እርግዝና፣ የቅድመ ወሊድ እንክብካቤ ጉብኝትን በተመለከተ ውሳኔ ያደረገው ማን ነው?		Ulfa dhihoo kanaaf tajaajila dau'umsaan duraa argachuu akka qabdu eenyutu murteesse ture?		Uurkaan u dambeeya, yaa sida caadiga ah qaatay go'aannada ku saabsan booqashooyinka daryeelka dhalmada?
select_one person1	q567	q567. Who made the decision about where to deliver your baby?								yes													ልጅዎን የት እንደሚወልዱ የወሰነው ማን ነው?		Iddoo ${q109} itti deesse eenyutu murteesse ture?		Yaa qaatay go'aanka ku saabsan meesha aad ku dhashay ilmahaaga?
select_one person1	q568	q568. Who made the decision about whether to use contraception after pregnancy?								yes													ከእርግዝና በኋላ የወሊድ መከላከያ መጠቀምን በተመለከተ ውሳኔ ያደረገው ማን ነው?		Erga ${q109} deessee booda, waa'ee karoora maatii fayyadamuufi dhiisuu eenyutu murteesse ture?		Yaa qaatay go'aanka ku saabsan in la isticmaalo ka hortagga uurka ka dib?
select_one person1	q569	q569. Who made the decision about whether to seek care for yourself after you had a baby?								yes													ልጅ ከወለዱ በኋላ ለራስዎ እንክብካቤ መፈለግን በተመለከተ ውሳኔ ያደረገው ማን ነው?		Erga ${q109} deessee booda, kunuunsi, kunuunsii dahuumsaan boodaa, akka si barbaachisu eenyutu murteesse?		Yaa qaatay go'aanka ku saabsan inaad u raadsato daryeel naftaada ka dib markaad ilmo dhasho?
select_one person1	q570	q570. If your baby needed care in the first three months after it was born, who made the decision about whether to seek care for your baby?								yes													ልጅዎ ከተወለደ በኋላ ባሉት ሶስት ወራት ውስጥ እንክብካቤ የሚያስፈልገው ከሆነ፣ ልጅዎን ለማሳክም ውሳኔ ያደረገው ማን ነው?		${q109} deessee hanga ji'a sadii gahutti tajaajila, tajaajila dahuumsaan boodaa, barbaachisu argatee/ttee jira yoo ta'e, tajaajila akka isa barbaachisu eenyutu murteesse ture?		Haddii ilmahaagu u baahday daryeel saddexda bilood ee ugu horreeya dhalashadiisa ka dib, yaa gaadhay go'aanka ku saabsan inaad u raadiso daryeelka ilmahaaga iyo in kale?
integer	q571	q571. How many people are so close to you that you can count on them if you have great personal problems?								yes													ምን ያህል ሰዎች ከእርስዎ ጋር በጣም ቅርብ ስለሆኑ ታላቅ የግል ችግሮች ካጋጠሙዎት በእነሱ ላይ መተማመን ይችላሉ?		Osoo rakkoo dhuunfaa cimaan sirra qaqqabee, namoonnii baay'ee sitti dhiyaatan kan ati abdachuu dandeessu meeqatu jira?		Taageerada bulshada ee xilliga dhalmada
select_one howmuchinterest	q572	q572. How much interest and concern do people show in what you do?								yes													ሰዎች በምታደርገው ነገር ምን ያህል ፍላጎት እና አሳቢነት ያሳያሉ?		Wanta ati hojjettutti namoonnii hangam iddoo kennuu ykn fedhii agarsiisuu?		Immisa qof ayaa kugu dhow oo aad ku kalsoonaan kartaa haddii ay dhibaato shakhsiyeed aad qabto?
select_one howmucheasy	q573	q573. How easy is it to get practical help from neighbors if you should need it?								yes													ከጎረቤቶች እርዳታ ቢያስፈልግዎ ማግኘት ምን ያህል ቀላል ነው?		Osoo gargaarsa si barbaachisa ta'ee ollaa kee irraa gargaarsa qabatamaa argachuun hangam salphadha?		Intee in le'eg ayay dadku ka muujinayaan ixtiraam waxa aad qabato?
note	q574	q574. Access to and control over financial resources for ANC, PNC, PPFP, and neonatal care																					ለቅድመ ወሊድ፣ ድህረ ወሊድና ከወሊድ በኋላ የወሊድ መከላከያ የፋይናንስ ሀብቶችን ማግኘት እና መቆጣጠር		Madda maallaqaa tajaajila da'uumsaan duraa, da'uumsaan boodaa, karoora maatii da'uumsaan boodaafi tajaajila daa'imaaf oolu qabaachuufi hoogganuu		Sidee bay u fududahay inaad caawimo wax ku ool ah ka hesho deriska haddii aad u baahato?
select_one yesno	q575	q575. Do you have any money of your own that you alone can decide how to use?								yes													እንዴት መጠቀም እንዳለበዎት እርስዎ ብቻ የሚወስኑት የራስዎ ገንዘብ አለዎት?		Qarshii ati dhuunfaa keetti qabduufi itti fayyadamiisa isaa ati murteessuu dandeessu qabdaa?		Helitaanka iyo xakamaynta ilaha dhaqaale ee ANC, PNC, PPFP, iyo daryeelka dhallaanka
select_one yesno	q576	q576. Could you decide whether to use money (yours or your husband’s) on antenatal care services?								yes													በቅድመ ወሊድ አገልግሎት ላይ ገንዘብ (የእርስዎን ወይም የባልዎን) ለመጠቀም መወሰን ይችላሉ?		Ati qarshii dhuunfaa ykn kan abbaa manaa kee, tajaajila kunuunsa daa'imaaf barbaachisuu irra oolchuuf murteessuu dandeessaa?		Ma haysaa wax lacag ah oo adiga kuu gaar ah oo adiga keligaa go'aan ka gaadhi karto sida loo isticmaalo?
select_one yesno	q577	q577. What about during labor and delivery? Could you decide whether to use money (yours or your husband’s) for health care around the time the baby was born?								yes													በምጥ ጊዜ እና በወሊድ ጊዜስ? ህጻኑ በተወለደበት ጊዜ አካባቢ ገንዘብን (የእርስዎን ወይም የባልዎን) ለጤና እንክብካቤ ለመጠቀም መወሰን ይችላሉ?		Kan ciniinsuufi da'umsaa oolu irratti hoo? Qarshii dhuunfaa kee ykn kan abbaa manaa kee akka tajaajila yeroo da'uumsaa irratti barbaachisuuf oolchuuf murteessuu dandeessaa?		Ma go'aansan kartaa inaad lacagta (kaaga ama ninkaaga) u isticmaasho adeegyada daryeelka dhalmada?
select_one yesno	q578	q578. What about after the baby was born? Could you decide whether to use money (yours or your husband’s) on care for yourself after the baby was born?								yes													ሕፃኑ ከተወለደ በኋላስ? ህፃኑ ከተወለደ በኋላ ገንዘብን (የእርስዎን ወይም የባልዎን) ለራስዎ እንክብካቤ ለመጠቀም መወሰን ይችላሉ?		Erga ${q109} dhalatee/ttee booda hoo? Qarshii dhuunfaa kee ykn kan abbaa manaa kee tajaajila erga daa'imii dhalatee booda barbaachisuu irra oolchuuf murteessuu ni dandeessaa?		Ka warran xilliga foosha iyo dhalmada? Ma go'aansan kartaa inaad u isticmaasho lacagta (adiga ama kan ninkaaga) daryeelka caafimaadka ilaa wakhtiga ilmuhu dhalanayo?
select_one yesno	q579	q579. What about for the baby? Could you decide whether to use money (yours or your husband’s) on care for the baby in the first three months?								yes													ስለ ሕፃኑስ? በመጀመሪያዎቹ ሶስት ወራት ውስጥ ህፃኑን ለመንከባከብ ገንዘብ (የእርስዎን ወይም የባልዎን) ለመጠቀም መወሰን ይችላሉ?		Kan tajaajila daa'imaaf barbaachisuuf hoo? Qarshii dhuunfaa kee ykn kan abbaa manaa kee tajaajila daa'ima ji'a sadan jalqabaa keessatti barbaachisuuf oolchuuf murteessuu ni dandeessaa?		Ka waran marka ilmuhu dhasho? Ma go'aansan kartaa inaad u isticmaasho lacagta (adiga ama ninkaaga) daryeelka naftaada kadib dhalashada ilmaha?
select_one yesno	q580	q580. Could you decide whether to use money (yours or your husband’s) for contraception after the baby was born?								yes													ህፃኑ ከተወለደ በኋላ ገንዘብን (የእርስዎን ወይም የባልዎን) የወሊድ መከላከያ ለመጠቀም መወሰን ይችላሉ?		Qarshii dhuunfaa kee ykn kan abbaa manaa kee erga daa'imii dhalatee booda akka tajaajila karoora maatiif ooluu murteessuu ni dandeessaa?		Ka waran ilmaha? Ma go'aansan kartaa inaad u isticmaasho lacagta (adiga ama ninkaaga) daryeelka ilmaha saddexda bilood ee ugu horreeya?
note	Section_XII	Travel barriers to care, including to health facilities, and improved mobility and safety																					የጤና ተቋማትን ጨምሮ ለአገልግሎት እንቅፋቶች እና የተሻሻለ እንቅስቃሴ እና ደህንነት		Hudhaalee imala garaa tajaajila argachuuf waliin walqabatee; gara dhaabbata fayyaafi nageenyi isaa mirkanaa'ee:		Ma go'aansan kartaa inaad u isticmaasho lacagta (adiga ama kan ninkaaga) ka hortagga uurka ka dib markuu ilmuhu dhasho?
begin group	q581	q581. Which of the following makes it hard for you to go to the nearest health facility for care relating to your pregnancy																					ከሚከተሉት ውስጥ የትኛው ከእርግዝናዎ ጋር በተገናኘ እንክብካቤ ለማግኘት በአቅራቢያዎ ወደሚገኝ የጤና ተቋም መሄድ ከባድ ያደርገዋል (በርካታ አማራጮች)		Kunuunsa ulfaaf barbaachisu dhaabbata fayyaa sitti dhiyoo jiru irraa argachuuf maaltu si daangessuu danda'a (filannoo hedduun ni danda'ama):		Caqabadaha safarka ee daryeelka, oo ay ku jiraan xarumaha caafimaadka, iyo dhaqdhaqaaqa iyo badbaadada oo hagaagay
select_one yesno	q581a	q581a. Money needed to travel to health facility								yes													ወደ ጤና ተቋም ለመጓዝ ገንዘብ ያስፈልጋል		Qarshii gara dhaabbata fayyaa deemuuf barbaachisu		Midkee ka mid ah kuwan soo socda ayaa kugu adkeynaya inaad u tagto xarunta caafimaadka kuugu dhow si aad u hesho daryeel la xiriira uurkaaga (doorashooyinka badan):
select_one yesno	q581b	q581b. Lack of transportation options								yes													የመጓጓዣ አማራጮች እጥረት		Filannoo geejjibaa dhabuu		Lacagta loo baahan yahay si loogu safro xarunta caafimaadka
select_one yesno	q581c	q581c. Worry about your personal safety								yes													ስለግል ደህንነትዎ መጨነቅ		Waa'ee nageenya dhuunfaaf yaadda'uu		La'aanta ikhtiyaaka gaadiidka
select_one yesno	q581d	q581d. Time required to go to the health facility								yes													ወደ ጤና ተቋም ለመሄድ ጊዜ ስለሚያስፈልግ		Gara dhaabbata fayyaa deemuu yeroo barbaachisu		Ka werweri badbaadadaada shakhsi ahaaneed
select_one yesno	q581e	q581e. Needing permission from your husband/partner to go to the facility								yes													ወደ ተቋሙ ለመሄድ ከባልዎ/ባልደረባዎ ፈቃድ መፈለግ		Gara dhaabbata fayyaa deemuuf eeyyama abbaa manaa ykn hiriyaa gaa'ilaa irraa barbaachisu		Waqtiga loo baahan yahay in la aado xarunta caafimaadka
end group	q581																										ma u baahataa ogolaansho ninkaaga ah /lamaanahaaga si aad u tagto xarunta
note	Section_XIII	Section_XIII. Respectful, patient-centered perinatal and neonatal care and reduced gender-based violence																					አክብሮት፣ ታካሚን ያማከለ የወሊድ እና የአራስ እንክብካቤ እና በፆታ ላይ የተመሰረተ ጥቃትን መቀነስ		Tajaajila kabaja-qabeessa, maamila giddu-galeessa taasiseefi qoccollaa saalaa irraa bilisa ta'e		Ixtiraam leh, daryeelka dhalmada iyo dhallaanka ee bukaan-socodka iyo dhimista rabshadaha ku salaysan jinsiga
begin group	hfdel	hfdel. If you have delivered at a facility:						${q441}=3 or ${q441}=4 or ${q441}=5 or ${q441}=6 or ${q441}=7 or ${q441}=8 or ${q441}=9															በጤና ተቋም ከወለዱ		Yoo dhaabbata fayyaatti deesse ta'e:		If you delivered at a facility:
select_one choice4	q582	q582. Did the doctors, nurses, or other staff at the facility treat you with respect?								yes													በተቋሙ ውስጥ ያሉ ዶክተሮች፣ ነርሶች ወይም ሌሎች ሰራተኞች በአክብሮት ይንከባከቡዎታል?		Kabajaan si keessummeesanii ture?		Dhakhaatiirta, kalkaaliyayaasha caafimaadka ama shaqaalaha kale ee xarunta ma kula dhaqmeen si xushmad leh?
select_one choice4	q583	q583. Did the doctors, nurses, or other staff at the facility treat you in a friendly manner?								yes													በተቋሙ ውስጥ ያሉት ዶክተሮች፣ ነርሶች ወይም ሌሎች ሰራተኞች ወዳጃዊ በሆነ መንገድ ያስተናግዶዎታል?		Ogeeyyiin fayyaa akka hiriyummaatti (daangaa tokko malee) si keessummeessanii ture ?		Dhakhaatiirta, kalkaaliyayaasha caafimaadka, ama shaqaalaha kale ee xarunta ma kuugu yeedheen ${q109} aad doorbidayso?
select_one choice4	q584	q584. Did you feel the doctors, nurses or other staff at the facility took the best care of you?								yes													በተቋሙ ውስጥ ያሉት ዶክተሮች፣ ነርሶች ወይም ሌሎች ሰራተኞች የተሻለ እንክብካቤ እንደሰጡህ ተሰምቶዎታል?		Ogeeyyiin fayyaa tajaajila gahaafi sadarkaa isaa eeggate siif kennanii ture?		Dhakhaatiirta, kalkaaliyayaasha caafimaadka, ama shaqaalaha kale ee xarunta ma kuula dhaqmeen si saaxiibtinimo?
select_one choice4	q585	q585. During examinations in the labor room, were you covered up with a cloth or blanket or screened with a curtain so that you did not feel exposed?								yes													በምጥ ክፍል ውስጥ በምርመራ ወቅት፣ እርስዎ እንደተጋለጡ እንዳይሰማዎት በጨርቅ፣ በመጋረጃ ወይም በብርድ ልብስ ተሸፍነዋል ?		Ogeeyyiin fayyaa yeroo kutaa da'uumsaa keessattii sakattaa'insa qaamaa siif taasisanii akka namii biraa si hinargine uccuu ykn awuusaa wayiin ykn golgaan si haguuganii turanii?		Miyaad dareentay in dhakhaatiirta, kalkaaliyayaasha caafimaadka ama shaqaalaha kale ee xarunta ay si fiican kuu daryeeleen?
select_one choice4	q586	q586. When you needed help, did you feel the doctors, nurses or other staff at the facility paid attention?								yes													እርዳታ በሚፈልጉበት ጊዜ፣ በተቋሙ ውስጥ ያሉት ዶክተሮች፣ ነርሶች ወይም ሌሎች ሰራተኞች ትኩረት እንደሰጡዎ ተሰምቶዎታል?		Yammuu tajaajillii si barbaachisetti ykn yammuu isaan barbaaddetti Ogeeyyiin fayyaa qalbiifi gurra siif kennaa turanii?		Inta lagu jiro baaritaanka qolka foosha, ma lagugu daboolay maro ama buste ama ma lagugu baadhay daah si aadan u dareemin in aad qaawan tahay?
select_one choice4	q587	q587. Did the doctors and nurses at the facility talk to you about how you were feeling?								yes													በተቋሙ ውስጥ ያሉት ዶክተሮች እና ነርሶች ምን እንደሚሰማዎት አነጋግረውዎታል?		Ogeeyyiin fayyaa deddeebi'anii waan sitti dhagayamuu si gaafachaa turanii?		Marka aad u baahato caawimo, ma dareentay in takhaatiirta, kalkaaliyayaasha ama shaqaalaha kale ee xarunta ay fiiro gaar ah siinayaan?
select_one choice4	q588	q588. During the delivery, do you feel like you were able to be in the position of your choice? (yes/no)								yes													በወሊድ ጊዜ፣ በመረጡት አቀማምጥ/አተኛኝ ላይ መሆን እንደቻሉ ይሰማዎታል?		Yeroo da'uumsaa sana, kallattii ati barbaadduun ciisuu akkaa dandeessuu naaf eeyyamaniiruu jettee yaaddaa? (eeyyee/lakki)		Dhakhaatiirta iyo kalkaaliyayaasha xarunta ma kaala hadleen sida aad dareemayso?
select_one choice4	q589	q589. Did you feel you could ask the doctors, nurses or other staff at the facility any questions you had?								yes													በተቋሙ ውስጥ ያሉትን ዶክተሮች፣ ነርሶች ወይም ሌሎች ሰራተኞችን ማንኛውንም ጥያቄ መጠየቅ እንደሚችሉ ተሰምቶዎታል?		Ogeeyyii fayyaa dhaabbaticha keessa jiran gaaffii barbaaddee kamuu gaafachuu nan danda'a jettee yaaddaa?		Inta lagu jiro dhalmada, ma dareentaa inaad awood u leedahay inaad ku jirto booska aad dooratay? (Haa Maya)
select_one choice4	q590	q590. Did the doctors and nurses explain to you why they were doing examinations or procedures on you?								yes													ዶክተሮቹ እና ነርሶቹ በእርስዎ ላይ ምርመራዎችን ወይም የምርመራ ሂደቶችን ለምን እንደሚያደርጉ ገልፀዋል?		Ogeeyyiin fayyaa qorannoofi tajaajila waldhaansa biroo yammuu siif taasisan maalii akka hojjechuuf deemaniifi maaliif akkaa hojjetan sitti himaa turaniiruu?		Miyaad dareentay in aad waydiin karto dhakhaatiirta, kalkaaliyayaasha caafimaadka ama shaqaalaha kale ee xarunta wax su'aalo ah oo aad qabto?
select_one choice4	q591	q591. Did the doctors and nurses explain to you why they were giving you any medicine?								yes													ዶክተሮቹ እና ነርሶቹ ለምን ምን አይነት መድሃኒት እንደሚሰጡዎት ያስረዱዎታል?		Ogeeyyiin fayyaa yammuu qoricha kamuu siif kennan qoricha maaliifi maaliif akka siif kennaa turan sitti himanii jiruu?		Dhakhaatiirta iyo kalkaaliyayaasha caafimaadku ma kuu sharraxeen sababta ay baaritaannada ama nidaamyada kugu samaynayaan?
select_one choice4	q592	q592. Did the doctors, nurses or other staff at the facility ask your permission/consent before doing procedures and examinations on you?								yes													በተቋሙ ውስጥ ያሉት ዶክተሮች፣ ነርሶች ወይም ሌሎች ሰራተኞች ስለ እንክብካቤዎ ውሳኔዎች እርስዎን እንዳሳተፉ ይሰማዎታል ነበር?		Ogeeyyiin fayyaa yeroo qorannoo yaalaafi waldhaansa biroo siif taasisa turan sana dursanii eeyyama si gaafachaa turaniiruu?		Did the doctors and nurses explain to you why they were giving you any medicine?
select_one choice4	q593	q593. Did you feel like the doctors, nurses or other staff at the facility involved you in decisions about your care?								yes													በእርስዎ ላይ ምርመራዎችን ከማድረጋቸው በፊት በተቋሙ ውስጥ ያሉት ዶክተሮች፣ ነርሶች ወይም ሌሎች ሰራተኞች ፈቃድ/ፍቃድ ይጠይቃሉ?		Ogeeyyiin fayyaa dhaabbaticha keessa turan waa'ee murtoo kunuunsa siif taasisaa turanii irrattii na hirmaachisaa turan jettee yaaddaa?		Dhakhaatiirta, kalkaaliyayaasha caafimaadka ama shaqaalaha kale ee xarunta ma ku waydiiyeen oggolaanshahaaga/oggolaanshahaaga ka hor inta aanay ku samayn nidaamka iyo baadhitaannada adiga?
select_one choice4	q594	q594. Did the doctors, nurses, or other staff at the facility call you by your preferred name?								yes													በተቋሙ ውስጥ ያሉት ዶክተሮች፣ ነርሶች ወይም ሌሎች ሰራተኞች በመረጡት ስም ይጠሩዎታል?		Ogeeyyiin fayyaa dhaabbaticha keessa turan maqaa ati yaamamuu feetuun/barbaadduun si yaamaa turaniiruu??		Miyaad dareentay in dhakhaatiirta, kalkaaliyayaasha caafimaadka ama shaqaalaha kale ee xarunta ay qayb ku leeyihiin go'aannada ku saabsan daryeelkaaga
end group	hfdel
begin group	homedel	homedel. If you delivered at home:						${q441}=1 or ${q441}=2 or ${q441}=5															በቤት ውስጥ ከወለዱ		Yoo manatti deesse tahe:		Hadii aad ku dhashay guriga:
select_one choice4	q595	q595. Did the HEWs/CHWs/other birth attendants treat you with respect?								yes													ጤና ኤክስቴንሽኖች/ የማህበረሰብ ጤና ወኪሎች/ሌሎች አገልግሎት ስጭዎች በአክብሮት አስትንገዱዎ?		HEF/HFH ykn deessistoonni biroo kabajaan si keessummeesanii ture?		HEWs/CHWs/ kalkaaliyayaasha kale ee dhalmada ma kula dhaqmeen si xushmad leh?
select_one choice4	q596	q596. Did the HEWs/CHWs/other birth attendants call you by your preferred name?								yes													ጤና ኤክስቴንሽኖች/ የማህበረሰብ ጤና ወኪሎች/ሌሎች አገልግሎት ስጭዎች በሚመርጡት ስም ጠርቶዎታል?		HEF/HFH ykn deessistoonni biroo maqaa ati yaamamuu feetuun/barbaadduun si yaamaa turaniiruu?		HEWs/CHWs/ kalkaaliyayaasha kale ee dhalmada miyay kuugu yeedheen magaca aad doorbidayso?
select_one choice4	q597	q597. Did the HEWs/CHWs/other birth attendants treat you in a friendly manner?								yes													ጤና ኤክስቴንሽኖች/ የማህበረሰብ ጤና ወኪሎች/ሌሎች አገልግሎት ስጭዎች በጓደኝነት መንፈስ አስተናገዶዎት?		HEF/HFH ykn deessistoonni biroo akka hiriyummaatti (daangaa tokko malee) si keessummeessanii ture?		HEWs/CHWs/ kalkaaliyayaasha kale ee dhalmada ma kula dhaqmeen si saaxiibtinimo?
select_one choice4	q598	q598. Did you feel the HEWs/CHWs/other birth attendants took the best care of you?								yes													ጤና ኤክስቴንሽኖች/ የማህበረሰብ ጤና ወኪሎች/ሌሎች አገልግሎት ስጭዎች በጣም የተሻለ አገልግሎት ሰጥቶዎታል?		HEF/HFH ykn deessistoonni biroo tajaajila gahaafi sadarkaa isaa eeggate siif kennanii ture?		Miyaad dareentay in HEWs/CHWs/ kalkaaliyayaasha kale ee dhalmada ay si fiican kuu daryeeleen?
select_one choice4	q599	q599. During examinations, were you covered up with a cloth or blanket or screened with a curtain so that you did not feel exposed?								yes													በምርመራ ወቅት፣ እርስዎ እንደተጋለጡ እንዳይሰማዎት በጨርቅ፣ በመጋረጃ ወይም በብርድ ልብስ ተሸፍነዋል ?		Yeroo kutaa da'uumsaa keessattii sakattaa'insa qaamaa siif taasisan akka namii biraa si hinargine uccuu ykn awuusaa wayiin ykn golgaan si haguuganii turanii??		Inta lagu jiro Badhitaanka, ma lagugu daboolay maro ama buste ama ma lagugu baadhay daah si aanad u dareemin in aad qaawan tahay?
select_one choice4	q600	q600. When you needed help, did you feel the HEWs/CHWs/other birth attendants paid attention?								yes													እርዳታ ሲፈልጉ ጤና ኤክስቴንሽኖች/ የማህበረሰብ ጤና ወኪሎች/ሌሎች አገልግሎት ስጭዎች ትኩረት አድርገዋል?		Yammuu tajaajillii si barbaachisetti ykn yammuu isaan barbaaddetti HEF/HFH ykn deessistoonni biroo qalbiifi gurra siif kennaa turanii?		Markaad u baahato caawimo, ma dareentay HEWs/CHWs/ umulisooyinka kale inay fiiro gaar ah u yeesheen?
select_one choice4	q601	q601. Did the HEWs/CHWs/other birth attendants talk to you about how you were feeling?								yes													ጤና ኤክስቴንሽኖች/ የማህበረሰብ ጤና ወኪሎች/ሌሎች አገልግሎት ስጭዎች ምን እየተሰማዎት እንደሆነ አነጋግሮዎታል"		HEF/HFH ykn deessistoonni biroo deddeebi'anii waan sitti dhagayamuu si gaafachaa turanii?		HEWs/CHWs/ kalkaaliyayaasha kale ee dhalmada ma kaala hadleen sida aad dareemayso?
select_one choice4	q602	q602. During the delivery, do you feel like you were able to be in the position of your choice? (yes/no)								yes													በወሊድ ጊዜ በሚፈለጉት አቀማመጥ/አተኛኝ መሆን እነደሚችሉ ተሰምቶዎታል?		Yeroo da'uumsaa sana, kallattii ati barbaadduun ciisuu akkaa dandeessuu naaf eeyyamaniiruu jettee yaaddaa? (eeyyee/lakki)		Inta lagu jiro dhalmada, ma dareentaa inaad awood u leedahay inaad ku jirto booska aad dooratay? (Haa Maya)
select_one choice4	q603	q603. Did you feel you could ask the HEWs/CHWs/other birth attendants any questions you had?								yes													ጤና ኤክስቴንሽኖች/ የማህበረሰብ ጤና ወኪሎች/ሌሎች አገልግሎት ስጭዎችን ማንኛውም ጥያቄ ቢኖረዎት መጠየቅ እንደሚችሉ ተሰምቶዎታል?		Yeroo sanatti HEF/HFH ykn deessistoonni biroo gaaffii barbaaddee kamuu gaafachuu nan danda'a jettee yaaddaa?		Miyaad dareentay in aad waydiin karto HEWs/CHWs/ kalkaaliyayaasha kale ee dhalmada wixii su'aalo ah ee aad hayso?
select_one choice4	q604	q604. Did the HEWs/CHWs/other birth attendants explain to you why they were doing examinations or procedures on you?								yes													ጤና ኤክስቴንሽኖች/ የማህበረሰብ ጤና ወኪሎች/ሌሎች አገልግሎት ስጭዎችለእርስዎ የሚያደርጉትን ምርመራ ወይም ተግባራት ገልጽውሎታል?		HEF/HFH ykn deessistoonni biroo qorannoofi tajaajila waldhaansa biroo yammuu siif taasisan maalii akka hojjechuuf deemaniifi maaliif akkaa hojjetan sitti himaa turaniiruu?		HEWs/CHWs/ kalkaaliyayaasha kale ee dhalmada ma kuu sharaxeen sababta ay kuugu samaynayaan baaritaanno ?
select_one choice4	q605	q605. Did the HEWs/CHWs/other birth attendants explain to you why they were giving you any medicine?								yes													ጤና ኤክስቴንሽኖች/ የማህበረሰብ ጤና ወኪሎች/ሌሎች አገልግሎት ስጭዎች መደሃኒት ለምን እንደሚሰጡዎት ይገልጹለዎት ነበር?		HEF/HFH ykn deessistoonni biroo yammuu qoricha kamuu siif kennan qoricha maaliifi maaliif akka siif kennaa turan sitti himanii jiruu?		HEWs/CHWs/ kalkaaliyayaasha kale ee dhalmada ma kuu sharaxeen sababta ay wax daawo ah ku siinayaan?
select_one choice4	q606	q606. Did the HEWs/CHWs/other birth attendants ask your permission/consent before doing procedures and examinations on you?								yes													ጤና ኤክስቴንሽኖች/ የማህበረሰብ ጤና ወኪሎች/ሌሎች አገልግሎት ስጭዎች ለእርሰዎ ምርመራና ሂድቶችን ከማከናወናችው በፊት የእርስዎን ፈቃድ/ስምምነት ይጠይቃሉ?		HEF/HFH ykn deessistoonni biroo yeroo qorannoo yaalaafi waldhaansa biroo siif taasisa turan sana dursanii eeyyama si gaafachaa turaniiruu?		HEWs/CHWs/ kalkaaliyayaasha kale ee dhalmada miyay ku weydiiyeen oggolaanshahaaga ka hor inta aanay ku samayn procedure ka iyo baadhitaannada adiga?
select_one choice4	q607	q607. Did you feel like the HEWs/CHWs/other birth attendants involved you in decisions about your care?								yes													ስለ እርስዎ እንክብካቤ በሚደረጉ ውሳኔዎች ጤና ኤክስቴንሽኖች/ የማህበረሰብ ጤና ወኪሎች/ሌሎች አገልግሎት ስጭዎች እርስዎን እንዳሳተፉ ይሰማዎታል?		HEF/HFH ykn deessistoonni biroo waa'ee murtoo kunuunsa siif taasisaa turanii irrattii na hirmaachisaa turan jettee yaaddaa?		Ma dareentay in HEWs/CHWs/ kalkaaliyayaasha kale ee dhalmada ay kugu lug leeyihiin go'aannada ku saabsan daryeelkaaga?
end group	homedel	+C569+C584+C+C584
select_one yesno	q608	q608. Did you feel the doctors, nurses, or other health providers shouted at you, scolded, insulted, threatened, or talked to you rudely?								yes													ሐኪሞቹ፣ ነርሶች ወይም ሌሎች የጤና ባለሙያዎች እንደጮሁብዎ፣ እንደሰድቡዎ፣ እንደአስፈራሩዎወይም በመጥፎ ሁኔታ እንደ አናገሩዎ ተሰምቷሃል?		Walumaa galattii, ogeeyyiin fayyaa ykn deessistoonni biroo sitti iyyuu, arrabsuu ykn bifa aariin natti dubbatan jettee yaaddaa?		Ma dareentay in takhaatiirta, kalkaalisooyinka, ama bixiyeyaasha kale ee caafimaadka ay kugu qeylinayaan, ku canaananayaan, ku caayaan, u hanjabeen, ama kula hadleen si anshax darro ah?
select_one yesno	q609	q609. Did you feel like you were treated roughly like pushed, beaten, slapped, pinched, physically restrained, or gagged?								yes													ልክ እንደተገፋ፣ እንደተደበደበ፣ እንደተመታ፣ እንደተቆነጠጠ፣ በአካል እንደተከለከለ ወይም እንደተተበተበ ያህል እንደተስተናገዱ ተሰምቶዎ ነበር?		Tajaajila siif kenname keessatti qabiinsii hintaanee (fakkeenyaa, kan akka dhiibamuu, shunxuuxamuu, kabalamuu, dhaanamuu fi kkf) narra gaheerra jettee yaaddaa?		Ma dareentay in laguula dhaqmay si adag sidii la riixay, la garaacay, dharbaaxo, qanjaruufo, jir ahaan la xakameeyey, ama la gariiray?
select_one yesno	q610	q610. Were you allowed to have someone you wanted (outside of staff at the facility, such as family or friends) to stay with you during labor?								yes													የሚፈልጉት ሰው (በተቋሙ ውስጥ ካሉ ሰራተኞች ውጭ እንደ ቤተሰብ ወይም ጓደኞች ያሉ) በምጥ ጊዜ ከእርስዎ ጋር እንዲቆይ ተፈቅዶልዎታል?		Yeroo ciniinsuu sana keessatti, kutaa ciniinsuu keessatti jechuu kooti, Hojjettoota dhaabbatichaatiin alatti, maatii ykn hiriyoonii kee akka si waliin turaniif siif eeyyamaa turaniiruu?		Ma laguu oggolaaday qof aad rabto (ka baxsan shaqaalaha xarunta, sida qoyska ama saaxiibada) inuu kula joogo xilliga foosha?
select_one yesno	q611	q611. Were you allowed to have someone you wanted to stay with you during delivery?								yes													በወሊድ ጊዜ ከእርስዎ ጋር እንዲቆይ የሚፈልጉት ሰው እንዲቆይ ተፈቅዶልዎታል?		Yeroo da'uumsaa sana keessatti, kutaa dahuumsaa keessatti jechuu kooti, namni ati barbaadde akka si waliin turu siif eeyyamanii turee?		Ma laguu oggolaaday qof aad rabtay inuu kula joogo xilliga dhalmada?
end group	For_w0_11
begin group	For_w12_23	For_w12_23.						${w12_23}=1
note	Section_EPI	Section_EPI. Section: Immunization (children 12 to 23 months)																					ክፍል፡ የሕፃናት ክትባት (ከ12 እስከ 23 ወር ላሉ ሕፃናት)		Kutaa: Talaallii daa'immani (12 hang 23)		Qaybta: Tallaalka (carruurta 12 ilaa 23 bilood)
select_one yesnodk	q701	q701. Do you have a card/paper where ${q113} vaccinations are written down? If Yes, May I see it?								yes													q701. የ${q113} ክትባት ካርድ / ወረቀት አለዉ? ካለው ሊያሳዩኝ ይችላሉ?		q701. ${q113}n kaardii talaalli ni qabaa /dii?	Yoo jiratee ilali.	q701. Ma haysaa kaar/warqad lagu qoray ${q113} tallaallada? Hadday Haa tahay, Ma arki karaa?
select_one yesnodk	q702	q702. Did you ever have a vaccination card/paper for ${q113}?						${q701}!=1		yes													q702. ${q113} የክትባት ካርድ / ወረቀት ኖሮት ያዉቃል?		q702. ${q113}f kaardii talaalli ni qaba/dabdi turee (argatee beeka/kti?		q702. Weligaa ma haysatay kaarka tallaalka/warqad ${q113}?
begin group	cardholder	cardholder.						${q701}=1
select_one yesnonotseen	q703	q703. Does the child have a scar from BCG vaccination? CHECK FOR BCG SCAR.								yes													q703. ${q113} የቢሲጂ ክትባት ጠባሳ አለው?	ጠባሳ እንዳለው የቀኝ ክንዱን ይመልከቱ	q703. ${q113}n goodaannisa/mallattoo haftee madaa/ fayyee talaallii BCG qabaa/qabdii?	godaanisa qabachuu isa/isii Hirree harka mirga ilaali.	q703. Ilmuhu ma leeyahay nabar ka yimid tallaalka BCG? KA FIIRI XAGTIN BCG
begin group	q704	q704. Copy vaccination date for each vaccine from the card/paper. enter 'day' =44 if card shows that a vaccination was given, but no date recorded; '66' if mother indicates vaccine given but no record in the card; enter '99' if the child did not receive the vaccination"																					q704. ከክትባት ካርዱ ላይ እያንዳንዱን የክትባት ቀን ይመዝግቡ፡፡ ክትባት ተሰጥቶ ነገር ግን ቀኑ ካልተጻፈ/ ካርዱ ላይ ክትባቱ እንደተሰጠ ተገልጾ ግን ቀኑ ካልተጻፈ 'ቀን' =44 ያስገቡ፡፡ እናትየዋ ክትባት እንደተሰጠ ገልጻ ግን ካርዱ ላይ ካልተጻፈ; '66' ያስገቡ፡፡ ልጁ ክትባት ካልወሰደ '99' ያስገቡ፡፡	ክትባት ተሰጥቶ ነገር ግን ቀኑ ካልተጻፈ/ ካርዱ ላይ ክትባቱ እንደተሰጠ ተገልጾ ግን ቀኑ ካልተጻፈ 'ቀን' =44 ያስገቡ፡፡ እናትየዋ ክትባት እንደተሰጠ ገልጻ ግን ካርዱ ላይ ካልተጻፈ; '66' ያስገቡ፡፡ ልጉ ክትባት ካልወሰደ '99' ያስገቡ፡፡	q704. Kaardii talaallii irra guyyaa talaalliin itti kennamee garagalchi. Talaalliin kennameefii guyyaan talaallii itti argate yoo hin barreefamne, bakka guyyaa jedhuttii lakk '44' barreessi. Haatii talaallii fudhachuusaa ibsitee garuu kaardii talaalliirratti hin guutamne yoo tahe lakk '66' guuti. daa'imni talaallii hin fudhanne yoo tahee lakk '99' guuti.		q704. Ka koobbi taariikhda tallaalka tallaal kasta oo laga helo kaarka/warqada. geli 'day' = 44 haddii kaarku muujiyo in tallaal la bixiyay, laakiin aan taariikhda la diiwaangelin; '66' haddii hooyadu muujiso in la tallaalay laakiin aan wax diiwaan ah ku jirin kaadhka; geli '99' haddii ilmuhu aanu helin tallaalka"
begin group	bcg	bcg. BCG			field-list																		ቢሲጂ		Bi Ci Ji (BCG)-Talaallii dhukkuba daranyoo sombaa		Talaalka BCG
integer	bcgday	Day	Between 1 and 30; 44, 66, or 99			(.<31 and .>0) or .=66 or .=44 or .=99				yes													ቀን	ከ1 እስከ 30፤ 44፣ 66 ወይም 99	Guyyaa	1 hanga 30tti, 44, 66 ykn 99	Maalinta	Inta u dhaxaysa 1 iyo 30; 44, 66, ama 99
integer	bcgmonth	Month	Between 1 and 12			.<13 and .>0				yes													ወር	ከ1 እስከ 12	Ji'a	1 hanga 12	Bisha	Inta u dhaxaysa 1 iyo 12
integer	bcgyear	Year	.=2014 or .=2015 or .=2016			.=2014 or .=2015 or .=2016				yes													ዓ.ም.	2005፣ 2006 ወይም 2007	Waggaa	2005, 2006 ykn 2007	Sannadka	.=2014 ama .=2015 ama .=2016
end group	bcg
begin group	Polio0	Polio0. Polio0			field-list																		ፖሊዮ0		Pooliiyoo 0		Talaalka Dabaysha0
integer	Polio0day	Day	Between 1 and 30; 44, 66, or 99			(.<31 and .>0) or .=66 or .=44 or .=99				yes													ቀን	ከ1 እስከ 30፤ 44፣ 66 ወይም 99	Guyyaa	1 hanga 30tti, 44, 66 ykn 99	Maalinta	Inta u dhaxaysa 1 iyo 30; 44, 66, ama 99
integer	Polio0month	Month	Between 1 and 12			.<13 and .>0				yes													ወር	ከ1 እስከ 12	Ji'a	1 hanga 12	Bisha	Inta u dhaxaysa 1 iyo 12
integer	Polio0year	Year	2014 or 2015 or 2016			.=2014 or .=2015 or .=2016				yes													ዓ.ም.	2005፣ 2006 ወይም 2007	Waggaa	2005, 2006 ykn 2007	Sannadka	2014 ama 2015 ama 2016
end group	Polio0
begin group	Polio1	Polio1. Polio1			field-list																		ፖሊዮ1		Pooliiyoo 1		Talaalka Dabaysha1
integer	Polio1day	Day	Between 1 and 30; 44, 66, or 99			(.<31 and .>0) or .=66 or .=44 or .=99				yes													ቀን	ከ1 እስከ 30፤ 44፣ 66 ወይም 99	Guyyaa	1 hanga 30tti, 44, 66 ykn 99	Maalinta	Inta u dhaxaysa 1 iyo 30; 44, 66, ama 99
integer	Polio1month	Month	Between 1 and 12			.<13 and .>0				yes													ወር	ከ1 እስከ 12	Ji'a	1 hanga 12	Bisha	Inta u dhaxaysa 1 iyo 12
integer	Polio1year	Year	2014 or 2015 or 2016			.=2014 or .=2015 or .=2016				yes													ዓ.ም.	2005፣ 2006 ወይም 2007	Waggaa	2005, 2006 ykn 2007	Sannadka	2014 ama 2015 ama 2016
end group	Polio1
begin group	Polio2	Polio2. Polio2			field-list																		ፖሊዮ2		Pooliiyoo 2		Talaalka Dabaysha2
integer	Polio2day	Day	Between 1 and 30; 44, 66, or 99			(.<31 and .>0) or .=66 or .=44 or .=99				yes													ቀን	ከ1 እስከ 30፤ 44፣ 66 ወይም 99	Guyyaa	1 hanga 30tti, 44, 66 ykn 99	Maalinta	Inta u dhaxaysa 1 iyo 30; 44, 66, ama 99
integer	Polio2month	Month	Between 1 and 12			.<13 and .>0				yes													ወር	ከ1 እስከ 12	Ji'a	1 hanga 12	Bisha	Inta u dhaxaysa 1 iyo 12
integer	Polio2year	Year	2014 or 2015 or 2016			.=2014 or .=2015 or .=2016				yes													ዓ.ም.	2005፣ 2006 ወይም 2007	Waggaa	2005, 2006 ykn 2007	Sannadka	2014 ama 2015 ama 2016
end group	Polio2
begin group	Polio3	Polio3. Polio3			field-list																		ፖሊዮ3		Pooliiyoo 3		Talaalka Dabaysha3
integer	Polio3day	Day	Between 1 and 30; 44, 66, or 99			(.<31 and .>0) or .=66 or .=44 or .=99				yes													ቀን	ከ1 እስከ 30፤ 44፣ 66 ወይም 99	Guyyaa	1 hanga 30tti, 44, 66 ykn 99	Maalinta	Inta u dhaxaysa 1 iyo 30; 44, 66, ama 99
integer	Polio3month	Month	Between 1 and 12			.<13 and .>0				yes													ወር	ከ1 እስከ 12	Ji'a	1 hanga 12	Bisha	Inta u dhaxaysa 1 iyo 12
integer	Polio3year	Year	2014 or 2015 or 2016			.=2014 or .=2015 or .=2016				yes													ዓ.ም.	2005፣ 2006 ወይም 2007	Waggaa	2005, 2006 ykn 2007	Sannadka	2014 ama 2015 ama 2016
end group	Polio3
begin group	Penta1	Penta1. Penta1			field-list																		ፔንታ1		Peentaa 1 (Talaallii abbaa jahee)		Talaalka Penta1
integer	Penta1day	Day	Between 1 and 30; 44, 66, or 99			(.<31 and .>0) or .=66 or .=44 or .=99				yes													ቀን	ከ1 እስከ 30፤ 44፣ 66 ወይም 99	Guyyaa	1 hanga 30tti, 44, 66 ykn 99	Maalinta	Inta u dhaxaysa 1 iyo 30; 44, 66, ama 99
integer	Penta1month	Month	Between 1 and 12			.<13 and .>0				yes													ወር	ከ1 እስከ 12	Ji'a	1 hanga 12	Bisha	Inta u dhaxaysa 1 iyo 12
integer	Penta1year	Year	2014 or 2015 or 2016			.=2014 or .=2015 or .=2016				yes													ዓ.ም.	2005፣ 2006 ወይም 2007	Waggaa	2005, 2006 ykn 2007	Sannadka	2014 ama 2015 ama 2016
end group	Penta1
begin group	Penta2	Penta2. Penta2			field-list																		ፔንታ2		Peentaa 2		Talaalka Penta2
integer	Penta2day	Day	Between 1 and 30; 44, 66, or 99			(.<31 and .>0) or .=66 or .=44 or .=99				yes													ቀን	ከ1 እስከ 30፤ 44፣ 66 ወይም 99	Guyyaa	1 hanga 30tti, 44, 66 ykn 99	Maalinta	Inta u dhaxaysa 1 iyo 30; 44, 66, ama 99
integer	Penta2month	Month	Between 1 and 12			.<13 and .>0				yes													ወር	ከ1 እስከ 12	Ji'a	1 hanga 12	Bisha	Inta u dhaxaysa 1 iyo 12
integer	Penta2year	Year	2014 or 2015 or 2016			.=2014 or .=2015 or .=2016				yes													ዓ.ም.	2005፣ 2006 ወይም 2007	Waggaa	2005, 2006 ykn 2007	Sannadka	2014 ama 2015 ama 2016
end group	Penta2
begin group	Penta3	Penta3. Penta3			field-list																		ፔንታ3		Peentaa 3		Talaalka Penta3
integer	Penta3day	Day	Between 1 and 30; 44, 66, or 99			(.<31 and .>0) or .=66 or .=44 or .=99				yes													ቀን	ከ1 እስከ 30፤ 44፣ 66 ወይም 99	Guyyaa	1 hanga 30tti, 44, 66 ykn 99	Maalinta	Inta u dhaxaysa 1 iyo 30; 44, 66, ama 99
integer	Penta3month	Month	Between 1 and 12			.<13 and .>0				yes													ወር	ከ1 እስከ 12	Ji'a	1 hanga 12	Bisha	Inta u dhaxaysa 1 iyo 12
integer	Penta3year	Year	2014 or 2015 or 2016			.=2014 or .=2015 or .=2016				yes													ዓ.ም.	2005፣ 2006 ወይም 2007	Waggaa	2005, 2006 ykn 2007	Sannadka	2014 ama 2015 ama 2016
end group	Penta3
begin group	PCV1	PCV1. PCV1			field-list																		ፒሲቪ1		PCV1		Talaalka PCV1
integer	PCV1day	Day	Between 1 and 30; 44, 66, or 99			(.<31 and .>0) or .=66 or .=44 or .=99				yes													ቀን	ከ1 እስከ 30፤ 44፣ 66 ወይም 99	Guyyaa	1 hanga 30tti, 44, 66 ykn 99	Maalinta	Inta u dhaxaysa 1 iyo 30; 44, 66, ama 99
integer	PCV1month	Month	Between 1 and 12			.<13 and .>0				yes													ወር	ከ1 እስከ 12	Ji'a	1 hanga 12	Bisha	Inta u dhaxaysa 1 iyo 12
integer	PCV1year	Year	2014 or 2015 or 2016			.=2014 or .=2015 or .=2016				yes													ዓ.ም.	2005፣ 2006 ወይም 2007	Waggaa	2005, 2006 ykn 2007	Sannadka	2014 ama 2015 ama 2016
end group	PCV1
begin group	PCV2	PCV2. PCV2			field-list																		ፒሲቪ2		PCV2		Talaalka PCV2
integer	PCV2day	Day	Between 1 and 30; 44, 66, or 99			(.<31 and .>0) or .=66 or .=44 or .=99				yes													ቀን	ከ1 እስከ 30፤ 44፣ 66 ወይም 99	Guyyaa	1 hanga 30tti, 44, 66 ykn 99	Maalinta	Inta u dhaxaysa 1 iyo 30; 44, 66, ama 99
integer	PCV2month	Month	Between 1 and 12			.<13 and .>0				yes													ወር	ከ1 እስከ 12	Ji'a	1 hanga 12	Bisha	Inta u dhaxaysa 1 iyo 12
integer	PCV2year	Year	2014 or 2015 or 2016			.=2014 or .=2015 or .=2016				yes													ዓ.ም.	2005፣ 2006 ወይም 2007	Waggaa	2005, 2006 ykn 2007	Sannadka	2014 ama 2015 ama 2016
end group	PCV2
begin group	PCV3	PCV3. PCV3			field-list																		ፒሲቪ3		PCV3		Talaalka PCV3
integer	PCV3day	Day	Between 1 and 30; 44, 66, or 99			(.<31 and .>0) or .=66 or .=44 or .=99				yes													ቀን	ከ1 እስከ 30፤ 44፣ 66 ወይም 99	Guyyaa	1 hanga 30tti, 44, 66 ykn 99	Maalinta	Inta u dhaxaysa 1 iyo 30; 44, 66, ama 99
integer	PCV3month	Month	Between 1 and 12			.<13 and .>0				yes													ወር	ከ1 እስከ 12	Ji'a	1 hanga 12	Bisha	Inta u dhaxaysa 1 iyo 12
integer	PCV3year	Year	2014 or 2015 or 2016			.=2014 or .=2015 or .=2016				yes													ዓ.ም.	2005፣ 2006 ወይም 2007	Waggaa	2005, 2006 ykn 2007	Sannadka	2014 ama 2015 ama 2016
end group	PCV3
begin group	Rota1	Rota1. Rota1			field-list																		ሮታ1		Roottaa 1		Talaalka Rota1
integer	Rota1day	Day	Between 1 and 30; 44, 66, or 99			(.<31 and .>0) or .=66 or .=44 or .=99				yes													ቀን	ከ1 እስከ 30፤ 44፣ 66 ወይም 99	Guyyaa	1 hanga 30tti, 44, 66 ykn 99	Maalinta	Inta u dhaxaysa 1 iyo 30; 44, 66, ama 99
integer	Rota1month	Month	Between 1 and 12			.<13 and .>0				yes													ወር	ከ1 እስከ 12	Ji'a	1 hanga 12	Bisha	Inta u dhaxaysa 1 iyo 12
integer	Rota1year	Year	2014 or 2015 or 2016			.=2014 or .=2015 or .=2016				yes													ዓ.ም.	2005፣ 2006 ወይም 2007	Waggaa	2005, 2006 ykn 2007 ALI	Sannadka	2014 ama 2015 ama 2016
end group	Rota1
begin group	Rota2	Rota2. Rota2			field-list																		ሮታ2		Roottaa 2		Talaalka Rota2
integer	Rota2day	Day	Between 1 and 30; 44, 66, or 99			(.<31 and .>0) or .=66 or .=44 or .=99				yes													ቀን	ከ1 እስከ 30፤ 44፣ 66 ወይም 99	Guyyaa	1 hanga 30tti, 44, 66 ykn 99	Maalinta	Inta u dhaxaysa 1 iyo 30; 44, 66, ama 99
integer	Rota2month	Month	Between 1 and 12			.<13 and .>0				yes													ወር	ከ1 እስከ 12	Ji'a	1 hanga 12	Bisha	Inta u dhaxaysa 1 iyo 12
integer	Rota2year	Year	2014 or 2015 or 2016			.=2014 or .=2015 or .=2016				yes													ዓ.ም.	2005፣ 2006 ወይም 2007	Waggaa	2005, 2006 ykn 2007	Sannadka	2014 ama 2015 ama 2016
end group	Rota2
begin group	Measles	Measles. Measles first dose			field-list																		ኩፍኝ ( ሚዝልስ) የመጀመሪያ ዶዝ		Gifira, first dose		Talaalka Jadeecada qaadashada koowaad
integer	Measles1day	Day	Between 1 and 30; 44, 66, or 99			(.<31 and .>0) or .=66 or .=44 or .=99				yes													ቀን	ከ1 እስከ 30፤ 44፣ 66 ወይም 99	Guyyaa	1 hanga 30tti, 44, 66 ykn 99	Maalinta	Inta u dhaxaysa 1 iyo 30; 44, 66, ama 99
integer	Measles1month	Month	Between 1 and 12			.<13 and .>0				yes													ወር	ከ1 እስከ 12	Ji'a	1 hanga 12	Bisha	Inta u dhaxaysa 1 iyo 12
integer	Measles1year	Year	2014 or 2015 or 2016			.=2014 or .=2015 or .=2016				yes													ዓ.ም.	2005፣ 2006 ወይም 2007	Waggaa	2005, 2006 ykn 2007	Sannadka	2014 ama 2015 ama 2016
end group	Measles
begin group	Measles2	Measles2. Measles second dose			field-list																		ኩፍኝ ( ሚዝልስ) የሁለተኛ ዶዝ		Gifira, second dose		Talaalka Jadeecada qaadashada labaad
integer	Measles2day	Day	Between 1 and 30; 44, 66, or 99			(.<31 and .>0) or .=66 or .=44 or .=99				yes													ቀን	ከ1 እስከ 30፤ 44፣ 66 ወይም 99	Guyyaa	1 hanga 30tti, 44, 66 ykn 99	Maalinta	Inta u dhaxaysa 1 iyo 30; 44, 66, ama 99
integer	Measles2month	Month	Between 1 and 12			.<13 and .>0				yes													ወር	ከ1 እስከ 12	Ji'a	1 hanga 12	Bisha	Inta u dhaxaysa 1 iyo 12
integer	Measles2year	Year	2014 or 2015 or 2016			.=2014 or .=2015 or .=2016				yes													ዓ.ም.	2005፣ 2006 ወይም 2007	Waggaa	2005, 2006 ykn 2007	Sannadka	2014 ama 2015 ama 2016
end group	Measles2
end group	q704
select_one yesno	q705	q705. Has ${q113} received any vaccinations that are not recorded on this card/paper, including vaccinations received in a national immunization day campaign? PROBE FOR VACCINATIONS	IF YES, PROBE FOR VACCINATIONS AND WRITE “66” IN THE CORRESPONDING DAY COLUMN ; scroll back and update 'Day' recorded earlier							yes													q705. ${q113} በካርዱ ላይ ያልተመዘገበ ክትባት፣ በሌላ መንገድ (ለምሳሌ በአገር አቀፍ የክትባት ቀን የተሰጠውን ጨምሮ) ወስዶ ነበር?	መልሱ አዎን ከሆነ ክትባቶቹን ለማወቅ ይሞክሩ እንዲሁም ከላይ በጥ604 በተሰጠው የቀን መጻፊያ ቦታ "66" በመጻፍ ምልክት ያድርጉ፡፡	q705. ${q113}n talaalli kaardii kana irratti galmaayeen ala talaallii biroo argatee/ ttii turee (Talaalli duulaa biyyoolessaan kennamu dabaltee)?	Yoo deebiin eeyyee ta'e gosa talaalliiwwanii beekuu yaalaa. Gaafii lakk 604 jalattii bakkaa guyyaa barreesuuf kenname irratti lakk 66 galmeessi.	q705. ${q113} ma helay wax talaal ah oo aan ku qornayn kaadhkan/warqadan, oo ay ku jiraan talaalka la helay ololaha maalinta talaalka qaranka? BAARITAANKA TALLAALKA	HADDII AY HAA TAHAY, BAADHI TALLAALKA OO KU QOR "66" SAAXADA MAALINTA ISKU XIRIIRTA; dib u rog oo cusboonaysii 'Maalinta' hore loo duubay
select_one yesno	fullvacbycard	Based on the information recorded did the child received all the vaccines listed?	Record yes if received BCG vaccine, 3 doses of DPT-Hib-HepB, 3 doses of Polio, 3 doses of PCV, 2 doses of Rota and 1 dose of measles							yes													በተመዘገበው መረጃ መሠረት ሕፃኑ/ኗ የተዘረሩትን ክትባቶች በሙሉ ወስዷል/ለች?	Record yes if received BCG, 3 doses of Polio, 3 doses of Penta, and Measles	Odeeffannoo argameettii daa'imni talalliiwwan hundaa tarreefaman fudhateeraa?	Yoo daa'imni talaalli Bii Sii Jii fudhate, pooliyoo fi peentaa marsaa sadi sadii, akkasumas miizilii fudhateera/tti yoo ta'e eyyee jedhii galmeessi	Iyada oo ku saleysan xogta la diiwaan geliyey cunuggu ma helay dhammaan tallaallada liiska ku qoran?	Diiwaangeli haa haddii la qaato tallaalka BCG, 3 qiyaas DPT-Hib-HepB, 3 qiyaasood oo Dabaysha ah, 3 qiyaasood oo PCV ah, 2 qiyaasood oo Rota ah iyo 1 dose oo jadeeco ah
end group	cardholder
select_one yesno	q706	q706. Did ${q113} ever receive any vaccinations to prevent him/her from getting diseases, including vaccinations received in a national immunization day campaign?								yes													q706. ${q113} በሽታን ለመከላከል ተብሎ ክትባት (በአገር አቀፍ ዘመቻ የሚሰጠውን ጨምሮ) ወስዶ/ዳ ያውቃል/ታውቃለች?		q706. ${q113}n talaalli dhukkuba ittisu kamiyyu fudhatee beekaa/ttii (talaalli yeroo duula biyyooolessaa kennamu dabalatee)?		q706. ${q113} waligiis ma helay wax talaal ah si isaga/iyada looga ilaaliyo in uu qaado cuduro, oo ay ku jiraan tallaalada la helay ololaha maalinta talaalka qaranka?
note	q707	q707. Please tell me if ${q113} received any of the following vaccinations						${q706}=1															q707. እባክዎ ${q113} የሚከተሉትን ክትባቶች መውሰድ አለመውሰዱን ቢነገሩኝ?	ከጥያቄ 607a እስከ ጥያቄ 607g ያንብቡ	q707. ${q113}n talaalli armaan gadii fudhachuu fi dhiisuu ishee/isaa natti himtuu?	Gaafii lakk 607a hanga 607g dubbiisa	q607. Fadlan ii sheeg haddii ${q113} la siiyay mid ka mid ah tallaallada soo socda
select_one yesnodk	q707a	q707a. A BCG vaccination against tuberculosis, that is, an injection in the arm or shoulder that usually causes a scar?						${q706}=1		yes													q707a. ${q113}) በክንድ ወይም በትከሻ ላይ የሚሰጥ በአብዛኛው ጠባሳ ነገር የሚፈጥርና ቢሲጂ የሚባል የሳንባ ነቀርሳ በሽታን የሚከላከል ክትባት ወስዷል)		q707a. ${q113}n Talaalli BCG kan farra dhukkuba soombaa(TB), jechuun kan irree/ceekuu irraa waraanamu yeroo baayyee godaannisa kan uumu fudhateeraa/ttii?		q707a. Tallaalka BCG ee ka hortagga qaaxada, yacni, cirbad gacanta ama garabka oo caadi ahaan sababa nabar?
select_one yesnonotseen	q707x	q707x. CHECK FOR BCG SCAR.						${q706}=1		yes													q707X. ${q113} የቢሲጂ ክትባት ጠባሳ እእንዳለው ክንዱን ይመልከቱ		q707x. ${q113}n mallattoon talaallii BCG fudhatee akka godaannisa qabu irree isaa/ishee irra jirachuu ilaali		q707x. KA FIIRI XAGTIN BCG
calculate	rbcg							${q707a}=1 or ${q707x}=1					1
select_one yesnodk	q707b	q707b. Polio vaccine, that is, drops in the mouth?						${q706}=1		yes													q707b. ${q113} ፖሊዮ የሚባል በጠብታ መልክ በአፍ የሚሰጥ ክትባት ወስዷል)		q707b. ${q113}n talaalli Pooliyoo kan afaan keessatti cobsamu fudhateera/tteetti?		q707b. Tallaalka dabaysha, yacni, dhibcaha afka?
select_one fpolio	q707c	q707c. When was the first polio vaccine received, just after birth or later?						${q706}=1		yes													q707c. ${q113} መቼ ነበር የመጀመሪያው የፖሊዮ ክትባት የተሰጠው፤ ወዲያውኑ እንደተወለደ ወይስ ቆይቶ?		q707c. ${q113}n talaalli Pooliyoo, afaan keessatti coobsamu kan jalqabaa kan fudhate akkuma dhalateeni moo ture tii?		q707c. Goorma ayaa la qaatay tallaalkii ugu horreeyay ee dabaysha, wax yar ka dib dhalashada ama ka dib?
integer	q707d	q707d. How many times was the polio vaccine received?	enter '98' if don’t remember			.<9 or .=98		${q706}=1		yes													q707d. ${q113} ስንት ጊዜ ነበር የፖሊዮ ክትባት የተሰጠው)	እማያስታውሱት ከሆነ 98 ብለው ይጻፉ፡፡	q707d. ${q113}n taalaallin pooliyoo yeroo meeqa laatame/keenameef?	yoo hin yaadataan ta'ee 8 galmeesi	q707d. Immisa jeer ayaa la qaatay tallaalka dabaysha?	geli '98' haddii aadan xasuusan
calculate	rpolio							${q707d}>=3 and ${q707d}<8					1
select_one yesnodk	q707e	q707e. PENTA/DPT vaccination, that is, an injection given in the thigh sometimes at the same time as polio drops.						${q706}=1		yes													q707e. ፔንታ የሚባል ክትባት ወስዷል? (ይህም ማለት በጭን ወይም በታፋ ላይ በመርፌ የሚሰጥ ክትባት አንዳንድ ጊዜ ከፖሊዮ ጋር አብሮ የሚወሰድ))		q707e. ${q113}n Talaalli “Peentaa”kan gudeeda irratii lilmoodhaan keenamu, yeroo baayyee talaalli poliyoo kan afaanitti coopamu wajjin al-tokko kan laatamu fudhateeraa?		q707e. Tallaalka PENTA/DPT, micnaha, duritaan laga bixiyo bowdada mararka qaarkood isla marka uu dabayshu dhaco.
integer	q707f	q707f. How many times was the PENTA/DPT vaccine received?	enter '98' if don’t remember			.<9 or .=98 or .>0		${q707e}=1		yes													q707f. ${q113} ይህንን በታፋ የሚሰጥ መድሃኒት (ፔንታ) ለምን ያህል ጊዜ ነበር የወሰደው)	እማያስታውሱት ከሆነ 98 ብለው ይጻፉ፡፡	q707f. ${q113} n talaallin DPT/Peentaa (kan guudeeda irra waranamu) yeeroo meeqa laatameef/keenameef?	yoo hin yaadataan ta'ee '98' galmeessi	q707f. Immisa jeer ayaa la qaatay tallaalka PENTA/DPT?	geli '98' haddii aadan xasuusan
calculate	rpenta							${q707f}>=3 and ${q707f}<8					1
select_one yesnodk	q707g	q707g. An injection to prevent measles, given around 9 months of age?						${q706}=1		yes													q707g. ${q113} የኩፍኝ በሽታን የሚከላከል ክትባት ወስዷል/ዳለች? (ይህ ክትባት በ9ኛው ወር አካባቢ የሚሰጥ ነው)		q707g. ${q113}n talaallin ittisa dhukkuba Shifee/gifiraa kan naannoo ji’a sagalitti lilimoodhan laatamu fudhateeraa/ttii?		q707g. Duritaan si looga hortago jadeecada, oo lagu bixiyo da'da ku dhawaad ​​​​9 bilood?
select_one yesnodk	q707h	q707h. An injection to prevent measles, second dose?						${q706}=1		yes													q707g. ${q113} የኩፍኝ በሽታን የሚከላከል ክትባት ወስዷል/ዳለች? (ይህ ክትባት በ9ኛው ወር አካባቢ የሚሰጥ ነው)		q707g. ${q113}n talaallin ittisa dhukkuba Shifee/gifiraa kan naannoo ji’a sagalitti lilimoodhan laatamu fudhateeraa/ttii?		q707h. Duritaan si looga hortago jadeecada, qiyaasta labaad?
calculate	rmeasles							${q707g}=1					1
calculate	rallvac							${rbcg}=1 and ${rpolio}=1 and ${rpenta}=1 and ${rmeasles}=1					1
calculate	notfull							${rallvac}!=1					1
select_multiple nonireason	q708	q708. Why was the child not immunized or not fully immunized ?	MULTIPLE RESPONSES POSSIBLE					${fullvacbycard}=2 or (${q701}=2 and ${notfull}=1) or ${q706}=0		yes													q708. የሕፃኑን የክትባት ካርድ ወይም ከእናትየው በሚሰጠው መረጃ መሠረት ህፃኑ ያልተከተበ ከሆነ ወይም ክትባቱን ካላጠናቀቀ የሚከተለውን ጥያቄ ይጠይቁ፡፡ ህፃኑ ለምንድነው ክትባቱን ያላጠናቀቀው?	ዝርዝሩን አያንብቡ ከአንድ በላይ መልስ ካለ ይቀበሉ (ቢሲጂ፣ ፖሊዮ፣ ኩፍኝ እና ፔንታን ያስተውሉ)	xq608. Ragaa kaardii talaallii daa’imaairraa ykn haadha irraa argatte bu'uureffachuun daa'imni yoo hin talaalmne ykn talaallii hin xumurre ta'e gaaffii armaan gadii gaafadhu. ${q113}n maaliif talaallii hin xumurre?	Filannoo hin duubisiin. Yoo deebiin tokkoo ol ta'e harka fudhaa ("BCG", pooliiyoo, gifiraa, fi peentaa yaadadha)	q708. Waa maxay sababta ilmaha aan loo tallaalin ama aan si buuxda loo tallaalin?	JAWAABAHA BADAN OO SUURTAGAL AH
select_one yesnodk	q709a	q709a. In the last three months have you heard about vaccinations from any source?								yes													q709a. ባለፉት 3 ወራት ስለክትባት ከተለያዩ የመገናኛ ምንጮች አማካይነት ሰምተው ነበር?		q709a. Ji'oota sadan darban keessa wa'ee talallii maddaa odeeffannoo kam irraayyuu dhageesanii turtanii?	Filannoo dubbisiifii kan isaan filanitti mari	q709a. Saddexdii bilood ee la soo dhaafay ma maqashay tallaalka meel kasta?
select_multiple heardvac	q709	q709. In the last three months have you heard about vaccinations from the following sources?	READ OUT THE LIST; and mark those mentioned					${q709a}=1		yes													q709. ባለፉት 3 ወራት ስለክትባት በሚከተሉት መገናኛዎች አማካይነት ሰምተው ነበር?	ዝርዝሩን ያንብቡ፣ የተጠቀሰውን ያክብቡ	q709. Ji’oota sadeen darban keessa waa’ee talaalli madda armaan gadii keessahaala kamiin dhageessan?	Filannoo dubbisiifii kan isaan filanitti mari	q709. Saddexdii bilood ee la soo dhaafay ma ka maqashay tallaalada ilaha soo socda?	AKHRISO LIISKA; oo calaamadee kuwa lagu sheegay
select_one yesnodk	q710	q710. Did ${q113} receive a dose of vitamin A in the last 6 months? Show Vitamin A Capsule								yes													q710. ${q113} ባለፉት 6 ወራት ቫይታሚን ኤ ወስዶ ነበር?	እንክብሉን ያሳዩ	q710. ${q113}n ji’oota jahan darbe keessa Vitaamin “A” argatee turee?	Kiniinii Vaayitaamin A itti agarsisaa	q710. ${q113} ma heshay qiyaas fitamiin A ah 6dii bilood ee la soo dhaafay? Muuji Kaabsulka Vitamin A
note	Section_IXx	Family planning integration																					ድህረ ወሊድ የወሊድ መቆጣጠሪያ		Kutaa X: Tajaajila karoora maatii da'umsaan boodaa		Is dhexgalka qorshaynta qoyska
select_one yesno	q711	q711. During child vaccination, did your provider discuss family planning methods to prevent pregnancy?								yes													ህፃን ለክትባት ስተወስጂ የክትባት አገልገሎት ከሚሰጠው ባለሙያ የቤተሰብ ዕቅድ ዘዴ እርግዝናን እንደሚያዘገይ ነግሮሽ ነበር ?		Yeroo talaallii daa’immanii, ogeessi fayyaa keessan mala karoora maatii ulfa ittisuuf irratti mari’ateeraa?		Inta lagu jiro tallaalka ilmaha, bixiyahaagu ma kala hadlay hababka qorsheynta qoyska si looga hortago uurka?
select_one yesno	q712	q712. During vaccination, did your provider provide you any family planning methods?								yes													ህፃን ለክትባት ስተወስጂ የክትባት አገልገሎት ከሚሰጠው ባለሙያ የቤተሰብ ዕቅድ ዘዴ አገልግሎት ስጥቶሽ ነበር ?		Yeroo talaallii daa’immanii, ogeessi fayyaa keessan mala karoora maatii kamiyyuu isiniif kenneeraa?		Inta lagu jiro tallaalka, adeeg bixiyahaagu ma ku siiyay habab qorshaynta qoyska?
select_multiple method	q713	q713. Which family planning method or methods did the provider provide you?						${q712}=1		yes													የትኛውን የቤተሰብ ዕቅድ ዘዴ ነው የሰጠሸ?		Ogeessi fayyaa mala karoora maatii kam siif kenne?		Qaabkee ama hababka qorshaynta qoyska uu adeeguhu ku siiyay?
select_one yesnounsure	q714	q714. Are you pregnant now?								yes													አሁን ነፍሰ ጡር ነዎት?		Ati amma ulfa qabdaa?		Hadda ma uur baad leedahay?
integer	q715	q715. How many months pregnant are you?	(months)			(.<10 and .>0) or .=98		${q714}=1		yes													የስንት ወር ነፍሰ ጡር ነዎት?		Ulfi kee kan ji'a meeqaati?		Immisa bilood ayuu uur leh?	(bilo)
select_one yesno	q716	q716. Are you or your partner currently doing something or using any method to delay or avoid getting pregnant?						${q714}=0		yes													እርስዎ ወይም የትዳር ጓደኛዎ በአሁኑ ጊዜ እርግዝናን ለማስወገድ ወይም ለማዘግየት የሆነ ነገር እያደረጉ ወይም ማንኛውንም ዘዴ እየተጠቀሙ ነው?		Ammaa ati ykn abbaan manaa kee ulfa tursuuf ykn ittisuuf waanti raawwachaa jirtan jiraa?		Adiga ama lamaanahaaga hadda ma waxaad samaynaysaan wax ama ma isticmaashaa hab aad dib u dhigto ama aad uga fogaato inaad uur yeelato?
select_one method	q717	q717. Which method are you using?						${q716}=1		yes													የትኛውን ዘዴ ነው የሚጠቀሙ?		Amma gosa ittisa ulfaa ykn karoora maatii kam fayyadamaa jirtu?		Qaabkee ayaad isticmaalaysaa?
integer	q718	q718. When after delivery did you start using FP methods?	write in weeks					${q716}=1		yes													ከወለደሉ በኋላ መቼ ነው የቤተሰብ ምጣኔ አገልግሎት መጠቀም የጀመሩት?	write in weeks	Dahuumsaan booda yoom fayyadamuu jalqabdan?	write in weeks	Goorma dhalmada kadib aad bilowday isticmaalka hababka FP?	ku qor toddobaadyo gudahood
integer	q719	q719. How long have you been using the current method (in months)?						${q716}=1		yes													የአሁኑን ዘዴ ለምን ያህል ጊዜ ተጠቅመዋል ( በወራት)?		Gosa karoora maatii isa amma itti fayyadamaa jirtan kana erga fayyadamuu eegaltanii ji'a meeqa tahee jira?		Intee in le'eg ayaad isticmaalaysay habka hadda (bilo gudahood)?
note	SectionFeeding	Secction: Infant Feeding & Food Preparation Practices (Children 12 to 23 months)																					የሕፃናት አመጋገብ እና የምግብ አዘገጃጀት (ከ12 እስከ 23 ወር ላሉ ሕፃናት)		Waa'ee Nyaataa daa'immanii fi Haala Nyaata isaani ittiin qopheessan (Daa'imman ji'a 12 hanga ji'a 23tti Jiraniif)		Qaybta: Quudinta Dhallaanka & Hababka Diyaarinta Cuntada (Carruurta 12 ilaa 23 bilood)
select_one yesnodk	q801	q801.Did any community health worker visit you to discuss with you about the feeding of your child ${q113}?								yes													q801. የማህበረሰብ ጤና ሠራተኛ ስለ ${q113} አመጋገብ ምክር ለመስጠት በቤትዎ በመምጣት አነጋግሮዎት/ጎብኝቶዎት ያውቃል?		q801. Hojjettoonni fayyaa hawaasa kamiyyu kan waa’ee sirna nyata ${q113} gorsaa adda addaa isinii laachuuf mana keessan dhufanii beekuu?		q801.Miyuu ku soo booqday shaqaalaha caafimaadka beesha si uu kaagala hadlo quudinta ilmahaaga ${q113}?
integer	q802	q802. When was the last time a community health worker visited you to discuss about the feeding of your child ${q113}?	in months; if less than 1 month enter '0'; if more than 1 year enter '99'; if don’t remember enter '98'			.<13 or .=98 or .=99		${q801}=1		yes													q802. ለመጨረሻ ጊዜ የማህበረሰብ ጤና ሠራተኛ (HEW or HDA) ስለ ${q113} አመጋገብ ምክር ለመስጠት እቤትዎ የመጣው መቼ ነበር	(በወራት) ከ 1 ወር ያነሰ ከሆነ '0' ያስገቡ፤ ከ 1 አመት ከበለጠ '99' ያስገቡ፤ እማያስታውሱት ከሆነ '98' ብለው ይጻፉ፡፡	q802. Hojjettoonni fayyaa hawaasa(HEF/RMF) kamiyyu waa’ee sirna nyata ${q113} gorsaa adda addaa isinii laachuuf mana keessan yeroo dhumaaf kan dhufan yoom turee?	Ji'aan galmeessi, yoo ji'a 1 gadi ta'e '0', waggaa 1 ol yoo ta'e '99' barreessi, yoo hin yaadatan ta'e '98' barreessi	q802. Goorma ayay ahayd markii ugu dambaysay ee shaqaale caafimaad bulsheed uu ku soo booqday si uu ugala hadlo quudinta ilmahaaga ${q113}?	bilo gudahood; haddii wax ka yar 1 bil gasho '0'; haddii wax ka badan 1 sano galaan '99'; Haddii aadan xasuusan geli '98'
select_one isourcev	q803	q803. Who visited you for the last time?						${q801}=1		yes													q803. በመጨረሻ ጊዜ ስለ ${q113} አመጋገብ ምክር ለመስጠት እቤትዎ የመጣው የማህበረሰብ ጤና ሠራተኛ (HEW or HDA)ማን ነበር?		q803. Yeroo dhumaaf eenyu ture ${q113} f gorsa adda addaa laachtuuf kan isin bira dhufe ?	Kan biroo jechuun gaafadhuu yaada isaanii galmeessi	q803.Yaa ku soo booqday markii ugu dambaysay?
select_multiple chdiscuss	q804	q804. What was discussed?	DO NOT READ THE ANSWERS OUT LOUD. RECORD ALL MENTIONED ASK: Who else?					${q801}=1		yes													q804. ይህው የማህበረሰብ ጤና ሠራተኛ በመጨረሻ ጊዜ ስለ ${q113} አመጋገብ ምክር ለመስጠት እቤትዎ በመጣ ጊዜ ስለምን ተወያያችሁ?	ዝርዝሩን አያንብቡ ሌላስ? የተጠቀሱትን በሙሉ ይመዝግቡ	q804. Yeroo sana waa’ee maalii mari’atan ture?	filannoo hin duubiisin. Kan biroo jechaa gafadhuu. Kan maqaa dhamaan hundaa galmeessi.	q804.Maxaa laga hadlay?	JAWAABTA qeylo ha u akhriyin. DIIWAAN GELIN DHAMMAAN LA XUSAY WEYDII: Yaa kale?
select_one yesno	q805	q805. Have you ever breastfed ${q113}?								yes													q805. ${q113}ን ጡት አጥብተው ያውቃሉ?		q805. ${q113}n harmaa hoosiftanii beektu?		q805. Weligaa ma nuujisay ${q113}?
select_one youeat	q806	q806. Since you breastfeed ${q113} do you eat more than usual, the same as usual, or less than usual?						${q805}=1		yes													q806. ${q113}ን ማጥባት ከጀመሩ አንስቶ አመጋገብዎ ከወትሮው የበለጠ፣ እንደወትሮው፣ወይስ ያነሰ ነው?		q806. Erga ${q113}n harma hoosisu jaliqabdanii booda, akkaatan nyaata keessani hanguma duraani, duraanii oli moo? hanga duraani moo? hanga durii gadi nyaattan/soorrattanii?		q806. Tan iyo markii aad nuujisay ${q113} miyaad wax cuntaa in ka badan intii caadiga ahayd, si la mid ah sida caadiga ah, ama wax ka yar intii caadiga ahayd?
select_one yesno	q807	q807. Are you currently breastfeeding ${q113}?						${q805}=1		yes													q807. በአሁን ወቅት ${q113}ን ጡት እያጠቡ ነው?		q807. ${q113}n yeroo ammaa harma ni hoosiftuu?		q807. Hadda ma naas nuujinaysaa ${q113}?
select_one stopbf	q808	q808. Why did you stop breastfeeding ${q113}?						${q807}=2		yes													q808. ${q113}ን ጡት ማጥባት ለምን አቆሙ?		q808. ${q113}n harma hoosisuu maaliif dhiistan/dhaabdanii?		q808.Maxaad u joojisay naasnuujinta ${q113}?
integer	q809	q809. Up to what age do you intend to breastfeed ${q113}?	(in months) if don’t know enter '98'; if more 5 years or more enter 59 months			.>=12 and .<=59 or .=98		${q807}=1		yes													q809.ልጅዎ ስንት አመት እስኪሞላት ነው ጡት ለማጥባት ያቀዱት${q113}?	(በወራት) ካላወቁት '98' ያስገቡ፣ ከ 5 አመት በላይ ከሆነ 59 ያስገቡ	q809. ${q113}n hanga waggaa meeqa guututti harma hoosisuu barbaadu?	(Ji'aan) yoo hin beekan ta'e '98', waggaa 5 ol yoo ta'e '59' guuti	q809.ilaa da'dee ayaad ku talo jirtaa inaad nuujiso ${q113}?	(bilo gudahood) haddii aanad garanayn geli '98'; Haddii ka badan 5 sano ama ka badan galaan 59 bilood
integer	q810	q810. How many times did you breastfeed ${q113} yesterday, between sunrise yesterday and sunrise today?	If response is not numeric, probe for a numeric response; between 0 to 15; enter '99' if more than 15 times; enter '98' if don’t remember			.<16 or .=98 or .=99		${q807}=1		yes													q810. ከትላንትና ጠዋት እስከዛሬ ጠዋት ምን ያህል ጊዜ (${q113}ን) አጥብተዋል?	መልሱን በቁጥር ካልገለጹ በቁጥር እንዲገልሩት ገፋፉዋቸው (ከ0 እስከ15) ከ15ጊዜ ከበለጠ '99' ያስገቡ፣ ካላስታወሱት '98' ያስገቡ	q810. Guyyaa kaleessaa, (yeroo aduun/biifituun baatuu kaasee hanga har’a aduun/biifituun baatuutti)${q113}n yeroo meeqa harma hoosifitan?	deebbii yoo lakkoofsaan ibsuu yoo dhiisan lakkoofsaan akka isaan ibsan jajjabeessi (0hanga15), yoo yeroo 15 ol ta'e '99',yoo hin yaadatan ta'e '98' guuti	q810. Immisa jeer ayaad nuujisay ${q113} shalay, inta u dhaxaysa qorrax soo baxa shalay iyo qorrax ka soo baxa maanta?	Haddii jawaabtu aanay ahayn tiro, baar jawaabta tirada; inta u dhaxaysa 0 ilaa 15; geli '99' haddii in ka badan 15 jeer; geli '98' haddii aadan xasuusan
select_one yesnodk	q811	q811. Did ${q113} drink anything from a bottle with a nipple yesterday or last night?								yes													q811. ከትላንትና ጠዋት እስከዛሬ ጠዋት ${q113} ፈሳሽ በጡጦ ጠብቷል?		q811. Guyyaa kaleesa ganamaa hanga har’a ganamaa ${q113} dhangala'aa xuuxxoodhaan wantti kennameef jiraa?		q811.${q113} ma wax ka cabbeen dhalada ibta naaska shaley ama xalay?
select_one agefeed	q812	q812. At what age did you first introduce liquids or feeds other than breastmilk to the baby?								yes													q812. ለ ${q113} ተጨማሪ ምግብ ወይም ፈሣሽ መስጠት በጀመሩ ጊዜ ዕድሜው ስንት ነበር?		q812. ${q113}n nyaata dabaltaa aannaan harmaa keessenniin ala umuriin isaa /ishee hagamiitti eegal/ttee ?		q812. Da'dee ayaad markii ugu horeysay u keentay ilmaha cabitaanno ama quudin aan ahayn caanaha naaska?
integer	q813	q813. How many times did you feed ${q113} solid and/or semi-solid food between sunrise yesterday and sunrise today?	If response is not numeric, probe for a numeric response; between 0 and 15; if more than 15 enter '99'; enter '98' if don’t remember			.<16 or .=98 or .=99		${q812}!=4		yes													q813. ከትላንትና ጠዋት እስከዛሬ ጠዋት ባለው ጊዜ ውስጥ ${q113} ን ምን ያህል ጊዜ ፈሳሽ ያልሆነ ምግብ፤ ወይም የተደቆሰ ምግብ፤ ወይም ከፊል ፈሳሽ የሆነ ምግብ መገቡት? /ለስለስ ያለ ገንፎ/	መልሱን በቁጥር ካልገለጹ በቁጥር እንዲገልሩት ገፋፉዋቸው (ከ0 እስከ15) ከ15 ከበለጠ '99' ያስገቡ፣ ካላስታወሱት '98' ያስገቡ	q813. Kaleessa yeroo Biifituun/aduun baatuu hanga har’a ganamaa yeroo biiftuun baatuu ${q113}n yeroo meeqaaf nyaata jabaataa ykn laafaa nyaatee /kennitanii?	deebbii yoo lakkoofsaan ibsuu yoo dhiisan lakkoofsaan akka isaan ibsan jajjabeessi (0hanga15), yoo yeroo 15 ol ta'e '99',yoo hin yaadatan ta'e '98' guuti	q813.Immisa jeer ayaad quudisay ${q113} cunto adag iyo/ama badh adag inta u dhaxaysa qorrax ka soo baxa shalay iyo qorrax soo baxa maanta?	Haddii jawaabtu aanay ahayn tiro, baar jawaabta tirada; inta u dhaxaysa 0 iyo 15; haddii in ka badan 15 galaan '99'; geli '98' haddii aadan xasuusan
select_multiple feed	q814	q814. I would like to ask you about the types of foods ${q113} has been fed over the past 24 hours, from sunrise yesterday to sunrise today								yes													q814. ከትላንት ንጋት እስከዛሬ ንጋት ድረስ ${q113} የተመገበዉን የምግብ ዓይነት ይነግሩኛል?	ዝርዝሩን አያንብቡ ሌላስ በማለት ተጨማሪ መልስ ለማግኘት ሞክር	q814. Kaleessa ganamaa hanga har'a ganamaatti gosa nyaata ${q113}n nyaate/tte natti himtuu?	filannoo hin duubiisin. Kan biroo jechaa gafadhuu. Kan maqaa dhamaan hundaa galmeessi.	q814.Waxaan jeclaan lahaa in aan ku weydiiyo noocyada cuntooyinka ${q113} la quudin jiray 24-kii saac ee la soo dhaafay, laga bilaabo qorrax ka soo baxa shalay ilaa qorrax ka soo baxa maanta
select_one yesno	q815	q815. The last time you fed your child(ren), did you wash your hands immediately before feeding (him/her/them)								yes													q815. ለመጨረሻ ጊዜ /${q113}ን/ ሲመግቡ ምግብ ከመስጠትዎ በፊት እጅዎን ታጥበው ነበር		q815. Yeroo dhumatiif yeroo ${q113}f nyaata keennuuf jettan dura harka keessan dhiqattanii turtanii?		q815. Markii ugu dambeysay ee aad quudiso ilmahaaga (carruurta), ma dhaqday gacmahaaga isla markiiba ka hor intaadan quudin (isaga/iyada/iyaga)
select_one yesno	q816	q816. The last time you had to clean (your child/one of your children) after he/she defecated, did you wash your hands immediately afterwards?								yes													q816. ለመጨረሻ ጊዜ የ/${q113}ን/ ዓይነ ምድር /ሰገራ/ ከጠረጉ (ካጸዳዱ) በኋላ ወዲያውኑ እጅዎን ታጥበው ነበር?		q816. Yeroo dhumaatiif ${q113}n yammuu bobbaastan/ qulqulleessitan battalumatti harka keessan dhiqataniittuu?		q816.Markii ugu dambaysay ee aad nadiifiso (ilmahaaga/mid ka mid ah carruurtaada) ka dib markuu/ay iyadu saxarooto, ma dhaqday gacmahaaga isla markaaba?
select_one dispose	q817	q817. What usually happens with your child’s stools when he/she does not use any toilet facility?								yes													q817. (የ${q113}ን) አይነምድር በአብዛኛው የት ነው የሚያስወግዱት ወይም እንዴት ይወገዳል?	አንድ መልስ ብቻ ይቀበሉ	q817. ${q113}n erga hagsiiftan boodaa udaan isaa eessatti gattan?	Deebii tokkoo qofa harka fudha	q817.Maxaa badanaa ku dhaca saxarada ilmahaaga marka isaga/iyada aysan isticmaalin wax qalab musqul ah?
note	ChildIllness	Child Health, Nutrition during Illness and Care Seeking (children 12-23 months)																					የህፃናት ጤንነት፣ በህመም ጊዜ አመጋገብና እንዲሁም የህክምና አሰጣጥ ሁኔታ (children 12-23 months)		Fayyaa da'immanii, nyaata yeroo dhukubsatanii fi yalii barbachiisu (Da'imaan ji'a 12 - ji'a 23 jiraniif)		Caafimaadka Carruurta, Nafaqada inta lagu jiro Jirrada iyo Raadinta Daryeel (carruurta 12-23 bilood)
select_one yesno	q901	q901. Has ${q113} had diarrhea in the last 2 weeks?								yes													q901. ${q113} ባለፉት ሁለት ሳምንታት ውስጥ ተቅማጥ ታሞ ነበር?		q901. Torbaan lamaan darban keessa ${q113}n garaa kaasee/teesisse turee?		q901. Miyay ${q113} shuban ku dhacay 2dii todobaad ee u dambeeyay?
select_one yesno	q902	q902. Was there any blood in the stools?						${q901}=1		yes													q902. ተቅማጡ ደም ነበረው?		q902. Gara kaasaan/albaatiin ${q113} dhiiga qaba turee?		q902. Dhiig ma ku jiray saxarada?
select_one ddrink	q903	q903. How much was ${q113} offered to drink during the diarrhea? Was ${q113} offered less than usual to drink, about the same amount, or more than usual to drink?						${q901}=1		yes													q903. ${q113} ተቅማጥ በታመመ ጊዜ እንዲጠጣ የተሰጠው ፈሳሽ ነገር ሁል ጊዜ ከሚጠጣው መጠን ጋር ሲነጻጸር ምን ይመስላል? ከወትሮው ያነሰ፣ ተመሳሳይ፣ የበለጠ		q903. ${q113}n yeeroo garaa kaasee/kaasu, dhangala’oon dhugamu kan laatemeef kan durii waliin yoo madaalamu maal fakkataa turee? Kan duuran dhuguu gadii?, kan dur dhuguun qixaa ykn Kan duraan dhuguu olii/caalaa? Goonkumayu dhandalaa’a fudhachuu hin jalqabnee ?		q903.Immisa ayaa ${q113} la siiyay in la cabbo xilliga shubanka? ${q113} ma la siiyay wax ka yar sidii caadiga ahayd in la cabbo, qiyaas isku mid ah, ama in ka badan sidii caadiga ahayd?
select_one deat	q904	q904. How much was ${q113} offered to eat during the diarrhea? Was ${q113} offered less than usual to eat, about the same amount, or more than usual to eat?						${q901}=1		yes													q904. ${q113} ተቅማጥ በያዘው ጊዜ እንዲበላ የተሰጠው ምግብ ተቅማጥ ሳይዘው ከሚሰጠው መጠን ጋር ሲነጻጸር ያነሰ ነበር፤ ተመሳሳይ ነበር፤ ወይስ በጣም ያነሰ ነበር?		q904. /${q113} Yeroo garaan kaasu/baasu nyaanni laatamuuf kan durii waliin yoo madaalamu maal fakkaata turee? Kan duuran nyaatu gadii, Hanguma duraan nyaatuu ykn kan durii ol?		q904.Immisa ayaa ${q113} la siiyay in la cuno xilliga shubanka? ${q113} ma la siiyay wax ka yar sidii caadiga ahayd in la cuno, qiyaas isku mid ah, ama in ka badan inta caadiga ah in la cuno?
select_one yesno	q905	q905. Did you seek advice or treatment for the diarrhea from any source?						${q901}=1		yes													q905. ለተቅማጡ / ለህመሙ ህክምና ወይም ሌላ መፍትሄ ፈልገው ነበር?		q905. Dhukkuba garaakaasaa kanaf yaala ykn fala biroo barbaadaniifii turtanii?		q905.Ma raadsatay talo ama daawaynta shubanka meel kasta?
select_multiple dseek	q906	q906. When ${q113} was sick with Diarrhea did you seek advice or treatment for the illness outside home?	Do not read responses ASK: Anything else? Record all responses					${q905}=1		yes													q906. ${q113} ተቅማጥ በያዘው ጊዜ ለተቅማጡ ምክር ወይም ሕክምና ከቤት ውጭ ተደርጎለት ነበር?	ዝርዝሩን አያንብቡ ሌላስ? የተጠቀሱትን በሙሉ ይመዝግቡ	q906. ${q113}n dhukkuba gara kaasaatiin erga qabame mana keessaniin ala gorsa essaa irra argattan?	Filannoo hin dubbisiin. Kan biroo jechaa gaafadhuu. Kan maqaa dhamaan hundaa galmeessi	q906.Markii ${q113} uu Shuban ku bukooday, ma raadsatay talo ama daawayn xanuunka guriga dibaddiisa?	Ha akhriyin jawaabaha WEYDII: Wax kale? Qor dhammaan jawaabaha
integer	q907	q907. How many days after the diarrhea began did you first seek advice or treatment for ${q113}?	IF THE SAME DAY, RECORD '0'. Enter '98' if don’t remember			.<16 or .=98		${q905}=1		yes													q907. ${q113} ተቅማጥ ከጀመረው ከስንት ቀን በኋሏ ነበር የመጀመሪያውን ምክር ወይም ሕክምና እንዲያገኝ ያደረጉት?	በዛኑ ቀን ከሆነ 0 ይመዝግቡ፤ ካላስታወሱ 98 ያስገቡ	q907. ${q113} garaa kaasaan erga jalqabee yeroo jalqabaaf guyyaa meeqa booda gorsa ykn yaala akka argatu taasistan?	Guyyuma sana yoo ta'e 0' yoo hin yaadatan ta'e '98' guuti	q907.Immisa maalmood ka dib markii shubanku bilaabmay ayaad marka hore talo ama daawayn u raadsatay ${q113}?	HADDII ISKU MAALINIMO LAGU DIIWEEYO, DIIWAAN GELIN '0'. Geli '98' haddii aadan xasuusan
select_one yesnodk	q908	q908. Does ${q113} still have diarrhea?						${q901}=1		yes													q908. ${q113} አሁንም ድረስ ተቅማጡ አለ?		q908. ${q113} ammayyuu garaa kaasaa jiraa?		q908.${q113} wali ma qabaa shuban?
begin group	q909	q909. Was ${q113} given any of the following to drink during the diarrhea:			field-list			${q901}=1															q909. ተቅማጡ ከጀመረው/ራት በኋላ ${q113} ከዚህ በታች የተጠቀሱትን ፈሳሾች እንዲጠጣ/ድትጠጣ ተደርጎ ነበር?	ዝርዝሩ ይነበብ	q909. ${q113} n erga dhukkubni garaa kaasaa qabee booda danagala’oo/waan dhugamu kanniin armaan gadii keessaa kam akka dhugu taasistan turee?	filannoo dubiisaaf	q909. Waxaa ${q113} la siiyay mid ka mid ah kuwan soo socda in la cabbo xilliga shubanka:
select_one yesnodk	q909a	q909a. Fluid from an ORS packet								yes													ኦ አር ኤስ ተሰጥቶታል/ቷታል		q909a. Dhugaatii/dangala’oo“ORS”?		Qoyaan ka yimid xirmo ORSTA
select_one yesnodk	q909b	q909b. Sugar and salt solution								yes													በቤት ውስጥ ከስኳርና ጨው የተዘጋጀ ፈሳሽ ተሰጥቶታል		q909b. Dhugaatii/dangala’oo shukkaaraa fi soogidda irraa manatti hojjetamee/qophaa'e kennameefii?		Sonkorta iyo milix la isku qasay
select_one yesnodk	q909c	q909c. Other home made fluid								yes													ሌላ በቤት ውስጥ የተዘጋጀ ፈሳሽ		q909c. Dhugaatii/dangala’oo biroo kan manatti hojatamee kennameefii?		Dareere kale oo guriga laga sameeyay
end group	q909
select_multiple dtreat	q910	q910. What (else) was given to treat the diarrhea?	Do not read responses. ASK: Anything else? Record all responses					${q901}=1		yes													q910. ተቅማጡን ለማዳን ሌላ ነገር ተሰጠው?	ሌላ የተሰጡትን ሕክምናዎች በሙሉ ክበቡዝርዝሩን አያንብቡ ሌላስ? የተጠቀሱትን በሙሉ ይመዝግቡ	q910. Wanti biroo dhukkuba garaa kaasa ${q113} yaaludhaaf laatameef jiraa?	filannoo hin duubiisin. Kan biroo jechaa gafadhuu. Kan maqaa dhamaan hundaa deebisi.	q910.Maxaa (kale) la siiyay si loo daweeyo shubanka?	Ha akhriyin jawaabaha. WEYDII: Wax kale? Qor dhammaan jawaabaha
select_one yesnodk	q911	q911. Has ${q113} been ill with a fever at any time in the last 2 weeks?								yes													q911. ${q113} ባለፉት 2 ሣምንታት ውስጥ ትኩሳት ይዞት ነበር?		q911. ${q113} torban lamaan darban keessa gubaa qaamaa qaba turee?		q911. ${q113} ma la bukooday qandho wakhti kasta 2 toddobaad ee la soo dhaafay?
select_one yesnodk	q912	q912. Has ${q113} had an illness with a cough at any time in the last 2 weeks?								yes													q912. ${q113} ባለፉት 2 ሣምንታት ውስጥ ሳል የተቀላቀለበት ሕመም ነበረው?		q912. ${q113} torban lamaan darban keessa qufaa qaba turee?		q912. ${q113} ma ku dhacay jirro qufac wakhti kasta 2 toddobaad ee u dambeeyay?
select_one yesnodk	q913	q913. When ${q113} had an illness with a cough, did he/she breathe faster than usual with short, rapid breaths or have difficulty breathing?						${q912}=1		yes													q913. /${q113}ን/ ሳል የተቀላቀለበት ሕመም በያዘው ጊዜ አተነፋፈሱ ከተለመደው በተለየ መልኩ ፈጣንና ቶሎ ቶሎ /ከላይ ከላይ/ ነበር ወይም ለመተንፈስ ይቸገር ነበር?		q913. ${q113}n yeeroo dhukkuba qufaasisuun qabame sana haalli hafuura baafannan isaa kan barame/durii irraa ariitiidhaan daddafee afuura baafachaa ykn hafuura baafachuuf rakkachaa turee?		q913.Markii ${q113} uu ku dhacay jirro qufac leh, ma ku neefsaday si ka dhakhso badan sidii caadiga ahayd isagoo leh neefsasho gaaban, degdeg ah ama neeftu dhib bay kala kulmeen?
select_one chest	q914	q914. When ${q113} had this illness, did he/she have a problem in the chest or a blocked or runny nose?						${q912}=1		yes													q914. ${q113} በታመመ ጊዜ፣ በ ደረቱ አካባቢ ሕመም (መሰርጎድ) ነበረበት፣ አፍንጫው ተዘግቶ ነበር ወይም ንፍጥ ይበዛበት ነበር?		q914. ${q113} yeeroo dhukkuba qufaasisuun qabame sana naannoo lapheen isaa ni dhukkuba ykn ni dhooqa turee, funyaan isaa cufamee turee ykn furriin itti heddummata ture?		q914.Markii ${q113} uu xanuunkan qabay, isaga/iyadu ma wax ka qabteen xabadka ama sanka oo xirmay ama diif ah?
select_one ddrink	q916	q916. Now I would like to know how much ${q113} was given to drink during the illness with a (fever/cough). Was he/she given less than usual to drink, about the same amount, or more than usual to drink?	IF LESS, PROBE: Was he/she given much less than usual to drink or somewhat less?					${q911}=1 or ${q912}=1		yes													q916. ${q113} ትኩሳት/ሳል በያዘው ጊዜ እንዲጠጣ የተሰጠው ፈሳሽ ሁልጊዜ ትኩሳት/ሳል ሳይዘው ከሚጠጣው መጠን ጋር ሲነጻጸር ያነሰ ነበር፤ ተመሳሳይ ነበር፤ ወይስ የበለጠ ነበር?	ያነሰ ከሆነ፣ የወሰደው/ችው ፈሳሽ ከወትሮው በመጠኑ ያነሰ ነው ወይስ በጣም ያነሰ ብለው ይጠይቁ	q916. Amma immoo yeroo ${q113} qufaa/oo’an dhukkubsate sana waan dhugamu hangam akka kennameef baruu barbaada.	Kan biroo jeedhii gafadhuu. Kan yeroo biroo/duraan dhuguu gadii, garagarummaa hin qabuu, kan yeroo biroo/duraan dhugu olii? Yoo kanduraa irra gadi ta’e, Kan duraan dhugamu irraa gadi /xiqqaa moo baayy’ee xiqqaadhaa?	q916.Hadda waxaan jeclaan lahaa in aan ogaado inta ${q113} la siiyay cabitaanka inta lagu jiro xanuunka (qandho/ qufac). Isaga/iyada ma la siiyay wax ka yar sidii caadiga ahayd in ay cabbaan, qiyaas isku mid ah, ama in ka badan sidii caadiga ahayd?	HADDII AY KA YAR TAHAY, BAARITAANKA: Isaga/iyada ma la siiyay wax ka yar sidii caadiga ahayd ama wax ka yar?
select_one deat	q917	q917. Now I would like to know how much ${q113} was given to eat during the illness with a (fever/cough). Was he/she given less than usual to eat, about the same amount, or more than usual to eat?	IF LESS, PROBE: Was he/she given much less than usual to eat or somewhat less?					${q911}=1 or ${q912}=1		yes													q917. ${q113} ትኩሳት/ሳል በያዘው ጊዜ እንዲበላ የተሰጠው ትኩሳት/ሳል ሳይዘው ከሚሰጠው ጋር ሲነጻጸር ያነሰ ነበር፤ ተመሳሳይ ነበር ወይም የበለጠ?	ያነሰ ከሆነ፣ የወሰደው/ችው ምግብ ከወትሮው በመጠኑ ያነሰ ነው ወይስ በጣም ያነሰ ብለው ይጠይቁ	q917. Amma immoo yeroo ${q113} qufaa/oo’an dhukkubsate sana waannyaatamu/soorrata hangam akka kennameef baruu barbaada.	Nyaani laatamuuf kan duraa irra ni xiqqaata? Akkuma yeroo birootii? Kan dura irra ni guddataa/caalaa? Kanduraa irra gadi taanan: kanduraa irraa baayyee moo xiqqoodha?	q917.Hadda waxaan jeclaan lahaa in aan ogaado inta ${q113} la siiyay in la cuno xilliga jirrada ee leh (xummad/qufac). Isaga/iyada ma la siiyay wax ka yar sidii caadiga ahayd in ay wax cunaan, qiyaas isku mid ah, ama in ka badan sidii caadiga ahayd?	HADDII AY KA YAR TAHAY, BAARID: isaga/iyada ma la siiyay wax ka yar sidii caadiga ahayd ama wax ka yar?
select_one yesno	q918outshome	q918. When ${q113} was sick with a (fever/cough) did you seek advice or treatment for the illness outside home?						${q911}=1 or ${q912}=1		yes													${q113} ትኩሳት/ሳል በያዘው ጊዜ የህክምና እርዳታ/ምክር ከቤት ውጭ ፈልገው ነበር?		q918outshome. Gubaa qaamaa fi qufaan yeroo qabet gargaarsa wal'aansi gorsa manaa alatti barbaaddanii turee?		Markii ${q113} uu la bukooday (qandho/ qufac) miyaad raadsatay talo ama daawayn xanuunka guriga dibaddiisa?
select_multiple dseek	q919	q919. Where ${q113} was sick with a (fever/cough) did you seek advice or treatment for the illness outside home?	Do not read responses ASK: Anything else? Record all responses					${q918outshome}=1		yes													q918. ${q113} ለትኩሳቱ/ሳሉ ምክር ወይም ሕክምና ከቤት ውጭ የት ተደርጎለት ነበር?	ዝርዝሩን አያንብቡ ሌላስ? የተጠቀሱትን በሙሉ ይመዝግቡ	q918. Yeeroo${q113} qufaan/gubaa qamaa dhukkubsate sana mana keessaniin ala gorsa ykn yaala barbaaddaniifii turee?	filannoo hin dubiisin. Kan biroo jechaa gafadhuu. Kan maqaa dhamaan hundaa deebisi.	q918. Halkee ${q113} ka bukatay (qandho/qufac) ma u raadsatay talo ama daawaynta xanuunka guriga dibadiisa?	Ha akhriyin jawaabaha WEYDII: Wax kale? Qor dhammaan jawaabaha
integer	q920	q920. How many days after the (fever/cough) began did you first seek advice or treatment for ${q113}?	IF THE SAME DAY, RECORD '0' and if not remembered record 98			.<16 or .=98		${q918outshome}=1		yes													q919. ${q113} ትኩሳት/ሳል ከታመመ ከስንት ቀን በኋላ ነበር የመጀመሪያው ምክር ወይም ምርመራ የተደረገለት?	የዚያኑ ቀን ከሆነ 0 ብለው ይመዝግቡ	q919. ${q113} Qufaan ykn gubaan qamaa jalqabee guyyaa meeqa booda Yeroo jalqabaaf gorsa ykn yaala godhameefii?	Guyyuma san yoo ta'e '0' guuti	q919.Immisa maalmood ka dib markii uu bilaabmay (qandho/qufac) miyaad marka hore talo ama daawayn u raadsatay ${q113}?	HADDII ISKU MAALINTA LAGU MAALINAYO, DIIWAAN GELI '0' haddii aan la xasuusanna diiwaanka 98
select_one yesnodk	q921	q921. Is ${q113} still sick with a (fever/cough)?						${q911}=1 or ${q912}=1		yes													q920. ${q113} አሁንም ድረስ ትኩሳቱ/ሳሉ አለበት/አለባት?		q920. ${q113} dhukkuba qufaa ykn gubaa qamaa ammallee ni qabaa?		q920.${q113} wali ma la bukoon yahay (qandho/ qufac)?
select_one yesnodk	q922	q922. At any time during the illness, did ${q113} take any drugs for the Illness (fever/cough)?						${q911}=1 or ${q912}=1		yes													q921. ${q113} በሕመሙ ጊዜ ለትኩሳቱ/ሳሉ ተብሎ መድሃኒት ወስዷል/ወስወዳለች?		q921. ${q113} Qufaan /gubaa qamaa erga jalqabee qoricha qufaa/hoo’aa fudhateeraa?		q921.Wakhti kasta oo jirada, ${q113} ma u qaadatay wax daawo ah xanuunka (qandho/qufac)?
select_multiple drugs	q923	q923. What drugs did ${q113} take?	Any other drug? Record All Mentioned; If the respondent has given drug for the child but doesn’t know the name of the drug, ask to see the packets of the drugs she gave the child. But if she doesn’t have any sample left, the interviewer has to show the sample she has ito the respondents in order to help identify the drug					${q921}=1		yes													q922. ${q113} የወሰደው መድሃኒት ምን አይነት ነው?	ሌላስ? የተጠቀሱትን በሙሉ ይመዝግቡ መልስ ሰጪዋ ለልጁ/ጅትዋ መድሃኒት ሰጥተው የነበረ ሆኖ ነገር ግን የመድሃኒቱን የማያውቁ ከሆነ ለልጁ/ጅትዋ የተሰጡትን የመድሃኒቶች ፓኬት እንዲያሳዩዋችሁ ጠይቁ፡፡ መልስ ሰጪዋ የሚያሳዩት ፓኬት ከሌላቸው እናንተ የያዛችሁትን የመድሃኒት ዓይነቶች በማሳየት የትኛውን ዓይነት እንደሰጡ እንዲለዩ አድርጉ፡፡	q922. ${q113} Qoricha /dawaa kam fudhate?	Kan biroo jechaa gaafadhuu. Kan maqaa dhayan hundumaa galmeessi. namni deebii deebisuu daa'imaaf qorcha kenname maqaa isaa hin beektu yoo ta'ee akka kartooni qorchii keessa ture sitti agarsistuu gaafadhu. Yoo kartooninisa hin jiru ta'ee gosoota qorhaa isin qabattaan keesaa isa kam akka ta'e akka sitti agasiistuu taasisi.	q922. Waa maxay daawooyinka uu qaatay ${q113}?	Daawooyin kale ma jiraan? Diiwaangelinta Dhammaan La Sheegay; Haddii jawaab-bixiyuhu uu ilmaha siiyay daroogo balse aanu garanayn magaca dawada, waydii in aad aragto baakidhka dawooyinka ay siisay ilmaha. Laakin haddii aysan wax muunad ah ka hadhin, waraystuhu waa inuu tuso muunada ay haysato iyada oo ah jawaab-bixiyeyaasha si ay gacan uga gaystaan ​​aqoonsiga daroogada
select_multiple dnewborn	q924	q924. Sometimes newborns, within the first moth of life have severe illnesses and should be taken immediately to a health facility. What type symptoms would cause you to take your newborn to a health facility?	Do not read responses ASK: Anything else? Record all responses					${w12_23}=1		yes													q923. አንዳንድ ጊዜ አዲስ የተወለዱ ጨቅላ ሕጻናት በአንድ ወር እድሚያቸው ውስጥ በጠና ይታመማሉ፡፡ ስለሆነም ወደ ጤና ድርጅት በአስቸካይ መሄድ አለባቸው፡፡ እርስዎ አዲስ የተወለደውን ጨቅላ ሕጻን በአስቸካይ ወደ ጤና ድርጅት ይዘው የሚሄዱት ምንአይነት የሕመም ምልክቶች ሲያዩ ነው?	ዝርዝሩን አያንብቡ ሌላስ? የተጠቀሱትን በሙሉ ይመዝግቡ	q923. Yeroo tokko tokko daa’imman reef dhalatan umrii ji’a tokkoo keessatti ciminaan ni dhukkubsatu. Kanaafuu gara mana yaalaa deemuu qaban. isin akka yaada keessaniitti daa’imman reef dhalatan atattamaan gara mana yaalaa geessun kan barbaachisu mallattoolee dhukkubaa maal maal yeroo agarsiisaniidha jettanii yaaddu?	filannoo hin duubiisin. Kan biroo jechaa gafadhuu. Kan maqaa dhamaan hundaa deebisi.	q923.Mararka qaar dhallaanka dhashay, ee ku jira bilaha ugu horreeya nolosha waxay qabaan cudurro aad u daran, waana in isla markiiba loo qaado goob caafimaad. Calaamadee noocee ah ayaa kuu keeni kara inaad ilmahaaga dhawaan u qaado goob caafimaad?	Ha akhriyin jawaabaha WEYDII: Wax kale? Qor dhammaan jawaabaha
select_multiple dchild	q925	q925. When a child under 5 years of age is sick, what signs of illness would tell you that he/she should be taken to a health facility or health worker?	Antother signs? Do not read responses ASK: Anything else? Record all responses							yes													q924. ከ5 ዓመት በታች የሆነ ሕጻን ምን ዓይነት የሕመም ምልክቶች ሲታዩበት ነው ወደ ጤና ድርጅት ወይም ጤና ባለሙያ መወሰድ ያለበት?	ዝርዝሩን አያንብቡ ሌላስ? የተጠቀሱትን በሙሉ ይመዝግቡ	q924. Daa’imman umuriin waggaa shanii gadii yoo dukkubsatan, mallattoo akkamii yoo agartan gara mana yaala ykn ogeessa faayyaa geessituu?	Filannoo hin dubbisiin kan biroo jedhii gaafadhu akkasumas deebii hunda galmeessi	q924. Marka ilmaha da'doodu ka yar tahay 5 sano jirro, waa maxay calaamadaha jirrada kuu sheegi kara in isaga/iyada la geeyo goob caafimaad ama shaqaale caafimaad?	Calaamado kale? Ha akhriyin jawaabaha WEYDII: Wax kale? Qor dhammaan jawaabaha
end group	For_w12_24
begin group	forall	For all respondents						${w15_49}=1 or ${w0_11}=1 or ${w12_23}=1																	Hirmattotaa hundumaaf		Dhammaan jawaab-bixiyeyaasha
note	Note_gender	Gender roles and decision-making																							Gahee koorniyaa fi murtee kennuu		Doorarka jinsiga iyo go'aan qaadashada
select_one person1	q926	q926. Who usually decides how the money you earn will be used: you, your (wife/partner), or you and your (wife/partner) jointly?								yes													በአብዛኛው ጊዜ የተገኝውን ገንዘብ ለመጠቀም ውሳኔ የሚሰጠው ማን ነው፡- ሚስት፤ ባል፤ ባል እና ሚስት በአንድ ላይ		q925. Yeroo baay’ee maallaqni ati argattu akkamitti akka itti fayyadamu eenyutu murteessa: ati, kee (haadha manaa/hiriyaa gaa’elaa), ykn atii fi (haadha manaa/abbaa warraa/hiriyaa gaa’elaa) kee waliin ta’uun?		q925. Yaa inta badan go'aamiya sida lacagta aad shaqeysato loo isticmaali doono: adiga, (xaaskaaga/lamaantaada), ama adiga iyo (xaaskaaga/lamaankaaga) si wadajir ah?
select_one decision	q927	q927. Who usually makes decisions about health care for yourself: you, your (wife/partner), you and your (wife/partner) jointly, or someone else?								yes													በአብዛኛው ጊዜ የተገኝውን ስለ ጤና ጉዳይ ላይ ውሳኔ የሚሰጠው ማን ነው ፡- ሚስት፤ ባል፤ ባል እና ሚስት በአንድ ላይ		q926. Yeroo baay’ee waa’ee kunuunsa fayyaa eenyutu ofii keetiif murteessa: ati, (haadha manaa/abbaa warraa/hiriyaa gaa’elaa), atii fi (haadha manaa/abbaa warraa/hiriyaa gaa’elaa) kee waliin, ykn nama biraa?		q926. Yaa sida caadiga ah u gaara go'aannada ku saabsan daryeelka caafimaadka naftaada: adiga, ( naagtaada / lammaanahaaga ), adiga iyo ( naagtaada / lammaanahaaga ) si wadajir ah, ama qof kale?
select_one decision	q928	q928. Who usually makes decisions about making major household purchases?								yes													በአብዛኛው ጊዜ ተለቅ ባሉ የቤት ውስጥ የግዢ ጉዳዮች ላይ ውሳኔ የሚሰጠው ማን ነው ፡- ሚስት፤ ባል፤ ባል እና ሚስት በአንድ ላይ		q927. Yeroo baayʼee bittaa manaa gurguddaa raawwachuuf eenyutu murtoo godha?		q927. Yaa inta badan qaata go'aannada ku saabsan samaynta wax iibsiga guryaha waaweyn?
begin group	q929	q929. In your opinion, is a husband justified in hitting orbeating his wife in the following situations:																					ባንተ አስተሳሰብ ወይም አመለካከት ባሎች ሚስቶቻቸውን ለምን የሚመቱ/የሚደበድቡ ይመስለሃለ?		Akka yaada keessaniitti abbaan manaa haalawwan armaan gadii keessatti haadha manaa isaa rukutuu ykn reebuun sirriidhaa:		Aragtidaada, ninku ma ku caddahay inuu xaaskiisa ku garaaco xaaladahan soo socda:
select_one yesnodk	q929a	q929a. If she goes out without telling him?								yes													ለእርሱ ሳትናግረ የምትሄድ ከሆን?		Osoo itti hin himiin yoo manaa baate?		Hadday u baxdo iyadoon u sheegin?
select_one yesnodk	q929b	q929b. If she neglects the children?								yes													ልጆችን ችላ የምትላቸው ክሆን?		Yoo ijoollee laggatte?		Hadday carruurta dayacdo?
select_one yesnodk	q929c	q929c. If she argues with him?								yes													ከሱ ጋር የምትከራከር ከሆን?		Yoo isheen isa waliin falmite?		Hadday la dooddo?
select_one yesnodk	q929d	q929d. If she refuses to have sex with him?								yes													የግብረ ስጋ ገንኙነት እምቢ የምትል ከሆነ?		Yoo isheen walqunnamtii saalaa isa waliin raawwachuu didde?		Haddii ay diido in ay u galmoodaan isaga?
select_one yesnodk	q929e	q929e. If she burns the food?								yes													ምግብ የምታቃጥል ከሆነ?		Yoo nyaata gubde?		Haddii ay gubto cuntada?
end group	q929
end group	forall
end group	consented
select_one yesno	q331	q331. In the last 6 months, have you discussed the practice of family planning with your spouse/partner?						${q203}=1		yes													q331. ባለፉት ስድስት ወራት የእርግዝና መከላከያ መጠቀምን በተመለከተ ከባለቤትዎ ጋር ተወያይተው ነበር?		q331. Ji’ootan jahan (6) dabran keessatti, wa’ee karoora maatii abbaa warraa keessan waliin mari’attani beektuu?		q331. 6-dii bilood ee la soo dhaafay, miyaad kala hadashay xaaskaaga/ lammaanahaaga ku dhaqanka qorshaynta qoyska?

## Sheet: choices
list_name	value	label	image	filter	label:amharic	label:oromiffa	label:somali
yesno	1	yes			አዎ	Eeyyee	haa
yesno	0	no			የለም	Lakki	maya
yesno1	1	yes			አዎ	Eeyyee	haa
yesno1	0	no			የለም	Lakki	maya
yesno1	2	Do't know			አላዉቅም	Hin beeku	Ma garanayo
religion	1	Orthodox			ኦርቶዶክስ	Ortodoksii	Ortodokska
religion	2	Catholic			ካቶሊክ	Kaatolikii	Catholic
religion	3	Protestant			ፕሮቴስታንት	Pirooteestaantii	Protestant
religion	4	Muslim			ሙስሊም	Musliima	Muslim
religion	5	Traditional			ባህላዊ	Kan aadaa	Dhaqan
religion	6	other			ሌሎች	Kan biroo	Kuwo kale
occupation	1	House wife			የቤት እመቤት	Haadha Manaa	Xaas gurijoog
occupation	2	Trader/Merchant			ነጋዴ	Daldaltuu/Daldalaa	Ganacsade/Ganacsade
occupation	3	Farmer			ገበሬ	Qonnaan bulaa/bultuu	Beeraley
occupation	4	Daily Laborer			የቀን ሠራተኛ	Dafqaan bulaa/bultuu(Hojii humnaa guyyaa guyaan hojjetamu)	Shaqaale maalmeed
occupation	5	Civil Servant			የመንገስት ሠራተኛ	Hojjetaa mootummaa/ummataa	Shaqaale Dawladeed
occupation	6	Student			ተማሪ	Barattuu	Ardayga
occupation	7	Pastoralist			አርብቶአደር	Horsiistee bultuu	Xoolo dhaqato
occupation	8	Agro-pastoralist			አርሶ-አርብቶአደር	Horsiis-qonnaan bultuu	Xoolo dhaqato beeraleey
occupation	9	Non-governemnt employee			የመንግስት ስራ ቅጥረኛ ያልሆነ	Hojjettuu Miti-Mootummaa	Shaqaale aan dawli ahayn
occupation	10	Other			ሌላ	Kan biroo	Kuwa kale
gender	1	Male				Dhiira	Lab
gender	2	Female				Dhalaa	Dheddig
partneroccupation	1	farmer			ገበሬ	Qonnaan bulaa	Beeralay
partneroccupation	2	civil servant			የመንግስት ሠራተኛ	Hojjetaa mootummaa/ummataa	shaqaale dawladeed
partneroccupation	3	Trader/Merchant			ነጋዴ	Daldalaa	Ganacsade/Ganacsade
partneroccupation	4	daily Laborer			የቀን ሠራተኛ	Dafqaan bulaa (Hojii humnaa guyyaa guyaan hojjetamu)	Shaqaale maalinle ah
partneroccupation	5	no work			ሥራ የላችውም	Hoji-maleessa	shaqo la'aan
partneroccupation	6	Student			ተማሪ	Barataa	Arday
partneroccupation	7	Pastoralist			አርብቶአደር	Horsiis-bulaa	Xoolo dhaqato
partneroccupation	8	Agro-pastoralist			አርሶ-አርብቶአደር	Horsiis-qonnaan bulaa	Beeralay-xoolo dhaqato
partneroccupation	9	Non-governemnt employee			የመንግስት ስራ ቅጥረኛ ያልሆነ	Hojjetaa Miti-Mootummaa	Shaqaale aan dawli ahayn
partneroccupation	10	Other			ሌላ	Kan biroo	Mid kale
roof	1	No roof			ጣራ የሌለው	Gardaafoo-Maleessa	Saqaf la'aan
roof	2	thatch/grass/palm leaf			የዛፍ / ሳር / የዘንባባ ቅጠል	Citaa/gaabaa/Galabaa midhaanii/Baala mukaa	caleen caleen ah/caws/caleemo timireed
roof	3	rustic mat			ምንጣፍ	Dasee	Derin rustic ah
roof	4	palm/bamboo			ፓልም/ቀርከሃ	Shimala	Geedaha Timirta/Bamboo
roof	5	wood planks			የእንጨት ጣውላ	Suuqaa/laaxaa mukaa	looxyo
roof	6	cardboard			ካርቶን	Kartaasii/kaartoonii	kartoonno
roof	7	metal or corrugated iron			ብረት ወይም ቆርቆሮ	Qorqorroo	bir ama jiingado
roof	8	wood			እንጨት	Muka	qoryo
roof	9	ceramic tiles			ሴራሚክ	Suphee	dhoobada dhoobada
roof	10	cement			ሲሚንቶ	Simintoo	sibidh
roof	11	roofing shingles or plastic sheets			የጣሪያ ሹራብ	saanqaa/afaa laastikii	shingles saqafka ama baco
roof	96	Other			ሌላ	Kan biraa	Mid kale
floor	1	earth/sand			አፈር / አሸዋ	Biyyoo	dhul/ ciid
floor	2	dung			እበት	Dhoqqee loonii	digo
floor	3	wood			የእንጨት ጣውላዎች	mukaa	qoryo
floor	4	palm/bamboo			ፓልም/ቀርከሃ	Shimala	timirta/Bamboo
floor	5	parquet or polishedwood			ፓርኬት ወይም የተጣራ እንጨት	afaala manaa mukaaa	parquet ama alwaax la safeeyey
floor	6	Vinyl or asphalt strips			የቪኒዬል ወይም የአስፋልት ጭረቶች	afaala Laastikii/ reengii	Vinyl ama strips asphalt
floor	7	ceramic tiles			ሴራሚክ	afaala suphee	dhoobada dhoobada
floor	8	cement			ሲሚንቶ	Simintoo	sibidh
floor	9	carpet			ምንጣፍ	jibbaa/afaa lafaa	rooga
floor	96	other			ሌላ ካለ ይገለጽ	Kan biraa	kale
wall	1	No walls			ግድግዳ የለውም	Dadaa-maleessa	gidaar la'aan
wall	2	Cane/palm/trunks			አገዳ/ዘንባባ/ ግንዶች	Aalaa/soomayyoo/shimala	Bakoor/timir/jirrid
wall	3	dirt			እንጨት በጭቃ የተመርገ	Muka dhoqqeedhaan maragamme	wasakh
wall	4	bamboo with mud			ቀርከሃ ከጭቃ ጋር	Shimalafi biyyoo dhoqqaahee	bambo leh dhoobo
wall	5	stone with mud			ድንጋይ ከጭቃ ጋር	Dhakkaafi biyyoo dhoqqaaheen	dhagax dhoobo leh
wall	6	uncovered adobe			ያልተሸፈነ ከጡብ የተሰራ	xuubii hinmaragamne	qaawan adobe
wall	7	plywood			የቃጫ ሳንቃ	Saanqaa	alwaax
wall	8	cardboard			ካርቶን	Kartaasii/kaartoonii	kartoonno
wall	9	reused wood			እንደገና ጥቅም ላይ የዋለ እንጨት	Muka mana diigamee	alwaax dib loo isticmaalo
wall	10	cement			ሲሚነቶ	Simintoo	sibidh
wall	11	stone with lime/cement			ድንጋይ በኖራ / ሲሚንቶ	Dhakaafi simintoo	dhagax lime/sibidh leh
wall	12	brick			ጡብ	Xuubii	leben
wall	13	cement blocks			የሲሚንቶ በሎኬት	Bilokeetii simintoo	blocks sibidhka
wall	14	covered adobe			የተሸፈነ ከጡብ የተሰራ	xuubii maragame	daboolay adobe
wall	15	wood planks/shingles			የእንጨት ጣውላዎች	saanqaa mukaa	loox/shingles
wall	96	other			ሌላ	Kan Biroo	kale
water	1	Piped into dwelling			ከቧንቧ በቤት ውስጥ	Bishaan Ujummoo kan mana keessaa galee	Tuubo la geliyey guri
water	2	Piped into compound			ከቧንቧ በግቢ ውስጥ	Bishaan Ujummoo kan moonaa keessaa	Dhuumaha loo galiyay xarunta
water	3	Piped outside compound			ከቧንቧ ከግቢ ውጭ	Bishaan Ujummoo ollaa keessaa	Dhuumaha bannaanka xarunta
water	4	Covered Well			የተከደነ ጉድጓድ	Bishaan boollaa qadaadamee	Si fiican loo daboolay
water	5	Protected Spring			የተከለለ/የተጠበቀ ምንጭ	Burqaa misoomee keessaa/ simmintoon ijjaarame	Guga la ilaaliyo
water	6	Protected hand pump spring			የተጠበቀ የእጅ ጉድጓድ (መነቅነቂያ)-Hand pump	Burqaa misoomee futtaasa harkaa qabu	Isha bamka gacanta ee la ilaaliyo
water	7	Open Well			ያልተከደነ ጉድጓድ	Bishaan boollaa qadaada hinqabne	Si fiican u fur
water	8	Open Spring			ያልተከለለ ምንጭ	Burqaa hinmisoomne	Guga Furan
water	9	River			ወንዝ	Laga	Webiga
water	10	Pond/Lake/Dam			ኩሬ/ሀይቅ/ግድብ	Bishaan ciisaa/haroo/dolool'oo	Balliga/Lake/Dhaamka
water	11	Rainwater			የዝናብ ውሃ	Bishaan bokkaa/roobaa	Biyaha roobka
water	96	Other			ሌላ	Kan biroo	Mid kale
kindoftoilet	1	Pit Latrine/traditional pit toilet			የጉድጓድ መጸዳጃ ቤት (የተለመደ)	Mana fincaanii boollaa	Pit Musqul/Musqusha god dhaqameed
kindoftoilet	2	Ventilated improved pit latrine (VIP)			አየር የሚያስገባ የተሻሻለ የጉድጓድ መጸዳጃ ቤት	Mana Fincaanii ujummoo qilleensaa qabu	Musqulaha godka musqulaha ee hawo-mareenka ah (VIP)
kindoftoilet	3	Flush toilet			ዘመናዊ በውሃ የሚሠራ መጸዳጃ ቤት	Kan Hamayyaa, bishaaniin kan hojjetu	Biyo raaci musqusha
kindoftoilet	4	No facility/Bush/Field			መጸዳጃ ቤት የላቸውም/ጫካ/ሜዳ ላይ	Mana Finacaanii hinqaban/bosona/diree irratti bobba’uu	Ma jiro xarun/Bush/Beer
kindoftoilet	5	Other			ሌላ	Kan biroo	Mid kale
typeoffuel	1	Alcohol/Ethanol			አልኮል / ኢታኖል	Alkoolii/eetaanoolii	Khamriga/Ethanol
typeoffuel	2	Gasoline/diesel			ቤንዚን / ናፍጣ	Benziina/diizela	Shidaal/naafto
typeoffuel	3	Kerosene/Paraffin			ኬሮሴን / ፓራፊን	Keeroosiinii/paaraafiin	Kerosene/Paraffin
typeoffuel	4	Coal/Lignite			የድንጋይ ከሰል / ሊጊኔት	Dhagaa boba’aa/Lignite	Dhuxul/Lignite
typeoffuel	5	Charcoal			ከሰል	Cilee	Dhuxul
typeoffuel	6	Wood			እንጨት	Muka	Qoryo
typeoffuel	7	straw/shrubs/grass			ገለባ / ቁጥቋጦዎች / ሣር	hurraa/qoraan	caws / geedo / caws
typeoffuel	8	Agriculture crop			የግብርና ሰብል	gaabaa/cidiii midhaanii	Dalagga beeraha
typeoffuel	9	Animal dung/waste			የእንስሳት እበት / ቆሻሻ	kaboota	Saxarada/qashinka xoolaha
typeoffuel	10	processed biomass			የተሰራ ባዮማስ	Baayoomaasii adeemsifame	biomass warshadaysan
typeoffuel	11	garbage/plastic			ቆሻሻ / ፕላስቲክ	Balfa/laastikii adda addaa	qashin/caag
typeoffuel	12	electricity			ኤሌክትሪክ	anniisaa Ifaa	koronto
typeoffuel	96	other			ሌላ	Kan biraa	Kuwo Kale
typeoftravel	1	car/truck			መኪና	Konkolaataa dhuunfaa	baabuur/gaari
typeoftravel	2	public bus			የህዝብ አውቶብስ	Konkolaataa ummataa	baska dadweynaha
typeoftravel	3	motorcycle/scooter			ሞተር ሳይክል	dhoqdhoqqee	mooto/mooto
typeoftravel	4	boat with motor			ሞተር ያለው ጀልባ	Jabaloo motoraa	doon matoor leh
typeoftravel	5	animal-drawn cart			በእንስሳት የሚሳብ ጋሪ	Gaarii Fardaa/Harree	gaari-xayawaan
typeoftravel	6	bicycle			ብስክሌት	Miilamee /Biskileetii	baaskiil
typeoftravel	7	boat without motor			ሞተር የሌለው ጀልባ	Jabaloo motormaleessa	doon aan matoor lahayn
typeoftravel	8	walking			በእግር	Miilaa	socod
typeoftravel	96	other			ሌላ	Kan biroo	Kuwo Kale
typeoftravel	9	taxi/bajaj			ታክሲ/ባጃጅ	Taaksii/Baajaajii (Taxi/bajaj )	tagsi/bajaaj
sourceinfo	1	Myself			እኔ	anuma	nafteyda
sourceinfo	2	me and my husband			እኔና ባለቤቴ	Anaafi abbaa manaa koo	aniga iyo ninkayga
sourceinfo	3	my husband			ባለቤቴ	Abbaa manaa koo	ninkayga
sourceinfo	4	Other specify			ሌላ ካለ ይገለጽ	Kan biroo, ibsi..............	Kuwa kale sheeg
girlboy	1	boy			ወንድ	Gurbaa	wiil
girlboy	2	girl			ሴት	Intala	gabadh
yesnounsure	1	yes			አዎ	Eeyyee	haa
yesnounsure	2	no			አየደለሁም	Lakki	maya
yesnounsure	3	unsure			እርግጠኛ አይደለሁም	Hinbeeku	aan la hubin
yesnodk	1	Yes			አዎ	Eeyyee	Haa
yesnodk	2	No			የለም	Lakki	Maya
yesnodk	8	Don’t know			አላውቅም	Hinbeeku	Ma garanayo
select one preparation	1	made a plan where to give birth			የት እንደሚወለድ እቅድ ወጥቷል	Eessatti akka da'uu dandeessu karoorsuu	in la sameeyay qorshe meel lagu dhalo
select one preparation	2	identified a person to accompany during labor and delivery			በምጥ እና ወሊድ ጊዜ አብሮ የሚሄድ	Nama yeroo ciniinsuufi da'umsaa wallin turte adda baasuu	la aqoonsaday qofka la socda xilliga foosha iyo dhalmada
select one preparation	3	arranged transport			ትራንስፖርት ተዘጋጅቷል	Geejjiba qoppheessuu	gaadiid habaysan
select one preparation	4	Secured finance/money			ገንዘብ ተዘጋጅቷል	Qarshii baasii dahuusaaf oolu qopheeffachuu	Dhaqaale/lacag sugan oo sugan
select one preparation	5	Arranged blood doner			ደም የሚሰጥ ሰው ተዛጋጅቷል	Nama dhiigaa arjoomuu qopheessuu	in la diyaariyo qofkii dhiiga u shubi lahaa
select one preparation	6	identified healthcare provider to assist during birth and delivery			በወሊድ እና በወሊድ ጊዜ እንክብካቤ የሚሰጥ የሰለጠነ ባለሙያ ተለይቷል	Ogeessa fayyaa yeroo ciniinsuufi dahuumssa gargaaruu adda baasuu	Bixiye daryeel caafimaad oo la aqoonsaday si uu u caawiyo xilliga dhalmada iyo dhalmada
select one preparation	7	did not do anything			ምንም አልተደረገም	Homaa hinhojjenne	waxba ma qaban
location	1	your home			በእርሰዎ ቤት	Mana kee	Gurigaaga
location	2	other home			በሌላ ሰው ቤት	Mana biraa	Guri kale
location	3	governmental hospital			የመንግስት ሆስፒታል	Hospitaala mootummaa	Isbitaalka dowladda
location	4	government health center			የመንግስት ጤና ጣቢያ	Buufata fayyaa mootummaa	Xarunta caafimaadka dowladda
location	5	givernement health post			ጤና ኬላ	Keellaa fayyaa mootummaa	Rugta caafimaadka dawlada
location	6	private hospital			የግል ሆስፒታል	Hospitaala dhuunfaa	Isbitaalka gaarka ah
location	7	private clinic			የግል ክሊኒክ	Kilinika dhuunfaa	Goob caafimaad oo gaar loo leeyahay
location	8	NGO hospital			መንግስታዊ ያልሆነ ሆስፒታል	Hospitaala miti-mootummaa	Isbitaalka NGO-ga
location	9	NGO clinic			መንግስታዊ ያልሆነ ክሊኒል	Kilinika miti-mootummaa	Rugta caafimaadka ee NGO-ga
location	96	other			ሌላ	Kan biraa	Kuwo kale
reasonwhynot	1	cost too much			ዋጋው ስለበዛ	Qaala'iinsa tajaajilaa ykn kaffaltiin baa'ee olkaadha	kharash aad u badan
reasonwhynot	2	facilty not open			ተቋሙ ክፍት ስላልሆነ	Dhaabbanni fayyaa cufamuu/banaa tahuu dhabuu	xarun ma furna
reasonwhynot	3	too far/no transportation			በጣም ሩቅ/ትራንስፖርት ስሌለለ	Baay'ee fageenyaa iddoo tajaajila /tajaajilli geejjibaa dhabamuu	aad u fog/ gaadiid la'aan
reasonwhynot	4	don’t trust facilty/poor quality service			ተቋሙ ላይ እምነት ስሌለለኝ/ጥራቱን ያልጠበቀ አገልግሎት	Dhaabbata fayyaarraa amantaa dhabuu/tajaajillii qulqullina dhabuu	ha aaminin xarunta/adeega tayada liidata
reasonwhynot	5	no female provider at facilty			ሴት የጤና ባለሙያ በተቋሙ ስሌለለ	Ogeettiin fayyaa dhabamuu	ma jirto gabadh bixiye ka ah xarunta
reasonwhynot	6	husband/family did not allow			ባለቤቴ/ቤተሰብ ስላልፈቀደ	Abbaan manaa hayyamuu diduu	ninkeeda/qoysku ma ogola
reasonwhynot	7	not necessary			አስፈላጊ ስላልሆነ	Barbaachisaa waan taaneef	looma baahna
reasonwhynot	8	not customary			የተለመደ አይደለም	Kan baratame tahuu dhiisuu	aan caado ahayn
reasonwhynot	96	other			ሌላ	Kan biraa	Kuwo kale
assistantforthedelivery	1	health professional			ጤና ባለሙያ	Ogeessa fayyaa	xirfadle caafimaad
assistantforthedelivery	2	trained traditional birth attendant			የሰለጠነች የልምድ አዋላጅ	Deessistuu aadaa leenjite	umuliso dhaqameed tababaran
assistantforthedelivery	3	untrained traditional birth attendant			ያልሰለጠነች የልምድ አዋላጅ	Deessistuu aadaa hinleenjine	umuliso dhaqameed aan tababaran
assistantforthedelivery	4	community health agent			የማህበረሰብ ጤና ወኪል	Hpjjettoota fayyaa Hawaasaa	wakiilka caafimaadka bulshada
assistantforthedelivery	5	relative/friend			ዘመድ/ጓደኛ	Fira /hiriyaa	qaraabo/saaxiib
assistantforthedelivery	6	no one			ማንም	Namuu	qofna ma jiro
assistantforthedelivery	96	other			ሌላ	Kan biraa	kale
complication	1	Abnormal vaginal bleeding			ያልተለመደ ደም መፍሰስ	Dhangala dhiigaa qaama hormaataa	Dhiigbaxa siilka oo aan caadi ahayn
complication	2	convulsions			መንዘፍዘፍ	Rom'iisa	gariir
complication	3	sepsis/high grade fever			መመርቀዝ/ከፍተኛ የሆነ ትኩሳት	Daariqaa dhiigaa/gubaa qaamaa garmalee	sepsis/xummad heer sare ah
complication	4	breast abnormalities			የጡት ችግር	Dhibee harmaa	cilladaha naasaha
complication	5	swelling of the body			የሰውነት እብጠት ( አይን፣ ፊት፣ እጅ እና እግር	Dhiita'iinsa qaamaa (ija, fuula, harkaa fi miila)	bararka jirka
complication	6	severe abdominal pain			ከባድ የሆድ ህመም	Dhukkubbii garaa garmalee	calool xanuun daran
complication	96	other			ሌላ	Kan biraa	Kuwo kale
complication	99	no response			ምላሽ የለም	Deebiin hinqabu	jawaab la'aan
complication1	1	unable to breastfeed			ጡት መጥባት አለመቻል	Harma hodhuu dadhabuu	awoodin in uu naaska nuujiyo
complication1	2	breathing difficulty			የመተንፈስ ችግር	Rakkoo afuura baafannaa	neefsashada oo ku adkaata
complication1	3	sepsis/high grade fever			ሴፕሲስ	Daariqaa dhiigaa/gubaa qaamaa garmalee	sepsis/xummad heer sare ah
complication1	4	hot/cold extremities			ሞቃት/ቀዝቃዛ እጅ እና እግር	harkaa miillii Ho'uu ykn qorruu	xaglo kulul/qabow
complication1	5	pus at umbilical			እትብት ላይ መግል	Handhuurri malaa godhachuu	malax iyo xuddunta
complication1	6	vomiting			ትውከት	Diddiqa/haqqisa	matagid
complication1	96	other			ሌላ	Kan biraa	kale
physicalabuse	a	kicked			መመታት	Dhiitamuu	laaday
physicalabuse	b	pinched			መቆንጠጥ	Qimmiidamuu	qanjaruufo
physicalabuse	c	slapped			በጥፊ መመታት	Kabalamuu	dharbaaxo
physicalabuse	d	pushed			መገፋት	Dhiibamuu	riixday
physicalabuse	e	beaten			መመታት	Dhaanamuu	garaacid
physicalabuse	f	episiotomy without anesthesia			ኤፒሲዮቶሚ ያለ ማደንዘዣ	Qaaamsaalaa qoricha adoocha malee baqaqsuu	episiotomy oo aan la suuxin
physicalabuse	g	raped			መደፈር	Gudeeddii	la kufsaday
physicalabuse	h	tied to the delivery bed/delivery couch			ከመውለጃ አልጋ/ኮች ጋር መታሰር	Siree da'uumsaarratti hidhamuu	ku xidhan sariirta dhalmada/sariirta keenista
physicalabuse	i	other			ሌላ	Kan biraa	kale
physicalabuse	j	don’t know			አላውቅም	Hinbeeku	ma garanayo
physicalabuse	k	refused/not responded			ለመመለስ ፈቃደኛ አለመሆን/አልተመለሰም	Deebii kennuu didde	diiday/ma jawaabin
procedures	a	tubal ligation			የማህጸን ቱቦ መቋጠር	Ujummoo gadaamessaa kutuu	tubal ligation
procedures	b	hysterectomy			ማህጸን ተቆርጦ መወጣት	Gadameessa muranii baasuu	ilmo-galeenka
procedures	c	abdominal palpation			የሆድ ምርመራ	Sakatta'iinsa garaa	calool xanuun
procedures	d	vaginal examination			የማህጸን ምርመራ	Sakatta'iinsa qaama saalaa	baaritaanka siilka
procedures	e	espisiotomy			ኢፒሶቶሚ	Qaamsaalaa muruun baldhisuu	espiotomy
procedures	f	insewrted IUCD			ማህጸን ወሰጥ የሚቀበር የእርግዝና መከላከያ	Luuppii gadameessa keessa galchuu	IUCD la geliyay
procedures	g	OTHER			ሌላ	Kan biraa	KALE
procedures	h	Don’t know			አላውቅም	Hinbeeku	Ma garanayo
procedures	i	refused/not responded			ለመመለስ ፈቃደኛ አለመሆን/አልተመለሰም	Deebii kennuu didde	diiday/ma jawaabin
event	a	shouted			ጮኸ	Iyyuu	qayliyey
event	b	scolded			መሳደብ	Arrabsamuu	canaantay
event	c	threatened to withhold services			አገልግሎቶችን ለመከልከል ዛቻ	Tajaajillii siif hinkennamuu jedhamuu	loogu hanjabay inay joojinayaan adeegyada
event	d	threatened with goingto theatre			ወደ ቀዶ ጥገና የመሄድ ዛቻ	Kutaa baqaqsanii yaaluu si galchina jedhanii doorsifamuu	loogu hanjabay inuu tagi doono tiyaatarka
event	e	called by insulting name			በስድብ ስም መጥራት።	Maqaa arrasoon waamamuu	magaca cayda loogu yeero
event	f	laughed at or scorned			መሳቅ ወይም ማናናቅ	Itti qoosamuu /kolfamuu	lagu qoslay ama la quudhsaday
event	g	other			ሌላ	Kan biraa	kale
event	h	don’t know			አላውቅም	Hinbeeku	ma garanayo
event	i	refused/not responded			ለመመለስ ፈቃደኛ አለመሆን/አልተመለሰም	Deebii kennuu didde	diiday/ma jawaabin
infodelivery	a	while in labor			በምጥ ጊዜ	Yammuu ciniinsuu	inta ay foolanayso
infodelivery	b	while delivering			በወሊድ ጊዜ	Yammuu da'uumsaa	marka la gaarsiinayo
infodelivery	c	while experiencing a complication			ውስብስብ ሁኔታ ሲያጋጥመዎ	Yammuu rakkoon walxaxaa cimaaf saaxilamte	iyada oo ay la kulmaan dhib
infodelivery	d	after delivery			ከወሊደ በኋላ	Da'uumsaan booda	dhalmada ka dib
infodelivery	e	baby left unattended after delivery			ከወሊድ በኋላ ህጻኑን የሚከታትል ባለሙያ አለመኖር	Daa'imnii dhalate qofaatti lakkifamuu	ilmihii laga tagay iyada oo aan la ilaalin ka dib dhalmada
infodelivery	f	OTHER			ሌላ	Kan biraa	Kuwo kale
infodelivery	g	don’t know			አላውቅም	Hinbeeku	ma garanayo
infodelivery	h	refused/not responded			መመለስ ፈቃደኛ አለመሆን/አልተመለሰምለ	Deebii kennuu didde	diiday/ma jawaabin
action	a	formally filed a complaint			በይፋ ቅሬታ አቅርበዋል	Himannaa bante/seeran komii dhiyeefatte	si rasmi ah loo gudbiyay cabasho
action	b	complained to a supervisor or other staff person			ለሱፐርቫይዘር ወይም ለሌላ ሰራተኛ ቅሬታ የቀረበ	Komii ofii geggeessaa ykn ogeessota birooti himatte	u dacwooday kormeere ama shaqaale kale
action	c	took no action			ምንም እርምጃ ያልተወሰደ	Tarkaafii wayiituu hinfudhe	wax tallaabo ah ma qaadin
action	d	other			ሌላ	Kan biraa	kale
action	e	don’t know			አላውቅም	Hinbeeku	ma garanayo
action	f	refused/not responded			ለመመለስ ፈቃደኛ አለመሆን/አልተመለሰም	Deebii kennuu didde	diiday/ma jawaabin
action	g	not disrespected			ያላከበረ አይደለም	Hinsalphifne/hinxiqqeeffamne	aan la ixtiraamin
choice	1	big problem			ትልቅ ችግር ናቸው	Rakkoo guddaa	dhibaato weyn
choice	2	not a big problem			ትልቅ ችግር አይደሉም	Rakkoo guddaa miti	dhib weyn maaha
reason	a	post-partum illness			ድህረ ወሊድ ህመም	Dhukkuba da'uumsa bodaa	jirrada dhalmada ka dib
reason	b	sick baby			የህጻኑ መታመም	Dhukkuba Daa'ima	ilmaha xanuunsan
reason	c	family planning			የወሊድ መቆጣጠሪያ	Karoora maatii	qorsheynta qoyska
reason	d	to vaccinate the baby			ህጻኑን ለማስከተብ	Talaallii daa'ima	si loo tallaalo ilmaha
reason	e	to get postnatal care as it is known important for me and for my baby			ለእኔ እና ለልጄ አስፈላጊ እንደሆነ ስለሚታወቅ የድህረ ወሊድ እንክብካቤ ለማግኘት	Tajaajila da'uumsaan boodaa: anaafi daa'ima kootiif baraachisa waan raheef	si aan u helo daryeelka umusha ka dib sida la og yahay muhiim ii ah aniga iyo ilmahayga
reason	f	the HEW provided me the service during home visit			ጤና ኤክስቴንሽን ሠራተኞች በቤት ጉብኝት ወቅት አገልግሎቱን ስለሰጡኝ	HEF yammuu daawwannaa manaa tajaajila naaf kennite	HEW waxa ay i siisay adeega intii lagu jiray booqashada guriga
reason	g	others please speacify			ሌላ	Kan biraa	kuwa kale fadlan sheeg
who	1	health professional			ጤና ባለሙያ	Ogeeyyii Fayyaa	xirfadle caafimaad
who	2	trained traditional birth attendant			የሰለጠነ የልምድ አዋላጅ	Deessistuu aadaa leenjite	umuliso dhaqameed tababaran
who	3	untrained traditional birth attendant			ያልሰለጠነ የልምድ አዋላጅ	Deessistuu aadaa hinleenjine	umuliso dhaqameed aan tababaran
who	4	community health agent			የማህበረስብ ጤና ወኪል	Abbaanaa fayyaa hawaasaa	wakiilka caafimaadka bulshada
who	5	health extension workers			ጤና ኤክስቴንሽን ሠራተኞች	Hojjetoota ekisteenshinii fayyaa	shaqaalaha fidinta caafimaadka
who	6	husband			ባል	Abbaa manaa/Dhirsa	ninkeeda
who	7	other			ሌላ	Kan biraa	Mid kale
choice2	1	general examination			ጠቅላላ ምርመራ	Sakatta'iinsa Qaama Waliigalaa	baaritaanka guud
choice2	2	medicine for anemia			የደም ማነስ መድኅኒት	Qoricha hir'ina dhiigaa	daawada dhiig-yarida
choice2	3	body temperature check baby			የሰውነት ሙቀት መለካት (ህጻኑ)	Hoo'ina qaama daa'imaa safaruu	hubi heerkulka jidhka ilmaha
choice2	4	counseling and family planning services			ምክክር እና የወሊድ መቆጣጠሪያ አገልግሎት	Gorsaafi tajaajila karoora maatii	latalinta iyo adeegyada qorsheynta qoyska
choice2	5	blood pressure check			የደም ግፊት መለካት	Dhiibbaa dhiigaa safaruu	hubinta cadaadiska dhiigga
choice2	6	advised on neonatal danger signs			ስለ የጨቅላ ህጻናት አደገኛ ምልክቶች ምክር	Mallattoolee balaa cimaa daa'imman dhalattuu irratti gorsa argachuu	lagula taliyay calaamadaha halista dhallaanka
choice2	7	weight measured (mother)			ክብደት መለካት(እናት)	Ulfaatina haadhaa safaruu	miisaanka la qiyaasay (hooyada)
choice2	8	baby given medicine			ለህጻኑ ክትባት መስጠት	Qorichi daa'imaaf kennamuu	ilmaha daawo la siiyo
choice2	9	weight measured (mother)			ክብደት መለካት (ህጻኑ)	Ulfaatinni daa'ima madaalame	miisaanka la qiyaasay (hooyada)
choice2	10	advised on personal hygiene			ስለግል ንጽህና ምክር	Qulqullina dhuunfaa irratti gorsi kenname	lagula taliyay nadaafadda shakhsi ahaaneed
choice2	11	breast examination			የጡት ምርመራ	Sakatta'iinsa harmaa	baaritaanka naaska
choice2	12	checking on baby's cord and advised on cord care			የህጻኑን እትብት መመርመር እና ስለ እትብት እንክብካቤ ምክር	Handhuura daa'imaa sakatta'uufi gorsi kunuunsa handhuuraa irratti kennamee	hubinta xuddunta ilmaha oo lagula taliyay daryeelka xadhigga
choice2	13	chcking the uterus and any bleeding			ማህጸን መመርመር እና ደም መፍሰስ መኖሩን ማረጋገጥ	Sakatta'iinsa gadameessaa	goynta ilmo galeenka iyo dhiig kasta
choice2	14	advised on exclusinve breasfeeding			ጡት ብቻ ስለማጥባት ምክር	Gorsa hoosisa harmaa ofiifoo (exlusive breastfeeding)	lagula taliyay naasnuujinta ka baxsan
choice2	15	Provide family planning services			የቤተሰብ ምጣኔ አገልግሎት መስጠት	Tajaajila karoora maatii argachuu	Bixi adeegyada qorsheynta qoyska
choice2	16	Provide iron tablets			የ iron ክኒን መሰጠት	Qoricha hir'ina dhiigaa kennamuu	Bixi kaniiniyada birta
choice2	17	Counseling on child vaccination			በልጆች ክትባት ላይ ማማከር	Gorsa talaallii daa'immanii irratti argachuu	La-talinta tallaalka carruurta
choice2	18	Provide vaccination for the newborn			ለተወለዱ ህጻናት ክትባት ሜቅረብ	Gorsaa talaallii daa'ima dhalattuu irratti argachuu	Sii tallaalka dhallaanka cusub
choice2	96	other			ሌላ	Kan biroo	kale
choice2	19	Nothing			ምንም	Homaa	Waxba
usedtocut	1	Razor blade			ምላጭ	Millaaccii	mandiil
usedtocut	2	knife			ቢላዋ	Albee	mindi
usedtocut	3	scissors			መቀስ	Maqasii	maqas
usedtocut	96	other			ሌላ	Kan biraa	kale
usedtocut	8	don’t know			አላውቅም	Hinbeeku	ma garanayo
choice3	1	All babies			ሁሉም ህጻናት	Daa'imman hunda	Dhammaan dhallaanka
choice3	2	Pretern Babies			አስቀድሞ የተወለዱ ሕፃናት	Daa'imman otoo guyyaan dhalootaa hin gahiin dhalatan	Dhallaanka ka-hortagga ah
choice3	3	Low birth weight			ዝቅተኛ ክብደት	Daa'immaan ulfaatina qaamaa gadaanaa qabatanii dhalatan	Miisaanka dhalashada oo hooseeya
age	1	before 4 months			ከአራት ወሩ በፊት	Ji'a 4 dura	ka hor 4 bilood
age	2	between 4 to 6 months			ብ4 እና 6 ወር መካከል	Ji'a 4 hanga ji'a 6	inta u dhaxaysa 4 ilaa 6 bilood
age	3	exactly when it is 6 month of age			ልክ 6 ወር ሲሞላው	Ji'a 6 irratti	sida saxda ah marka uu jiro 6 bilood
age	4	after 6 months			ከስድስት ወር በኋላ	Ji'a 6 booda	6 bilood ka dib
age	5	not started any supplementation			ተጨማሪ ምግብ አልጀመረም	Soorata dabalataa wayiituu hinjalqabsiifne	ma bilaabin wax kabitaan ah
age	6	don't know			አላውቅም	Hinbeeku	ma garan
typeoffood	a	break milk			የጡት ወተት	Aannan harma haadhaa	caano jebi
typeoffood	b	water			ውሃ	Bishaan	biyo
typeoffood	c	formula			ፎርሙላ ወተት	Aaanan warshaa	formula
typeoffood	d	milk other than breast milk			ከጡት ወተት ውጭ የሆነ ወተት	Aaanan loonii	caano aan ahayn caanaha naaska
typeoffood	e	fruit juice			የፍራፍሬ ጭማቂ	Cuunfaa kuduraa	casiirka miraha
typeoffood	f	other liquids (sugar, water, coffee, tea,broth, soft drinks)			ሌላ ፈሳሽ (ስኳር ያለው ውሃ፣ ቡና፣ ሻይ፣ መረቅ፣ ለስላሳ መጠጥ)	Dhangala'oo biroo (ishaan shukkaaraa, buna, shaayii, broth, dhugaatii lallaafaa)	dareere kale (sonkor, biyo, qaxwo, shaah, maraq, cabitaanno fudud)
typeoffood	g	Any food made from grains (millet, sorghum, maize, rice, wheat, teff)			ማንኛውም ከእህሎች የተዘጋጀ ( ማሽላ፣ በቆሎ፣ ሩዝ፣ ስንዴ፣ ጤፍ)	Nyaata midhaanrraa hojjetame kamuu (mishingaa, maashillaa, boqqoolloo, ruuzii, qamadii, xaafii)	Cunto kasta oo laga sameeyo badarka (masago, masago, galley, bariis, qamadi, teff)
typeoffood	h	Any food made from pumpkins, carrots, red sweet potatoes, green leafy vegetables, mango, papaya			ከዱባ፣ ካሮት፣ ቀይ ስኳር ድንች፣ አረንጓዴ ቅጠላማ አትክልቶች፣ ማንጎ፣ ፓፓያ የተሰራ ማንኛውም	Nyaata fuuduraaleefi kukuraalee adda addaa kan akka dabaaqula, kaarotaa, ifaatee diimaa, kuduraalee baala magariisa qaban, maangoo, paapaayaa irraa hojjetame	Cunto kasta oo laga sameeyay bocorka, karootada, baradhada macaan ee cas, khudaarta caleenta cagaaran, cambe, babaayga
typeoffood	i	Any other food made from roots or tubers? (white potatoes, cassava, enset, or other local roots or tubers)			ምግብ ከሥሩ ወይም ከቱባ የተሰራ ሌላ ምግብ? (ነጭ ድንች፣ ካሳቫ፣ እንሰት፣ ወይም ሌላ የአካባቢ	Nyaata biraa hundeerraa hojjetame (ifaatee adii, kaasaavaa, enset, ykn hundee ykn qamadii naannoo biroo) .	Ma jiraan cunto kale oo laga sameeyay xididada ama digriiga? (baradho cad, cassava, enset, ama xididada kale ee deegaanka ama digriiga)
typeoffood	j	Any other fruits and vegetables? (e.g., bananas, apples, avocados, tomatoes)			ሥሮች ወይም ሀረጎችና) ሌሎች ፍራፍሬዎችና አትክልቶች? (ምሳሌ፡ ሙዝ፣ አፕል፣አቮካዶ ቲማቲም)	Nyaata biroo kuduraafi fuduraa adda addaarraa hojjetaman (muusa, poomii, avokaadoo, ajaagira....	Miraha iyo khudaarta kale ma jiraan? ( tusaale, muus, tufaax, avokado, yaanyo)
typeoffood	k	Meat			ሥጋ	Foon	Hilibka
typeoffood	l	Any food made from legumes (e.g. lentils, beans, soybeans, pulses, or peanuts)?			ከጥራጥሬዎች (ለምሳሌ ምስር፣ ባቄላ፣ አኩሪ አተር፣ ጥራጥሬ ወይም ኦቾሎኒ) የተሰራ ማንኛውም	Nyaata midhaan dheedhii irraa hojjetame kamuu (fk misira, baaqalaa, boloqqee, pulses, or lawuzii)?	Cunto kasta oo laga sameeyay digirta (sida lentil, digir, soybean, digir, ama lawska)?
typeoffood	m	Any food made with oil, fat or butter?			በዘይት፣ በስብ ወይም በቅቤ የተሰራ ማንኛውም ምግብ	Nyaata dhaadhaan /zayitii, cooman hojjetame kamiyuu?	Cunto kasta oo lagu sameeyay saliid, baruur ama subag?
typeoffood	n	Cooked mashed foods			የበሰሉ የተደባለቁ ምግቦች	Nyaata walti makamee bilcheeffame	Cuntooyinka la shiiday ee la kariyey
typeoffood	o	egg			እንቁላል	Hanqaaquu	ukunta
typeoffood	p	fish			አሳ	Qurxummii	kalluunka
typeoffood	q	cheese yoghurt			አይብ, እረጎ	Baaduu, itittuu	yoghurt farmaajo
typeoffood	r	Other			ሌላ	Kan biroo	Mid kale
event1	1	Always use toilet/latrine			ሁሌም ሽንት ቤት እንጠቀማለን	Yeroo hunda mana fincaanii fayyadama	Had iyo jeer isticmaal musqul/ musqul
event1	2	throw in the toilet/latrine			ሽንት ቤት ውስጥ እንጥላለን	Mana fincaanii keessatti gatuu	ku tuur musqusha/musqulaha
event1	3	throw outside the dwelling			ከመኖሪያ ቤታችን ውጭ እንጥላለን	Mana jireenyaa alatti gatuu	ku tuur bannaanka guriga
event1	4	throw outside the yard			ከጓሮው ውጭ ይጣሉት እንጥላለን	Dallaadhaan alatti gatuu	ku tuur bannaanka dayrka
event1	5	bury in th yard			ጓሮ እንቀብራለን	Dallaa keessatti awwaaluu	ku aaso daarada
event1	6	rinsed away			አጥበን እናስወግዳለን	Bishaan itti facaasuu/naquu	la dhaqay
event1	7	not disposed of			አይጣልም	Hingatamne	aan la tuurin
event1	8	other			ሌላ	Kan biroo	kale
symtoms	a	stopped feeding well			በደንብ መመገብ ማቆም	Sirriitti soorachuu dhiise	joojisay quudinta si fiican
symtoms	b	difficulty or fast breathing			ለመተንፈስ መቸገር/ፈጣን አተነፋፍስ	Hafuura baafachuu dadhabuu ykn dafee dafee hafuura baafachuu	dhibaato ama neefsasho degdeg ah
symtoms	c	chest in drawing			የደረት መሰርጎድ	Qarri laphee gara keessaatti dhooquu	laabta sawir
symtoms	d	unsually hot or cold			ያልተለመደ ቀዝቃዛ/ሞቃት መሆን	Baay'ee hoo'uu ykn qorruu	kulul ama qabow aan caadi ahayn
symtoms	e	baby less active then usual			ህጻን ከወትሮው ያነሰ ንቁ	Sochiin daa'imaa hanga yeroo biraatii gadi tahuu	ilmaha firfircoonidiisu ka yar tahay sidii caadiga ahayd
symtoms	f	body became yellow			የሰውነት ቢጫ መሆን	Qaamni keelloo ta'uu	jirku wuxuu noqday jaale
symtoms	g	convulsions			መንዘፍዘፍ	Rom'iisa	gariir
symtoms	h	other			ሌላ	Kan biraa	kale
symtoms	i	no symptoms			ምልክት የለውም	Mallattoo hinqabu	calaamado la'aan
problem	a	fever			ትኩሳት	Gubaa qaamaa	qandho
problem	b	unable to suckle/feed			ጡት መሳብ/ መመገብ አለመቻል	Hodhuu ykn soorachuu dadhuu	ma awoodo inuu nuugo/quuto
problem	c	difficult/fast breathing			ለመተንፈስ መቸገር/ፈጣን አተነፋፍስ	Hafuura baafachuu dadhabuu ykn dafee dafee afuura baafachuu	Neefsasho adag/degdeg ah
problem	d	diarrhea			ተቅማጥ	Garaa kaasaa	shuban
problem	e	convulsions			መንዘፍዘፍ	Rom'iisa	gariir
problem	f	persistent vomiting			የማያቋርጥ ትውከት	Haqqisa walirraa hincinne	matag joogto ah
problem	g	yellow palms/soles/eyes			ቢጫ መዳፍ፣ ሶል፣ አይን	Barruun harkaa/faanni miilaa/ijji keelloo ta'uu	calaacasha/cagaha/indhaha jaalaha ah
problem	h	lethargy			ድካም	Dadhabbii	caajisnimo
problem	i	unconscious			ራስን መሳት	Ufwallaaluu	miyir la'aan
problem	j	red/discharging eyes			ቀይ / አይን በእንባ መሙላት	Ijji diimachuu ykn ciimma'uu	indho guduudan/daran
problem	k	skin pustules			የቆዳ ሽፍታዎች	Gogaa qaamaarratti shiftoon ba'uu	maqaarka maqaarka
problem	l	skin around cord was red			ከእትብቱ አካባቢ ያለ ቆዳ መቅላት	Gogaan naannoo handhuura diimachuu	maqaarka ku wareegsanaa xadhig ayaa casaan ahaa
problem	m	pus from cord			መግል የያዘ እትብት	Handhuurri mala'uu	malax ka soo xadhkaha
problem	n	other			ሌላ	Kan biroo	kale
reasonwhy	a	expected him/her to get better			ይሻላታል/ለዋል በሎ በመጠበቅ	Itti fooyya'a jennee yaanne	filaysay in isaga/iyada ay fiicnaan doonto
reasonwhy	b	health facilty too far			ጤና ተቋሙ በጣም ሩቅ ስለሆነ	Dhaabbanni fayyaa fagoo ta'uu	rug caafimaad oo aad u fog
reasonwhy	c	cost of treatment too expensive			የህክምና ውጪ በጣም ውድ ስለሆነ	Kaffaltiin yaalaaf barbaachisu qaalii ta'uu	Qiimaha daawaynta aad ayuu qaali u yahay
reasonwhy	d	don’t trust the facility			ተቁሙ ላይ እምነት ስለሌለን	Dhaabbata fayyaarraa amantii dhabuu	ha aaminin xarunta
reasonwhy	e	family member didn’t allow			የቤተሠብ አባል ስለማይፈቅድ	Maatiin eeyyamuu dhoowwachuu	xubin qoys ma ogola
reasonwhy	f	community advisor/TBA advised against it			የማህበረስብ አማካሪ/የልምድ አዋላጅ እንዳንሄድ ስለሚመክሩን	Gorsitoonnii hawaasaa ykn deessistuun aadaa fallaa tajaajila fayyaa	lataliyaha bulshada/TBA ayaa kula taliyay ka soo horjeeda
reasonwhy	g	Fear of COVID-19			ኮቪድ 19 በመፍራት	Sodaa Dhibee Koronaa	Cabsida COVID-19
reasonwhy	h	facility closed due to COVID-19			ጤና ተቋሙ በኮቪድ ምክንያት ስለተዘጋ	Sababa koronaan dhaabbanni fayyaa cufamuu	xaruntii waa la xidhay COVID-19 dartii
reasonwhy	i	Facility not open (at that time)			ተቁሙ አልተከፈተም ነበር( በዚያ ወቀት)	Dhaabbanni fayyaa yammuu sana cufamuu	Xaruntu ma furna (waqtigaas)
reasonwhy	j	other			ሌላ	Kan biroo	kale
outsidehome	1	health post			ጤና ኬላ	Keellaa fayyaa	boostada caafimaadka
outsidehome	2	health center			ጤና ጣቢያ	Buufata fayyaa	xarunta caafimaadka
outsidehome	3	public hospital			የህዝብ ሆስፒታል	Hospitaala ummataa	isbitaalka guud
outsidehome	4	community health worker			የማህበረሰብ ጤና ባለሙያ	Hojjetaa fayyaa hawwaasaa	shaqaalaha caafimaadka bulshada
outsidehome	5	shop/pharmacy			ሱቅ/ፋርማሲ	Suuqii/faarmaasii	dukaan/farmashi
outsidehome	6	private facility			የግል ተቋማት	Dhaabbata dhuunfaa	xarun gaar ah
outsidehome	7	other			ሌላ	Kan biroo	kale
drugs	a	malaria drugs: SP/Fanvidder			የወባ መድሃኒት: SP/ፋንሲዳር	Qoricha dhibee busaa: faansidarii	dawooyinka duumada: SP/Fanvidder
drugs	b	malaria drugs: Chloroquine			የወባ መድሃኒት: ክሎሮኪን	Qoricha dhibee busaa: kiloorokuwiinii	dawooyinka duumada: Chloroquine
drugs	c	Antibiotic: gentamycin			አንቲባዮቲክ: ጄንታማይሲን	Qoricha farra baakteeriyaa: jentaamaaysiinii	Antibiyootig: gentamycin
drugs	d	Antibiotic: ampicillin			አንቲባዮቲክ: አምፕስሊን	Qoricha farra baakteeriyaa: ampisiliinii	Antibiyootig: ampicillin
drugs	e	Tetracycline /other eye ointment			ቴትራሳይከሊን /ሊሎች የአይን ቅባት	Dibata ijaa: Teetiraasaykliinii/ kan biroo	Tetracycline / boomaato kale oo isha ah
drugs	f	ORS			ኦ አር ኤስ	Qoricha Garaa Kaasaa: ORS	ORS
drugs	g	Vitamin A			ቫይታሚን	Vaayitaamina A	Vitamin A
drugs	h	Traditional remedy			ባህላዊ መድሃኒት	Qoricha aadaa	dawo dhaqameed
drugs	i	herbs			እጽዋት	Baalawwan qorichummaa qaban	geedo yaryar
drugs	j	other medication			ሌሎች	Qorichoota biroo	daawooyin kale
drugs	k	don't know			አላውቅም	Hinbeeku	ma garan
howmuch	1	much less			በጣም ያነሰ	Baay'ee gadaanaa	aad uga yar
howmuch	2	somewhat less			በመጠኑ ያነሰ	Hanga tokko gadaanaa	xoogaa ka yar
howmuch	3	about the same			ተመሳሳይ መጠን	Garaagarummaa hinqabu	ku saabsan isku mid
howmuch	4	more than usual			ከተለመደው በላይ	Kan barameen oliidha	in ka badan sidii caadiga ahayd
howmuch	5	nothing to drink			ምንም የሚጠጣ አልተሰጠውም	Waantii dhugamu hinjiru	wax la cabbo
howmuch	6	don't know			አላውቅም	Hin beeku	ma garan
howmuch	7	do not start fluid			ፈሳሽ አልጀመረም	Dhangala'oo fudhachuu hinjalqabamne	ha bilaabin dareere
howmuch1	1	much les			በጣም ያነስ	Baay'ee gadaanaa	ka badan
howmuch1	2	somewhat less			በመጠኑ ያነስ	Hanga tokko gadaanaa	xoogaa ka yar
howmuch1	3	about the same			ተመሳሳይ መጠን	Garaagarummaa hinqabu	ku saabsan isku mid
howmuch1	4	more than usual			ከተለመደው በላይ	Kan barameen oliidha	in ka badan sidii caadiga ahayd
howmuch1	5	never gave food			ምግብ ፈጽሞ አልተሰጠውም	Nyaataa homaa hinlaanneef	weligood cunto ma siin
howmuch1	6	not started any food			ምንም አይነት ምግብ አልተጀመረም	Nyaata homaayyuu hinjalqabneef	ma bilaabin wax cunto ah
howmuch1	7	don’t know			አላውቅም	Hin beeku	ma garanayo
drink	a	fluid from an ORS packet			ፈሳሽ ካኦ አር ኤ ስ ፓኬት	Dhangala'aa ORS	dareere ka soo baxay baakidh ORS ah
drink	b	sugar and salt solution			ስኳር እና ጨው ውህድ	Dhangala'aa bulbula sukkaaraafi ashaboo	sonkorta iyo xalalka milixda
drink	c	other home made fluid			ሌሎች ቤት ውስጥ የተዘጋጁ ፈሳሾች	Dhangala'oo biraa manatti qophaa'e	dareere kale oo guriga laga sameeyay
treatmenttodiarrhea	a	antbiotic pill or syrup			አንቲባዮቲክ ክኒን ወይም ሽሮፕ	Kiniinii ykn shirooppii qoricha farra baakteeriyaa	kaniiniga antibiyootiga ama sharoobada
treatmenttodiarrhea	b	antimotility pill or syrup			Antimotility ክኒን ወይም ሽሮፕ	Kiniinii ykn shirooppii farra sochii garaa keessaa	kaniiniga antimotility ama sharoobada
treatmenttodiarrhea	c	zinc pill or syrup			ዚንክ ክኒን ወይም ሽሮፕ	Kiniinii ykn shirooppii Ziinkii	kaniiniga zinc ama sharoobada
treatmenttodiarrhea	d	othet pill or syrup (anti-biotic, antimitility,zink)			ሌላ ክኒን ወይም ሽሮፕ (አንቲባዮቲክ፣ አንቲሞቲሊቲ፣ ዚንክ)	Kiniinii ykn shirooppii biroo	kiniinka othet ama sharoobada (anti-biotic, antimitility,zink)
treatmenttodiarrhea	e	unknow pill or syrup			ያልታወቀ ክኒን ወይም ሽሮፕ	Kiniinii ykn shirooppii hinbeekkamne	kaniin ama sharoobo aan la garanayn
treatmenttodiarrhea	f	Antibiotic injection			አንቲባዮቲክ መርፌ	Lilmoo qoricha farra baakteeriyaa	Duritaan antibiyootik ah
treatmenttodiarrhea	g	Non-antibiotic injection			አንቲባዮቲክ ያልሆነ መርፌ	Lilmoo farra baakteeriyaa hintaane	Duritaan aan antibiyootik ahayn
treatmenttodiarrhea	h	Unknown injection			ያልታወቀ መርፌ	Lilmoo hinbeekkamne	irbad aan la garanayn
treatmenttodiarrhea	i	(iv) intravenous injection			የደም ሥር መርፌ	Qoricha lilmoodhaan idda dhiigaan kennamu	(iv) duritaanka xididka
treatmenttodiarrhea	j	Home remedy/ herbal medicine			የቤት ውስጥ መድሃኒት / ከዕፅዋት የተቀመሙ መድኃኒቶች	Waldhaansa mana keessaa / qoricha aadaa	Daawaynta guriga/daawa dhirta
treatmenttodiarrhea	k	Nothing more given			ምንም ተጨማሪ አልተሰጠም።	Homtuu hinkennamneef	Wax kale oo la siiya ma jiraan
treatmenttodiarrhea	l	Other			ሌላ	Kab biroo	Mid kale
medicalcenter	1	government hospital			የመንግስት ሆስፒታል	Hospitaala mootummaa	isbitaalka dowladda
medicalcenter	2	government health center			የመንግስት ጤና ጣቢያ	Buufata fayyaa mootummaa	xarunta caafimaadka dowladda
medicalcenter	3	government health post			የመንግስት ጤና ኬላ	Keellaa fayyaa mootummaa	rugta caafimaadka dowladda
medicalcenter	4	government community-Based Outlet			በማህበረሰብ የተመሰረተ የመንግስት አውትሌት	Dhaabbata hawaasaa mootummaan hundaa'e	Dawlad-beeleed ku salaysan
medicalcenter	5	NGO Health facility			መንግስታዊ ያልሆነ ጤና ተቋም	Dhaabbata fayyaa miti-mootummaa	NGO-ga Xarunta Caafimaadka
medicalcenter	6	NGO Community-Based Outlet			መንግስታዊ ያልሆነ በማህበረሰብ የተመሰረተ አውትሌት	Dhaabbata hawaasaa miti-mootummaan hundaa'e	NGO-ga Bulshada Ku Salaysan
medicalcenter	7	Private Hospital			የግል ሆስፒታል	Hospitaala dhuunfaa	Isbitaalka gaarka ah
medicalcenter	8	Private/community doctor/clinic			የግል ኅኪም/ክሊኒክ	Kilinika dhuunfaa	Dhakhtarka gaarka ah/bulshada/kiliinikada
medicalcenter	9	Private Pharmacy			የግል ፋርማሲ	Mana qorichaa dhuunfaa	Farmashiyaha gaarka ah
medicalcenter	10	Holy Water			ጸበል	Xabala	Biyaha Qudduuska ah
medicalcenter	11	Shop			ሱቅ	Suuqii	Dukaan
medicalcenter	12	Friend/Relative			ጓደኛ/ዘመድ	Hiriyaa/fira	Saaxiib/Qaraabo
medicalcenter	13	Traditional practitioner			ባህላዊ	Cirreessa aadaa	Dhaqtarka dhaqanka
medicalcenter	14	Other			ሌላ	Kan biraa	Mid kale
drug1	a	chloroquine			ክሎሪን	Kiloorokuwiinii	chloroquine
drug1	b	Artemether lumefantrine			አርቴሜተር ሉምፋንትሪን	Faansidaarii /Artimeetiir lumeefantriil	Artemether lumefantrine
drug1	c	Quinine			ኩኒን	Kuwiiniinii	Quinine
drug1	d	Bactrim			ባክትሪም	Baaktriimii	Bactrim
drug1	e	Ampicillin			አምፕስሊን	Ampisiliinii	Ampicillin
drug1	f	Amoxicillin			አሞክሳስሊን	Amoksasiliinii	Amoxicillin
drug1	g	Chloramphenicol			ክሎራአምፍኒኮል	klooraamfeenikoolii	Chloramphenicol
drug1	h	Tetracycline			ቴትራሳይክሊን	Teetraaycliinii	Tetracycline
drug1	i	Other anti-biotic			ሌሎች አንቲባዮቲክስ	Qoricha farra baakteeriyaa biroo	Antibiyootiga kale
drug1	j	Aspirin			አስፕሪን	Aspiriinii	Aspirin
drug1	k	Ibuprofen			አይቡፕሮቪን	Ibuuproofeenii	Ibuprofen
drug1	l	Paracetamol			ፓራሲታሞል	Paaraasitaamoolii	Paracetamol
drug1	m	Other			ሌላ	Kan biroo	Mid kale
signs	a	vomiting			ትውከት	Haqqisiisa	matagid
signs	b	fever			ትኩሳት	Gubaa qaamaa	qandho
signs	c	poor sucking or feeding			በደንብ አለመጥባት ወይም አለመመገብ	Sirriitti hodhuu ykn soorachuu dadhabuu	nuugista ama quudinta liidata
signs	d	baby has difficlty/fast breathing			ለመተነፈስ መቸገር / ፈጣን አተነፋፈስ	Daa'imni rakkoo afuura baafannaa qaba/daddafee daddafee afuura baafachuu	Ilmaha waxaa ku adkaata/Neefsasho degdeg ah
signs	e	baby feels cold			ህፃኑ ቅዝቃዜ ይሰማዋል	Qaamni daa'imaa qorruu	dhallaanku wuxuu dareemaa qabow
signs	f	baby too small or born too early			ሕፃን በጣም ትንሽ ወይም በጣም ቀደም ብሎ የተወለደ ነው	Daa'imni xiqqoo ta'uu ykn osoo yeroon hinga'in dhalachuu	ilmo aad u yar ama goor hore dhashay
signs	g	Redness/discharge around cord			በእትብት ዙሪያ መቅላት / መፍሰስ	Handhuurri diimachuu ykn mala'uu	guduudasho/soo daadaynta agagaarka xadhigga
signs	h	Red swollen eyes/discharge			ቀይ ያበጡ አይኖች/ፈሳሾች	Ijji diimachuu ykn ciimma'uu	Indhaha bararsan/daadin
signs	i	Yellow palms/soles/eyes			ቢጫ መዳፎች / ሶል / አይኖች	Barruun harkaa/faanni miilaa/ijji keelloo ta'uu	Calaacalaha jaalaha ah/cagaha/indhaha
signs	j	Lethargic or unconscious			መዛል ወይም ራስን መሳት	Dadhabuu ykn Ufwallaaluu	caajisnimo ama miyir la'aan
signs	k	Convulsions			መንዘፍዘፍ	Rom'iisa	Gariir
signs	l	Baby irritated/cries without any apparent reason			ሕፃኑ ያለ ምንም ግልጽ ምክንያት መብሰክሰክ / ማልቀስ	Daa'imni sababa malee mufachuu/oo'uu	Ilmuhu wuu xanaaqay/ ooyay sabab la'aan
signs	m	Nothing mentioned			ምንም አልተጠቀሰም	Homtuu hinhimamne	Waxba lama sheegin
signs	n	Don't know			አላውቅም	Hinbeeku	Ma garanayo
signsofillness	a	Repeated Watery Stools			ተደጋጋሚ ቀጠን ያለ ሰገራ	Irra deddeebiin booliin bishaan fakkaatu ba'uu	Saxaro-biyood oo soo noqnoqda
signsofillness	b	Any Watery Stools			ማንኛውም ቀጠን ያለ ሰገራ	Booliin bishaan fakkaatu kamuu	Saxaro kasta oo Biyo leh
signsofillness	c	Repeated Vomiting			ተደጋጋሚ ትውከት	Irra deddeebiin haqqisiisuu	Matag soo noqnoqda
signsofillness	d	Any Vomiting			ማንኛውም ትውከት	Haqqisiisa kamuu	Matag kasta
signsofillness	e	Blood in Stools			ሰገራ ውስጥ ደም	Dhiigni boolii keessa jiraachuu	Dhiiga Saxarada
signsofillness	f	Fast Breathing			ፈጣን አተነፋፈስ	Dafee dafee hafuura baafachuu	Neefta Degdega ah
signsofillness	g	Difficult Breathing			የመተንፈስ ችግር	Hafuura baafachuu dadhabuu	Neefsasho Adag
signsofillness	h	Noisy Breathing			ሲተነፍስ ድምጽ ማሰማት	Hafuura baafannaa sagalee qabu	Neefsasho buuq badan
signsofillness	i	Fever			ትኩሳት	Gubaa qaamaa	Qandho
signsofillness	j	Convulsions			መንዘፍዘፍ	Rom'iisa	Gariir
signsofillness	k	Stiff Neck			የማይታጠፍ አንገት	Gogiinsa mormaa	Qoorta Adag
signsofillness	l	Marked Thirst			የሚታይ መጠማት	Dheebuu cimaa	Harraadka la calaamadeeyay
signsofillness	m	Unable to Drink			መጠጣት አለመቻል	Dhuguu dadhabuu	Aan awoodin inuu cabbo
signsofillness	n	Not Eating/Not Drinking Well			በደንብ መጠጣት/መብላት አለመቻል	Sirriitti nyaachuu ykn dhuguu dadhabuu	Cunista Aan Si Wanaagsan U Cabin
signsofillness	o	Getting Sicker/Very Sick			በጣም መታመም	Dhukkubsachuu ykn baay'ee dhukkubuu	Aad u Xanuunsanayso/Aad u Xanuunsanayso
signsofillness	p	Not Getting Better			አለመሻል	Itti fooyya'uu dhabuu	Aan ka roonayn
signsofillness	q	Sick for a long time			ለረጅም ጊዜ መታመም	Yeroo dheeraaf dhukkusachuu	Xanuunsan muddo dheer
signsofillness	r	Sunken Eyes			የሰረጎደ አይን	Boolli ijaa gadi bu'uu	Indho go'ay
signsofillness	s	Cough			ሳል	Qufaa	Qufac
signsofillness	t	Other			ሌላ	Kan biraa	Mid kale
signsofillness	u	Don’t Know			አላውቅም	Hinbeeku	Ma garanayo
method	1	female sterilization			የሴት ማምከን	Dubartii maseensuu	jeermiska dumarka
method	2	male sterilization			የወንድ ማምከን	Dhiira maseensuu	jeermiska ragga
method	3	pill			ክኒን	Kiniinii karoora maatii	kaniiniga
method	4	IUD			ማህጸን ውስጥ የሚቀበር	Luuppii	IUD
method	5	injections			መርፌ	Lilmoo Karoora maatii	irbado
method	6	implants			ክንድ ላይ የሚቀበር	Implaanonii	beeralayda
method	7	condom			ኮንደም	Kondomii	cinjirka galmada
method	8	diaphram/foam/jelly			ድያፍራም / አረፋ / ጄሊ	Diafraamii/arafaa/dibata	diapram/xumbo/jelly
method	9	periodic abstinence			በየጊዜው መታቀብ	Lagannaa walqunnnamtii saalaa	ka fogaansho xilliyeed
method	10	withdrawal			ዊዝድሮዋል	Gadameessa alattii dhangalaasuu	ka bixitaan
method	11	LAM			የጡት ማጥባት አሜኖሬሪያ ዘዴ	Harma hoosisuu	LAM
method	12	Female condom			የሴት ኮንደም	Kondomii dubartii	Kondhomka dumarka
method	13	emergency contraception			ድንገተኛ የእርግዝና መከላከያ	Mala karoora maatii yeroo tasaa	ka hortagga degdega ah
method	14	standard days method/cycle beads			መደበኛ ቀናት ዘዴ/ዑደት	Marsaa laguu	habka maalmaha caadiga ah/kuul meertada
method	15	do not know			አላውቅም	Hin beeku	Ma garanayo
method	16	othert			ሌላ	Kan biraa	mid kale
location1	1	government hospital			የመንግስት ሆስፒታል	Hospitaala mootummaa	isbitaalka dowladda
location1	2	government health center			የመንግስት ጤና ጣቢያ	Buufata fayyaa mootummaa	xarunta caafimaadka dowladda
location1	3	other government health facility			ሌላ የመንግስት ጤና ተቋማት	Dhaaata fayyaa mootummaa biraa	xarumaha kale ee caafimaadka dowladda
location1	4	gvernment health post			የመንግስት ጤና ኬላ	Keellaa fayyaa mootummaa	rugta caafimaadka dowladda
location1	5	gvernement outreach			በመንግስት አውደ እለት	Hojii dirree mootummaa	wacyigelinta dawladda
location1	6	NGO Health facility			መንግስታዊ ያልሆነ ጤና ተቋም	dhaabbata fayyaa Miti mootummaa	NGO-ga Xarunta Caafimaadka
location1	7	NGO outreach			መንግስታዊ ያለሆነ አውደ እለት	Hojii dirree Miti mootummaa	Wacyigelinta NGO-ga
location1	8	private hospital			የግል ሆስፒታል	Hospitaala dhuunfaa	isbitaalka gaarka ah
location1	9	private doctor/clinic			የግል ሃኪም/ክሊኒክ	Kilinika dhuunfaa	dhakhtarka gaarka ah/kiliiniga
location1	10	pharmacy			ፋርማሲ	Mana Qoricha/faarmaasii	farmashiye
location1	11	drug vendor			የመድሃኒት ሻጭ	Dukkaanna qorichaa	iibiyaha daroogada
location1	12	kiosk			ኪዮስክ	Suuqii	dukaan
location1	13	friend/Relative			ጓደኛ/ዘመድ	Hiriyaa ykn fira	saaxiib/Qaraabo
location1	14	don’t know/don’t rememebr			አላውቅም/አላስታውስም	Hinbeeku/hinyaadadhu	ma ogi/ma xasuusan
location1	15	other			ሌላ	Kan biraa	kale
reasonnoobtain	a	method out stock that day			በዚያ ቀን አልቋል	Mallii karoora maatii guyyasiif hin turre	hab baxay stock maalintaas
reasonnoobtain	b	method not available at all			በጭራሽ አይገኝም	Mallii karoora maatii hin jiru	habka aan la heli karin gabi ahaanba
reasonnoobtain	c	Provider not trained to provide the method			ዘዴውን ለመስጠት ባለሙያው አልሰለጠነም።	Nami mala karoora maatii sana kennuu hinleenjine	Bixiyaha looma tababarin inuu bixiyo habka
reasonnoobtain	d	Provider recommended a different method			ባለሙያው የተለየ ዘዴ ስልጠቆመ	Ogeessi fayyaa mala karoora maatii gosa biraa naaf filate	Bixiyaha ayaa ku taliyay hab ka duwan
reasonnoobtain	e	Not eligible for method			ዘዴውን ለማግኘት ብቁ አለመሆን	Mala karoora maatii sun naaf filatamaa miti	Uma qalmo habka
reasonnoobtain	f	Spouse/relatives not approved the method			የትዳር ጓደኛ/ዘመዶች ዘዴውን አልፈቀዱም	ASbbaan manaa ykn hiriyaan gaa'ilaa koo akkan fudhu hineeyyamne	Xaas/qaraabo ma oggolaan habka
reasonnoobtain	g	The method not suitable to use secretly			ዘዴው በድብቅ ለመጠቀም ምቹአይደለም	Mallii karoora maatiichaa iccitiidhaan fudhachuuf mijataa miti	Habka aan ku habboonayn in si qarsoodi ah loo isticmaalo
reasonnoobtain	h	too costly			በጣም ውድ ነው	Gatiin isaa qaaliidha	aad qaali u ah
reasonnoobtain	i	other			ሌላ	Kan biraa	kale
person	1	you alone			እርስዎ ብቻዎን	Anuma, kophaa/qofaa koo	adiga keligaa
person	2	provider			አገልግሎት ሰጭው	Nama tajaajila kennu	bixiye
person	3	partner			የትዳር አጋር	Abbaa manaa	lammaane
person	4	you and provider			እርስዎና ባለሙያው	Anaafi nama tajaajila kennu	adiga iyo bixiyaha
person	5	you and partner			እርስዎና የትዳር አጋርዎ	Anaafi abbaa manaa koo	adiga iyo lammaanahaaga
person	6	other			ሌላ	Kan biraa	kale
mainreasonwhy	a	not having sex			የግብረ ሥጋ ግንኙነት አለመፈጸም	Walqunnamtii saalaa raawwachuu dhiisuu	galmo la'aan
mainreasonwhy	b	infrequent sex			አልፎ አልፎ የግብረ ስጋ ግንኙነት	Walqunnamtiin saalaa darbee darbee waan raawatamuuf	galmada aan badnayn
mainreasonwhy	c	menopausal			ማረጥ	Umrii da'umsaa keessaa waan ba'ameef	menopause
mainreasonwhy	d	sub-fecund/infecund			የመውለድ እድል ዝቅተኛ/ አለመውለድ	Maseena	sub-fecund/infecund
mainreasonwhy	e	Postpartum amenorrheic			የድህረ ወሊድ የወር አበባ መቅረት	Dahuumsa booda laguun waan hindhufneef	Ka dib dhalmada amenorrheic
mainreasonwhy	f	Breastfeeding			ጡት ማጥባት	Harma hoosisuu	Naas nuujin
mainreasonwhy	g	Fatalistic			Fatalistic	Carrrummaa- waanti hundi carraan taha jedhee waan amanuuf	dilaa ah
mainreasonwhy	h	Respondent opposed			ተጠሪ መቃዎም	Fudhachuu hinbarbaanne	Jawaab bixiye ayaa ka soo horjeestay
mainreasonwhy	i	Husband/partner opposed			ባል/የትዳር አጋር መቃወም	Abbaa manaa/hiriyaatu didde	Ninka/lamaanaha ayaa ka soo horjeestay
mainreasonwhy	j	Others opposed			ሌላ ተቃውሞ	Namii biraa waan mormeef	Kuwo kale ayaa kasoo horjeestay
mainreasonwhy	k	Religious prohibition			የሃይማኖት ክልከላ	Sababa amantiifi	Mamnuucida diinta
mainreasonwhy	l	Knows no method			ምንም ዘዴ አለማዎቅ	Mala karoora maatii waan hinbeekneef	Ma yaqaan hab
mainreasonwhy	m	Knows no source			ምንጭ አለማወቅ	Eessaa akka kennamu hinbeeku	Illeen ma yaqaan
mainreasonwhy	n	Health concern			የጤና ጉዳይ	Fayyummaa koof waanan sodaadheef	Walaaca caafimaadka
mainreasonwhy	o	Fear of side effects			የጎንዮሽ ጉዳቶችን መፍራት	Sodaa rakkoo dhiibbaa cinaa	Cabsida waxyeellooyinka
mainreasonwhy	p	Lack of access/too far			ተደራሽ አለመሆን/በጣም ሩቅ	Fagoo waan taheef	Gelitaan la'aan/ aad u fog
mainreasonwhy	q	Cost too much			ዋጋው በጣም ውድ መሆን	Gatiinsaa baay'ee waan taheef	Kharash aad u badan
mainreasonwhy	r	Inconvenient to use			ለመጠቀም ምቹ አለመሆን	Fayyadamuuf mijataa waan hintaaneef	Aan ku habboonayn isticmaalka
mainreasonwhy	s	Interferes with body’s normal process			በተለመደው የሰውነት ሂደት ጋር መጣረስ	Adeemsa fayyummaa qaamaa waan jeequuf	Wuxuu farageliyaa habka caadiga ah ee jirka
mainreasonwhy	t	Method not available			ዘዴው አለመኖር	Gosti karoora maatii kun waan hinargamneef	Habka lama heli karo
mainreasonwhy	u	Want to get pregnant			ማርገዝ መፈለግ	Ulfaa'uu arbbaaddi	Ma rabtaa inaad uur yeelato
mainreasonwhy	v	Other			ሌላ	Kan biraa	Mid kale
confidence	1	very confident			በጣም እርግጠኛ	Baay'een abdadha	kalsooni badan
confidence	2	somewhat confident			በመጠኑ እርግጠኛ	Hanga tokko nan abdadha	xoogaa kalsooni ah
confidence	3	not at all confdent			በፍጹም እርግጠኛ አይደለሁም።	homaa hi abdadhu	ma aha kalsooni
confidence	4	do not know where to get the method			ዘዴውን የት እንደማገኝ አላውቅም	Malicha eessaa akkan argamu hinbeeku	ma garanayaan meel laga helo habka
confidence	5	do not know the method			ዘዴውን አላውቅም	Malicha hinbeeku	ma garanayaan habka
location2	1	Accompanied/Transported Me To/From The Clinic and/or Waited Outside			አብሮ ሄዷል/ወደ አድርሶኛል እና/ወይም ውጪ ጠብቆኛል	Na waliin achii deemee ture garuu alatti na eege	Ila Socday/Iga Soo Raray Bukaan-socodka iyo/ama Banaanka Lagu Sugay
location2	2	Sat In The Waiting Room			ማቆያ ቦታ ጠብቆኛል	Kutaa turiisaa keessa tahee na eege	Fadhiistay Qolka Sugitaanka
location2	3	Joined Me For Some Or All Of The Visit With The Heath Provider			ለተወሰኑት ወይም ለሁሉም የባለሙያ ጉብኝቱ አብሮኝ ነበር	Walumaan Ogeessa fayyaa daawwanne	Igu Soo Biiray Qaar ama Dhammaan Booqashada bixiyaha Caafimaadka
location2	4	Dk/Rf/Na			አላውቅም/ አልመልስም/አይመለከተውም	Hinbeeku/hinyaadadhu/hinilaallatu	Dk/Rf/Na
reasonabsent	a	You did not want him to be there			እዚያ እንዲገኝ አልፈለኩም	Akka innii si waliin achii taa'u hinbarbaanne	Ma aadan rabin inuu halkaas joogo
reasonabsent	b	Your family did not want him to be there			ቤተሰብዎ እዛ እንዲገኝ አልፈለጉም።	Maatiin kee akka inni si waliin deemu hinbarbaanne	Qoyskaagu ma rabin inuu halkaas joogo
reasonabsent	c	You did not know that he could be there			እሱ እዚያ ሊሆን እንደሚችል አላውቅም ነበር	Achii dhufuu isaa quba hinqabu	Maadan ogayn inuu halkaas joogi karo
reasonabsent	d	He had to stay with your other children			ከሌሎች ልጆቻችሁ ጋር መቆየት ነበረበት	Ijoollee biraa waliin ture	Waxay ahayd inuu la joogo carruurtaada kale
reasonabsent	e	He went to go buy something			የሆነ ነገር ሊገዛ ሄዶ ነበር	Waa bituu deemee ture	Wuxuu aaday inuu wax soo iibsado
reasonabsent	f	It is not common for men in your community to do that			በእርስዎ አካባቢ ያሉ ወንዶች ይህን ማድረግ የተለመደ ነገር አይደለም	Dhiironnii waan akkasii raawwachuun hawaasa keenya biratti hinbaratamne	Ma ahan wax caadi ah in ragga beeshaada ka tirsan ay sidaas sameeyaan
reasonabsent	g	He was scared			ፈርቶ ነበር	Ni sodaate	Wuu cabsaday
reasonabsent	h	He knew he could go but didn’t want to			እሱ መሄድ እንደሚችል ያውቅ ነበር ነገር ግን አልፈለገም	Adeemuu akka qabu beeka ture garuu deemuu hinbarbaaddu	Wuu ogaa inuu tagi karo laakiin ma uu rabin
reasonabsent	i	Your family thought he would not be allowed to go			ቤተሰብዎ እሱ እንዲሄድ እንደማይፈቀድለት አስበው ነበር	Maatii keetuu hineeyyamneef	Qoyskaagu waxay u maleeyeen inaan loo ogolaan doonin inuu tago
reasonabsent	j	He wanted to go but wasn’t allowed to be in the delivery room			መሄድ ፈልጎ ነገር ግን በወሊድ ክፍል ውስጥ እንዲሆን አልተፈቀደለትም	Adeemuu barbaadee ture garuu kutaa da'uumsaa akka seenamu hineeyyamameef	Wuxuu damcay inuu aado laakiin looma ogolayn inuu joogo qolka dhalmada
reasonabsent	k	He was traveling or living outside your place of residence			እሱ ከመኖሪያ ቦታዎ ውጭ ተጉዞ ወይም እየኖረ ነበር	Adeemaa ture ykn iddoo mana jireenyaa kee ta'aa jiraacha ture	Waxa uu ku safrayay ama ku noolaa meel ka baxsan meesha aad degan tahay
reasonabsent	l	He had to work			መሥራት ነበረበት	Hojii hojjechuu qaba ture	Waxay ahayd inuu shaqeeyo
reasonabsent	m	He is not alive			በህይዎት የለም	Lubbuun hinjiru	Ma noola
person1	1	respondent			መላሽ	Deebii Kennituu	jawaabe
person1	2	husband/partner			ባል/አጋር	Abbaa manaa/hiriyaa gaa'ilaa	ninkeeda / lammaane
person1	3	respondent and husband/partner jointly, someone else			መላሽ/አጋር በጋራ; ሌላ ሰው	Deebii Kennituufi abbaa manaa/hiriyaa gaa'ilaa waliin	jawaabaha iyo ninkeeda/lamaanaha si wadajir ah, qof kale
person1	4	other			ሊላ	Kan biraa	kale
howmuchinterest	1	none			ምንም	Homaa	midna
howmuchinterest	2	little			በጣም ጥቂት	Xiqqoo	wax yar
howmuchinterest	3	uncertain			እርግጠኛ አይደለሁም	Hinbeekkamu	aan la hubin
howmuchinterest	4	some			ጥቂት	Hanga tokko	qaar
howmuchinterest	5	a lot			ብዙ	Baay'eedha	badan
howmucheasy	1	very difficut			በጣም አስቸጋሪ	Baay'ee cimaadha	aad u adag
howmucheasy	2	difficut			አስቸጋሪ	Rakkisaadha	dhib
howmucheasy	3	possible			ይቻላል	Ni dandahama	suurto gal
howmucheasy	4	easy			ቀላል	Salphaadha	fudud
howmucheasy	5	very easy			በጣም ቀላል	Baay'ee salphaadha	aad u fudud
choice 3	1	yes all the time			አዎ, ሁልጊዜ	Eeyyee, yeroo hunda	haa mar walba
choice 3	2	yes, most of the time			አዎ, ብዙ ጊዜ	Eeyyee, yeroo baay'ee	haa, inta badan
choice 3	3	yes, a few times			አዎ, ትንሽ ጊዜ	Eeyyee, yeroo tokko tokko	haa, dhowr jeer
choice 3	4	no, never			የለም, በፍጹም	Lakki, gunkumaa	maya, marna
attitude	1	Agree			ተስማማ	Waliigale	Ogow
attitude	2	Somewhat agree			በመጠኑ ይስማማሉ።	Hanga tokko waliigale	Xoogaa ku raacsan
attitude	3	Disagree			አልስማማም።	Walii hingalle	khilaafsan
vaccination	1	Yes			አዎ	Eeyyee	Haa
vaccination	2	No, not vaccinated at all			አይ፣ በፍፁም አልተከተቡም።	Lakkii, talaallii hinfudhanne	Maya, lama tallaalin
vaccination	3	No, partially vaccinated			አይ፣ ከፊል የተከተቡ	Lakki, dimishaasha talaalamee jira	Maya, qayb ahaan waa la tallaalay
discussed1	a	To seek care if there is danger sign			የአደጋ ምልክት ካለ እንክብካቤ ለማግኘት	Mallattoowwan balaa cimaa yoo jiraate kunuunsa argachuu	Si aad u raadsato daryeel haddii ay jirto calaamad khatar ah
discussed1	b	Exclusively breastfeed (to 6 months)			ብቻውን ጡት ማጥባት (እስከ 6 ወር)	Harma hoosisa ofiifoo (hanga ji'a jahaa)	Naasnuujin gaar ah (ilaa 6 bilood)
discussed1	c	Frequency of breastfeeding			የጡት ማጥባት ድግግሞሽ	Deddeebii harma hoosisaa	Inta jeer ee naasnuujinta
discussed1	d	Complete feeding at one breast before switching to another			ወደ ሌላ ከመቀየርዎ በፊት በአንድ ጡት ላይ የተሟላ አመጋገብ	Harma tokko hoosisanii xumuranii kan biraatti darbuu	Buuxi quudinta hal naas ka hor inta aadan u wareegin mid kale
discussed1	e	Keep bay warm			ህፃኑ እንዲሞቅ ያድርጉት	Ho'ina qaamaa Daa'imaa eeguu	Diirimaad ku hay
discussed1	f	Position & attachment			አቀማመጥ እና አባሪ	Kallattii hammannaafi qabannaa harmaa	Booska & lifaaqa
discussed1	g	Immunize your child			ልጅዎን ይከላከሉ	Daa'ima talaalchisuu	Ilmahaaga tallaal
discussed1	h	LAM			LAM	Harmaa hoosisuu akka Karoora maatii /LAM	LAM
discussed1	i	To have your child (ren) sleep under bed net			ልጅዎን (ልጆች) በአልጋ መረብ ስር እንዲተኙ ማድረግ	Daa'ima agoobara jala ciibsuu	Si ilmahaagu (carruurta) ay u seexdaan shabagga sariirta hoostooda
discussed1	j	Family planning method that can be taken after delivery			ከወሊድ በኋላ ሊወሰድ የሚችል የቤተሰብ እቅድ ዘዴ	Karoora maatii dahuumsaan boodaa	Habka qorsheynta qoyska oo la qaadan karo dhalmada ka dib
discussed1	k	Others/don’t remember			ሌሎች / አላስታውስም	Kan biroo/Hinyaadadhu	Kuwo kale/ma xasuusan
whovisited	a	WDA			WDA	Rayyaa Misooma Fayyaa Damee dubartootaa	WDA
whovisited	b	VHL			VHL	Geggeessaa fayyaa Ollaa	VHL
whovisited	c	HEWs			HEWs	Hojjettoota Ekisteenshinii fayyaa	HEWs
whovisited	d	Other			Other	Kan biroo	Mid kale
discussed	a	To get checked up during pregnancy			በእርግዝና ወቅት ለመመርመር	Sakatta'iinsa ulfaa	Si loo hubiyo xilliga uurka
discussed	b	To get TT vaccination			የቲቲ ክትባት ለማግኘት	Talaallii Titaanosii	Si aad u hesho tallaalka TT
discussed	c	Take Iron Folate tablet			የብረት ፎሌት ታብሌቶችን ይውሰዱ	Qoricha hir'ina dhiigaa	Qaado kiniinka Birta Folate
discussed	d	To take extra amount of food			ተጨማሪ መጠን ያለው ምግብ ለመውሰድ	Soorata dabalataa argachuu	Si aad u qaadato qadar cunto oo dheeraad ah
discussed	e	To take rest			እረፍት ለመውሰድ	Boqonnaa argachuu	Si aad u nasato
discussed	f	Put the baby to breast immediately after delivery			ከወሊድ በኋላ ወዲያውኑ ህፃኑን ወደ ጡት ያድርጉት	Dahuumsaan boodaa atattamaan harmarra kaayuu	Isla markiiba ilmaha naaska u geli dhalmada ka dib
discussed	g	Nothing to be applied to the umbilical stump			በእምብርት ጉቶ ላይ ምንም ነገር አይተገበርም	Handhuurarraa akka omaa hinkeenye	Waxba laguma marin karo kurtida xudunta
discussed	h	Delay bathing until after 24 hours			ከ 24 ሰአታት በኋላ ገላውን መታጠብ ዘግይቷል	Hanga ga'aa 24 turuttii daa'ima dhiquu dhiisuu	Dib u dhig qubeyska ilaa 24 saacadood ka dib
discussed	i	Postpartum family planning			ከወሊድ በኋላ የቤተሰብ ምጣኔ	Tajaajila karoora maatii dahuumsaan boodaa	Qorshaynta qoyska dhalmada ka dib
discussed	j	danger signs			የአደጋ ምልክቶች	Mallattolee Balaa cimaa	calaamadaha khatarta ah
discussed	k	birth preparedness and complication readiness			የልደት ዝግጁነት እና ውስብስብነት ዝግጁነት	Qophi dahuumsaa and yeroo dhibee walxaxaa\	u diyaargarowga dhalmada iyo u diyaargarowga murugsan
discussed	l	Other			ሌላ	Kan biroo	Mid kale
discussed	m	Don’t remember			አታስታውስ	Hinyaadadhu	Ha xasuusan
freq	1	At least once a week			ቢያንስ በሳምንት አንድ ጊዜ	Yoo xiqqatee torbaanitti al tokko	Ugu yaraan hal mar todobaadkii
freq	2	Less than once a week			በሳምንት ከአንድ ጊዜ ያነሰ	Torbaanitti altokkoo gadi	In ka yar hal mar todobaadkii
freq	3	Not at all			አይደለም	Takkattuu	Haba yaraatee
drugs	a	malaria drugs: SP/Fansidar			የወባ መድኃኒቶች- Quatem	Qoricha busaa: Quartem	dawooyinka duumada: SP/Fansidar
drugs	b	malaria drugs: Chloroquine			የወባ መድኃኒቶች-ክሎሮኪን	Qoricha busaa: Chloroquine	dawooyinka duumada: Chloroquine
drugs	c	Antibiotic: gentamycin			አንቲባዮቲክ: - gentamycin	Qoricha farra dhukkubaa : gentamycin	Antibiyootig: gentamycin
drugs	d	Antibiotic: ampicillin			አንቲባዮቲክ-አሚሲሊን	Qoricha farra dhukkubaa (Antibiotic): ampicillin	Antibiyootig: ampicillin
drugs	e	Tetracycline /other eye ointment			ቴትራክሲን / ሌላ የዓይን ቅባት	Dibata ijaa (TTC)	Tetracycline / boomaato kale oo isha ah
drugs	f	ORS			ኦ.ኤስ.ኤስ.	ORS	ORS
drugs	g	Vitamin A			ቫይታሚን ኤ	Vaayitamina A	Vitamin A
drugs	h	Traditional remedy			ባህላዊ መድሃኒት	Dawwaa aadaa	dawo dhaqameed
drugs	i	Herbs			ዕፅዋት	Baalawwaan qorichummaa qaban	Dhirta
drugs	j	other medication			other medication	Dawaa biroo	daawooyin kale
feel	1	Very humiliated or disrespected			በጣም ተዋርጄ/ ክብሬ ተነክቶ ነበር (very)	Baayyee tuffatameera/nsalphifameera	Aad loo bahdilo ama la ixtiraamo
feel	2	Not very humiliated/disrespected			በመጠኑ ተዋርጄ/ ክብሬ ተነክቶ ነበር (Not very)	Baay'ee hintuffatamne/salphifamne	Aad looma bahdilo/la ixtiraamo
feel	3	Somewhat humiliated/disrespected			በጣምም ባይሆን ተዋርጄ/ ክብሬ ተነክቶ ነበር (somewhat)	Hanga tokko tuffatameera/salphifameera	Waxoogaa la bahdilay/la ixtiraamo
feel	4	A little humiliated/disrespected			በትንሹ ተዋርጄ/ ክብሬ ተነክቶ ነበር (A little )	Xiqqo tuffatameera/salphifameera	In yar oo la bahdilay/la ixtiraamo
feel	5	Not humiliated/disrespected			ምንም አልተዋረድኩም/ ክብሬም አልተነካም (Not)	Hintuffatamne/salphanne	Lama bahdilo/la ixtiraamo
typeofinsurance	1	Mutual health organization/Community-based health insurance			የጋራ ጤና ድርጅት/ማህበረሰብ ላይ የተመሰረተ የጤና መድን	Inshuraansii Fayyaa Hawaasaa (Mutual health organization/Community-based health insuranceI	Ururka caafimaadka wadaaga/Caymiska caafimaadka bulshada ku salaysan
typeofinsurance	2	Health insurance through employer			የጤና መድን በአሰሪው በኩል	Inshuraansii Fayyaa Hojjettootaa (Qacaramtootaa)	Caymiska caafimaadka ee loo-shaqeeyaha
typeofinsurance	3	Social security			ማህበራዊ ዋስትና	Kafaltii hawaasummaa (Social security)	Ilaalinta bulshada
typeofinsurance	4	Other privately purchased commercial health insurance			ሌሎች በግል የተገዙ የንግድ የጤና መድን	Inshuraansii biroo dhaabbilee dhuunfaa	Caymis caafimaad oo ganacsi oo kale oo si gaar ah loo iibsaday
typeofinsurance	96	Other, please specify			ሌላ	Kan biroo	Mid kale, fadlan sheeg
preparation	a	made a plan where to give birth			የት እንደሚወለድ እቅድ ወጥቷል	Eessatti akka deessu karoorsuu	wuxuu sameeyay qorshe meel uu ku dhalo
preparation	b	Identified a person to accompany during labor and delivery			በምጥ እና ወሊድ ጊዜ አብሮ የሚሄድ ሰው ተለይጥቷል	Nama yeroo ciniinsuufi da'umsaa waliin ta'u karoorsuu	La aqoonsaday qofka la socda xilliga foosha iyo dhalmada
preparation	c	arranged transport			ትራንስፖርት ተዘጋጅቷል	Geejjiba mijeessuu	gaadiid habaysan
preparation	d	Secured finance/money			ገንዘብ ተዘጋጅቷል	Qarshii dahuumsaaf barbaachisu qopheeffachuu	Dhaqaale/lacag sugan oo sugan
preparation	e	Arranged blood doner			ደም የሚሰጥ ሰው ተዛጋጅቷል	Nama dhiigaa arjoomuu qopheessuu	Dhiig-qaade habaysan
preparation	f	Identified health care provider to assist during birth and delivery			በወሊድ እና በወሊድ ጊዜ እንክብካቤ የሚሰጥ የሰለጠነ ባለሙያ ተለይቷል	Ogeessa yeroo ciniinsuufi da'uumsaa nama deeggaru adda baasuu	Bixiye daryeel caafimaad oo la aqoonsan yahay si uu u caawiyo xilliga dhalmada iyo dhalmada
preparation	g	Did not do anything			ምንም አልተደረገም	Homaa hinhojjenne	Waxba ma qaban
symptoms	a	Stopped feeding well			በደንብ መመገብ ማቆም	Sirriitti soorachuu dhiise	Jooji quudinta si fiican
symptoms	b	Difficult or fast breathing			ለመተንፈስ መቸገር/ፈጣን አተነፋፍስ	Hafuura baafachuu dadhabuu ykn dafee dafee hafuura baafachuu	Neefsasho adag ama degdeg ah
symptoms	c	Chest in-drawing			የደረት መሰርጎድ	Qarri laphee gara keessaatti dhooquu	Laabtu sawirid
symptoms	d	Unusually hot or cold			ያልተለመደ ቀዝቃዛ/ሞቃት መሆን	Baay'ee hoo'uu ykn qorruu	Kuleyl ama qabow aan caadi ahayn
symptoms	e	Baby less active than usual			ህጻን ከወትሮው ያነሰ ንቁ	Sochiin daa'imnii yeroo biraatii gadi tahuu	Ilmaha firfircoonidiisu ka yar tahay sidii caadiga ahayd
symptoms	f	Body became yellow			የሰውነት ቢጫ መሆን	Qaamni keelloo ta'uu	Jirku wuxuu noqday jaale
symptoms	g	Other			ሌላ	Kan biraa	Mid kale
symptoms	h	No symptoms			ምልክት የለውም	Mallattoo hinqabu	Calaamado ma laha
cordtie	1	New string or thread			አዲስ ማሰሪያ/ክር	Kirrii haaraa handhuuraan hidhaan	Xarig cusub ama dun
cordtie	2	Boiled string or thread			የተቀቀለ ማሰሪያ/ክር	Kirrii Affeelamee	Xadhig ama dun la kariyey
cordtie	3	Used string or thread			አሮጌ ማሰሪያ/ክር	Kirrii qulqulluu hintaane	Xarig la isticmaalay
cordtie	4	Did not tie the cord			እትብቱ አልታሰረም	Handhuurri hinhidhamnee	Maanan xidhin xadhiga
cordtie	8	Do not know			አያውቁም	Hinbeekani	Ma garanayo
cordtie	99	Other			ሌላ	Kan biroo	Kuwo kale
grade	1	1st			1ኛ	1ffaa	1aad
grade	2	2nd			2ኛ	2ffaa	2aad
grade	3	3rd			3ኛ	3ffaa	3aad
grade	4	4th			4ኛ	4ffaa	4aad
grade	5	5th			5ኛ	5ffaa	5-aad
grade	6	6th			6ኛ	6ffaa	6aad
grade	7	7th			7ኛ	7ffaa	7aad
grade	8	8th			8ኛ	8ffaa	8aad
grade	9	9th			9ኛ	9ffaa	9aad
grade	10	10th			10ኛ	10ffaa	10-aad
grade	11	11th			11ኛ	11ffaa	11aad
grade	12	12th			12ኛ	12ffaa	12aad
grade	13	Technical/vocational certificate			ቴክኒክና ሙያ ሰርተፊኬት	Waraqaa Ragaa BLTO	Shahaado farsamo/xirfadeed
grade	14	University/college diploma			ዩኒቨርሲቲ/ኮሌጅ ዲፕሎማ	Dippiloomaa Yuniivarsitii/Kolleejii	shahaado jaamacadeed/jaamacad
grade	15	University/college degree or higher			ዩኒቨርሲቲ/ኮሌጅ ዲግሪ ወይም ከዚያ በላይ	Diigrii Yuniivarsitii/Kolleejii ykn isaa ol	shahaado jaamacadeed ama jaamacad ama ka sare
married	1	Married			አዎ ባለትዳር ነኝ	Heerumeera	guursaday
married	2	Never married			ያላገባ	Heerumee hinbeekuu	Waligaa guursan
married	3	Widowed			የሞተባት	Afootoo/bosortii/harmallaa	laga dhintay
married	4	Divorced			የተፋታች	Wal hiikan	La furay
married	5	Separated			የተለያየች	Adda bahan	Kala maqan
eat	1	less than usual			ከተለመደው ያነሰ	Kan baratamee gadi	ka yar sidii caadiga ahayd
eat	2	the same as usual			እንደተለመደው	Kan barataamee kan walgitu	si la mid ah sida caadiga ah
eat	3	more than usual			ከተለመደው በላይ	Kan baratamee ol	in ka badan sidii caadiga ahayd
comp	a	Excessive vaginal bleeding			ከማህጸን ብዙ ደም መፍሰስ	Dhiiga gadameesa garmalee dhangala'uu	Dhiigbax xad dhaaf ah oo ka yimaada xubinta taranka haweenka
comp	b	Foul-smelling discharge			መጥፎ ሽታ ያለው ፈሳሽ ከብልት መፍሰስ	Dhangala'aan foolii badaa gadameessa keessa ba'uu	Dheecaan ur xun
comp	c	High fever			ከፍተኛ ትኩሣት	Gubaa qaama garmalee	qandho sare
comp	d	Severe lower abdominal pain			በታችኛው የሆድ ክፍል የሚሰማ ከባድ ህመም	Garaa ciniinna kutaa garaa garagadii akkamalee	Calool xanuun oo daran
comp	e	Convulsions			መንዘፍዘፍ	Rom'iisa	Gariir
comp	f	Unconsciousness			ራስን መሳት	Of-wallaaluu	Miyir la'aan
comp	g	Severe headache			ከባድ ራስ ምታት	Bowwoo mata akkamalee	Madax xanuun daran
comp	h	Blurred vision			ብዥ ያለ እይታ	Daayaa dimimmidss'ss/Ija dura maruu	Aragga cakiran
comp	i	Calf pain			በባት ላይ የሚሰማ ከፍተኛ ህመም (እብጠት ኖረውም አልኖረውም)	Dhukkubbii sarbaa	Kubka xanuunka
comp	j	postpartum psychosis			ራሷን ወይም ልጇን ልትጎዳ እንደምትችል የሚያመለክት ንግግር/ባህርይ	Qalbii wareesaa dahuumsaan boodaa	xanuunka dhimirka ee dhalmada ka dib
comp	k	Nothing mentioned			ምንም አልተጠቀሰም	Hinibsamne	Waxba lama sheegin
comp	l	Other			ሌላ	Kan biroo	Mid kale
compcb	a	Excessive vaginal bleeding			ከፍተኛ ደም ከማህጸን ሲፈስ	Dhiiga gadameesa garmalee dhangala'uu	Dhiigbax xad dhaaf ah oo ka yimaada xubinta taranka haweenka
compcb	b	Foul-smelling discharge			ሽታ ያለው ፈሳሽ ከማህጸን ከወጣ	Dhangala'aan foolii badaa gadameessa keessa ba'uu	Dheecaan ur xun
compcb	c	High fever			ከፍተኛ ትኩሣት	Gubaa qaama garmalee	qandho sare
compcb	d	Baby’s hand or feet come first			የሚወለደው ሕጻን እጅ ቀድሞ ከታየ	Harkii ykn miillii daa'imaa dursee dhufuu	Gacanta ama cagaha ilmaha ayaa u horreeya
compcb	e	Baby’s in abnormal position			ሕጻኑ በማህጸን ውስጥ ትክክለኛ ያልሆነ አቀማመጥ ሲኖረው	Daa'imni gadameessa keessa akkamalee taahuu	Ilmaha ayaa ku jira boos aan caadi ahayn
compcb	f	Prolonged labor (>12 hours)			ረጅም የምጥ ጊዜ/ከ12 ሠዓት በላይ	Ciniinsuu akkamalee dheeratu (sa'aa 12 ol)	Foosha oo dheer (> 12 saacadood)
compcb	g	Retained placenta			የእንግዴ ልጅ ሲዘገይ	Obbaatii turuu	mandheerta oo la hayo
compcb	h	Rupture uterus			የእንሽርት ውሃ ያለጊዜው ሲፈስ	Gadameessii baqaquu	Ilmo-galeenka dillaacay
compcb	i	Prolapsed cord			እትብቱ ቀድሞ ከታየ	Handhuurrii dursee dhufuu	Xarig go'an
compcb	j	Cord around neck			እትብቱ ከሕጻኑ አንገት ላይ ሲተበሰብ	Handhurrii mormattii maramuu	Xadhkaha qoorta
compcb	l	Convulsions			እናትየዋ ኮንቨለዥን ሲኖራት	Rom'iisa	Gariir
compcb	m	loss of consciousness			እናትየዋ እራስዋን ስትስት	Ufwallaaluu	miyir beelid
compcb	n	Preterm			ያለ ቀኑ ሲወለድ	Otoo fulaa hingahiin dhalachuu	Kahor
compcb	o	Preterm premature rapture of memberane (pPROM)			ከ9 ወር በፊት/የመውለጃ ጊዜሽ ሳይደርስ የእንሽርት ውሃ ያለጊዜው ሲፈስ	Bishaan gubbee otoo fulaa hingahiin dhangala'uu	rayrayn degdega ah ee xubinta (pPROM)
compcb	p	Nothing mentioned			ምንም አልተጠቀሰም	Hinibsamne	Waxba lama sheegin
compcb	k	Other			ሌላ	Kan biroo	Mid kale
compch	a	Vomiting			ማስታወክ	Balaqqamsiisuu/hooqqisiisuu	Matagid
compch	b	Fever			ትኩሳት	Gubaa qaama	Qandho
compch	c	Poor sucking or feeding			ጡት መጥባት አለመቻል	Harma hoodhuu/soorachuu dadhabuu	Nuugista ama quudinta liidata
compch	d	Baby has difficulty/fast breathing			ለመተንፈስ መቸገር/ቶሎ ቶሎ መተንፈስ	Daa'imni hafuura baafachuu dadhabuu/dafee dafee hafuura baafachuu	Ilmaha waxaa ku adag/dhakhso neefsashada
compch	e	Baby feels cold			መቀዝቀዝ	Daa'imatti qabbannii itti dhagahamuu	Ilmuhu wuxuu dareemayaa qabow
compch	f	Baby too small or born too early			ክብድቱ በጣም ትንሽ/ያለጊዜው ከተወለደ	Daa'imnii baay'ee xiqqaa tahee dhalachuu ykn otoo hingahiin dhalachuu	Ilmo aad u yar ama goor hore dhashay
compch	g	Redness/discharge around cord			እትብት መድማት፣ መቅላት፣ መግል መያዝ	Handhuurrii diimachuu/mala'oo	guduudasho/soo daadaynta agagaarka xadhigga
compch	h	Red swollen eyes/discharge			የቀሉ /መግል የሚፈሳቸው ዐይኖች	Ijjii diimachuu.ciimma'uu	Indhaha bararsan/daadin
compch	i	Yellow palms/soles/eyes			የውስጥ እግር ወይም የመዳፍ/ የዐይን ቢጫ መሆን	Barruun/faantii/ijjii keelloo tahuu	Calaacalaha jaalaha ah/cagaha/indhaha
compch	j	Lethargic or unconscious			ንቁ አለመሆን/ሲነኩትም አለመንቀሳቀስ፣ ራስን መሳት	Dadhabbii/Ufwallaaluu	caajisnimo ama miyir la'aan
compch	k	Convulsions			መንዘፍዘፍ/መንቀጥቀጥ	Rom'iisa	Gariir
compch	o	Baby irritated/cries without any apparent reason			ሕፃኑ ያለምንም ምክንያት አምርሮ የሚያለቅስ ከሆነ	Daa'imni sababa male mufataa/ boo'a ta'e	Ilmuhu wuu xanaaqay/ ooyay sabab la'aan
compch	n	Nothing mentioned			ምንም አልተጠቀሰም	Hinibsamne	Waxba lama sheegin
compch	l	Other			ሌላ	Kan biroo	Mid kale
compch	m	Don't know			አላውቅም	Hinbeeku	Ma garanayo
pnccompomom	a	Checked breasts			ጡቶቼን ተመርምረዋል	Harmi koo sakatta'ameera	Naasaha la hubiyay
pnccompomom	b	Advised breast feeding			ስለጡት ማጥባት ምክር	Harma hoosisuu irratti gorsameera	Naas nuujinta lagula taliyay
pnccompomom	c	Oriented about danger signs			ስለ አደገኛ ምልክቶች ትምህረት	Mallattoolee balaaa cimaa irratti hubannoo argadheera	Ku jihaysan calaamadaha khatarta ah
pnccompomom	d	Educated on family planning			የቤተሰብ እቅድ ትምህረት	Karoora maatiirratti barumsa argadheera	Wax lagu bartay qorsheynta qoyska
pnccompomom	e	Information given on nutrition			ስለ ሥራዓተ-ምግብ መረጃ	Odeeffannoo waa'ee sirna nyaataa argadheera	Macluumaadka laga bixiyay nafaqada
pnccompomom	f	Referred to a health facility			ወደ ጤና ድርጅት ሪፈር	Gara dhaabbata fayyaatti ol-erguu	Loo tixraaco xarun caafimaad
pnccompomom	g	Measured Blood Pressure			ደም ግፊቴ ተለክቷል	Dhiibbaan dhiigaa safarameera	Cabirka Dhiig karka
pnccompomom	h	Checked/treated birth-related wound (if applicable)			ከመውለድ ጋር የተያያዙ ቁስሎችን ማከምና መዳናቸውን ማረጋገጥ (እሚመለከታቸው ከሆነ)	Midhama dahuumsan walqabatee ilaalame/waldhaaname	Dhaawaca dhalmada ee la hubiyay/la daweeyay (haddii ay khusayso)
pnccompomom	j	Family planning counselling			የቤተሰብ እቅድ ምክርና አገልግሎት	Gorsafi tajaajila karoora maatii	La talinta qorsheynta qoyska
pnccompomom	k	Assessed temperature			የሰውነት ሙቀት መለካት (Assessed temperature)	Hoo'innii qaamaa sakatta'ame	Heerkulka la qiimeeyay
pnccompomom	l	Assessed breathing			አተነፋፈስ መለካት (Assessed breathing)	Hsfuura baafannaan sakatta'ame	Neefsashada la qiimeeyay
pnccompomom	i	Other			ሌላ	Kan biroo	Mid kale
pnccompobaby	a	Generally examined /looked at baby's body			አጠቃላይ ምርመራ/የህጻኑን ገላ ማየት	Sakatta'iinsi waliigalaa daa'imaaf godhameera	Guud ahaan la baadhay/eegay jidhka ilmaha
pnccompobaby	b	Weighed baby			ህጻኑን መመዘን	Ulfaatina daa'imaa safaruu	Ilmo la miisaamay
pnccompobaby	c	Checked cord			እትብቱን መመርምር	Handhuura ilaaluu	Xadhig la hubiyay
pnccompobaby	d	Advised breastfeeding/exclusive breast feeding			ስለ ጡት ማጥባት ምክር/ጡት ብቻ ስለማጥባት	Gorsa waa'ee harma hoosisuu	Naasnuujin la taliyay/naas nuujin gaar ah
pnccompobaby	e	Observed breastfeeding			ጡት ሳጠባ ተመልክተውኛል	Yeroon harma hoosisu na ilaalaniiru	Naasnuujinta la fiirsaday
pnccompobaby	f	Advised skin-to-skin contact/warmth			ገላ ለ ገላ ማቀፍ/ሙቀቱን መጠበቅ ምክር	Gorsa barbaachisummaa qaama haadhaafi daa'imaa wal tuqsiisanii hammachuu	La talinta maqaarka-maqaarka/ diirimaadka
pnccompobaby	g	Checked baby for danger signs (including sepsis)			ህጻኑን ለአደገኛ ምልክቶች ምርመራ (መመረዝን ጨምሮ)	Mallattoolee balaaa cimaaf (Faalama dabalaatee) sakatta'insa daa'imaaf gochuu	Ilmaha laga hubiyay calaamadaha khatarta ah (oo ay ku jiraan sepsis)
pnccompobaby	h	Educated on danger signs			ስለ አደገኛ ምልክቶች ትምህርት	Waa'ee mallattoolee balaaa cimaarratti barsiisuu	Wax lagu bartay calaamadaha khatarta ah
pnccompobaby	i	Referred to a health facility			ወደ ጤና ድርጅት ሪፈር	Dhaabbata fayaatti ol-erguu	Loo tixraaco xarun caafimaad
pnccompobaby	j	Provided information on washing hands before touching baby			ህጻንዋን ከማቀፍ በፊት እጅን ስለመታጠብ ምክር	Gorsa waa'ee osoo daa'ima hintuqiin dura harka dhiqachuu	Waxaa la bixiyay macluumaad ku saabsan dhaqidda gacmaha ka hor inta aan la taaban ilmaha
pnccompobaby	k	Advised keeping the cord clean			እትብቱን በንጽህና መያዝ ምክር	Gorsa waa'ee qulqullinaafi qabiinsa handhuuraa	Waxaa lagula taliyay in xadhkaha la nadiifiyo
pnccompobaby	l	Advised not to bathe the baby within 24 hours after birth			ህጻኑን/ኗን ከ24 ሰአት በፊት እነዳይታጠብ/እንዳትታጠብ ምክር	Gorsa waa'ee daa'imni dhalatee sa'aa 24 keessatti dhaqna dhiquu dhiisuu	Waxa lagula taliyay in aan ilmaha lagu maydhayn 24 saacadood ka dib dhalashada
pnccompobaby	n	Child immunization			የህጻናት ክትባት	Talaallii da'immanii	Tallaalka ilmaha
pnccompobaby	m	other			ሌላ	Kan biroo	kale
choice4	1	Yes, all the time			አዎ ፣ ሁል ጊዜ	Eeyyee, yeroo mara	Haa, mar walba
choice4	2	Yes, most of the time			አዎ, ብዙ ጊዜ	Eeyyee, yeroo baay'ee	Haa, inta badan
choice4	3	Yes, a few times			አዎ, ጥቂት ጊዜ	Eeyyee, yeroo muraasa	Haa, dhowr jeer
choice4	4	No, never			ምንም ፈጽሞ	Lakki, gonkumaa	Maya, marna
internet	1	Almost every day				Guyyaa hunda jechuun ni danda'ama	Ku dhawaad ​​maalin kasta
internet	2	At least once a week				Yoo xiqqaate torbanitti al tokko	Ugu yaraan hal mar todobaadkii
internet	3	Less than once a week				Torbanitti al tokkoo gadi	In ka yar hal mar todobaadkii
internet	4	Not at all				Gonkumaa miti	Haba yaraatee
lafps	a	Radio			ሬድዮ	Raadiyoonii	Raadiyaha
lafps	b	Television			ቴሌቪዝን	Televizyiinii	Telefishanka
lafps	c	Newspaper/magazine			ጋዜጣ/መፅሔት	Gaazexaa yookiin barruulee	Wargeys/majalad
lafps	d	Pamphlet/poster			በራሪ ወረቀት/ፖስተር	Paamfileetii/poostarii irraa dubbistanii	Warqad/boostar
lafps	e	Health Worker			የጤና ባለሙያ	Ogeessa fayyaa	Shaqaale Caafimaad
lafps	f	Community events			የአከባቢ ስብሰባዎች	Walgahii ummata naannoo	Dhacdooyinka bulshada
lafps	g	Friends/Family			ጓደኛ/ዘመድ	Hiriyya/fira	Asxaabta/Qoyska
lafps	h	Health extension worker			የጤና ኤክስቴንሽን	Hojjattoota Ekisteenshinii fayyaa	Shaqaalaha fidinta caafimaadka
lafps	i	Health development army member (HDA)			የጤና ልማት ቡድን (1:5 ወይም 1፡30)	Raayyaa misooma fayyaa (1:5 ykn 1:30)	Xubin ka tirsan ciidanka horumarinta caafimaadka (HDA)
lafps	j	Other			ሌላ ካለ ይጠቀስ	Kan biroo (ibsi)	Mid kale
lafpip	a	Health worker			ጤና ባለሞያ	Ogeessa fayyaa	Shaqaale caafimaad
lafpip	b	Health Extension Worker			የጤና ኤክስቴንሽን ሠራተኛ	Hojjettuu ekisteenshinii fayya (HEF)	Shaqaale Fidinta Caafimaadka
lafpip	c	HDA (1፡5 or 1፡30)			የጤና ልማት ቡድን (1:5 ወይም 1፡30)	Raayyaa misooma fayyaa (1:5 ykn 1:30)	HDA (1:5 ama 1:30)
lafpip	d	Other			ሌላ ካለ ይጠቀስ	Kan biroo yoo jiraate haa ibsamu	Mid kale
lafp	1	Female Sterilization			ሴቶችን በኦኘራሲዮን ማምከን	Karoora maatii dhaabbataa kan dubartootaa	Madhalayska dumarka
lafp	2	Male Sterilization			ወንዶችን በኦኘራሲዮን ማምከን	Karoora maatii dhaabbataa kan dhiiraa	Madhalaysnimada Ragga
lafp	3	IUD			በመሀፀን ውስጥ የሚቀመጥ (IUD)	Luupii/kan gadameesa keessa taa’u	IUD
lafp	4	Implants/jedele			በክንድ ላይ የሚቀመጥ (Implants)	Kan gogaa irree jala taa'u/implantii	Implant/jedele
lafp	5	Other			ሌላ ካለ ይጠቀስ	Kan biroo yoo jiraate haa ibsamu	Mid kale
positive	a	Highly effective			በጣም ውጤታማ ነው	Bayyee bu'a qabeessa	Waxtar sare leh
positive	b	Prevents pregnancy for a long time			እርግዝናን ለረጅም ጊዜ ይከላከላል	Ulfa yeroo dheeraaf ittisuu ni danda'a	Waxay ka hortagtaa uurka muddo dheer
positive	c	Easy to use			ለመጠቀም ቀላል ነው	Itti fayyadamuuf salphaadha	fududahay in la isticmaalo
positive	d	Do not have to remember to take pill or get injection			በየጊዜው በማስታወስ እንክብል ወይም መርፌ መውሰድ አያስፈልግም	Yeroo yeroodhaan yaadachuun akka kiniini ykn lilmoo fudhachuu hin barbaachisu	Ma aha in aad xasuusato in aad kaniini qaadato ama aad isku durto
positive	e	Can be used without others knowledge			ሌላ ሰው ሳያውቅ መጠቀም ይቻላል	Namni biroon oso hin beekin fayyadamuun ni danda'ama	Waa la isticmaali karaa iyada oo aan cid kale aqoon
positive	f	Doesn’t interfere with sex			በግብረ ስጋ ግንኙነት ጊዜ እክል አይፈጥርም	Yeroo walqunnamtii saalaa geeggessan rakkoo hin qabu	Ma farageliyo galmada
positive	g	Once removed quick return to fertility			መጠቀም ሲያቆሙ ወዲያውኑ መውለድ ይቻላል	Yoo fayyadamuu dhaaban battalumaatti ulfa ta'u ni danda'ama	Marka laga saaro si degdeg ah ugu soo noqoshada bacriminta
positive	h	Others (specify)			ሌላ	Kan biroo	Kuwo kale (sheeg)
positive	i	Heard nothing positive			ምንም ጥሩ ነገር አልሰማሁም	Waan gaarii tokkoolle hin dhageenye	Ma maqal wax wanaagsan
negative	a	Increase risk of infertility			መካን የመሆን ስጋትን ይጨምራል	Yaaddoon na maseena jedhuu ni dabalaa	Kordhi khatarta dhalmo la'aanta
negative	b	Increase risk of infection			የመመረዝ ስጋትን ይጨምራል	Yaddoon faalamuu ni dabalaa	Kordhi khatarta caabuqa
negative	c	Might be expelled			ሊወጣ ይችላል	Ba'uu ni danda'a	Waxaa laga yaabaa in la eryo
negative	d	Painful to insert (fear of insertion)			በሚገባት ጊዜ ህመም አለው (ፍርሃት)	Sodaa yeroo galfatan nama dhukkuba	Xanuun badan in la geliyo (cabsida gelinta)
negative	e	Painful to remove (fear of removal)			በሚወጣበት ጊዜ ህመም አለው (ፍርሃት)	Yeroo ba'u nama dhukkubaa	Xanuun badan in meesha laga saaro (cabsida raritaan)
negative	f	It feels uncomfortable			አይመችም	Namaaf hin mijatuu	Waxay dareemeysaa raaxo darro
negative	g	Once inserted, it moves around in the body			ከገባ በኋላ ሰውነት ውስጥ ወዲህ ወዲያ ይላል	Erga galfatanii booda qaama nama keessa asiif achii sosocho'a	Marka la geliyo, waxay ku wareegaysaa jidhka
negative	h	Procedure is embarrassing			ሂደቱ አሳፋሪ ነው	Adeemsiisaa nama sodaachisa	Nidaamku waa wax laga xishoodo
negative	i	Need a provider to remove			ለመማውጣት የጤና ባለሞያ ያስፈልጋል	Bafachuuf ogeessa fayyaa barbaachisa	U baahan bixiye si meesha looga saaro
negative	j	Weight loss/gain			ክብደት መቀነስ/መጨመር	Ulfaatina hir'isuu/dabaluu	Miisaanka oo yaraada/kor u kaca
negative	k	Increase bleeding			የደም መፍሰስ መጨመር	Dhangaala'a dhiigaa ni dabalaa	Dhiigbaxa kordhi
negative	l	Causes body weakness			የድካም መጨመር	Dadhabbii ni dabalaa	Waxay sababtaa daciifnimada jidhka
negative	m	Interferes with daily activities			የለት ተለት እንቅስቃሴን ላይ እክል ይፈጥራል	Sochii guyyaa guyyaan godhurratti dhiibbaa uuma	Wuxuu farageliyaa hawlaha maalinlaha ah
negative	n	Not heard negative things			ምንም መጥፎ ነገር አልሰማሁም	Waan faallaa ta'an dhaga'ee hin beeku	Lama maqal wax xun
negative	p	Disturbs menstruation cycle			የወር አበባ ያዛባል	Marsaa laguu ni jeeqa	Waxay carqaladeeyaan wareegga caadada
negative	q	Removal service is not easily accessible			ለማስወጣት ስንፈልግ አገልግሎቱን በቅርብ አናገኝም	Yoo baafachuu barbanee tajaajila kana dhiyootti hin argannu	Adeegga saarista si sahal ah looma heli karo
negative	o	Other			ሌላ	Kan biroo	Mid kale
relyinfo	1	Not at all			ምንም አልጠቀምም	Homaa hin fayyadamu	Haba yaraatee
relyinfo	2	Just a bit			በተወሰነ ደረጃ እጠቀማለሁ	Hanga tokko nan fayyadama	Waxoogaa uun
relyinfo	3	A lot			በጣም እጠቀማለሁ	Baayyeen fayyadama	Wax badan
infoteller	a	Spouse or partner			ባለቤቴን ወይም የትዳር አጋር	Abbaa warraa koo	Xaas ama lammaane
infoteller	b	Friend or neighbor			ጓደኛ ወይም ጎሮቤት	Hiriyyaa/ollaa	Saaxiib ama deris
infoteller	c	Family member or relative (beside spouse or partner)			የቤተሰብ አባላት ወይም ዘመድ ( ከባለቤቴን ወይም ከትዳር አጋር በተጨማሪ)	Miseensa maatii/fira(dabalaata abbaa warraa)	Xubinta qoyska ama qaraabada (sayga ama lamaanaha garab)
infoteller	d	Health extension worker			የጤና ኤከስቴንሽን ሰራተኛ	HEF	Shaqaalaha fidinta caafimaadka
infoteller	e	Health Development Army (HDA) person			የልማት ቡድን መሪ (1፡5 ወይም 1፡30)	Durisitoota Raayyaa Misooma Fayyaa (1:5 ykn 1:30)	Ciidanka Horumarinta Caafimaadka (HDA) qof
infoteller	f	A religious leader			የሐይማኖት መሪ	Abbootii amantaa	Hogaamiye diineed
infoteller	g	Radio			ራድዮ	Raadiyoo	Raadiyaha
infoteller	h	TV			ቴሌቨዝን	Televizyiinii	TV
infoteller	i	Telephone /mobile/text			መደበኛ ስልክ/ሞባይል/አጭር የጹፍ መልክት	Bilbila manaa/moobaayilii/ergaa gabaabaa	Telefoon /mobile/qoraal
infoteller	j	Website			የመረጃ መረብ	Odeeffannoo websaayitii	Mareegta
infoteller	k	Newspaper			ጋዜጣ	Gaazeexaa	Wargeyska
infoteller	l	Agricultural development agent			የግብርና ልማት ጣብያ ሰራተኛ	Hojjetoota misooma qonnaa	Wakiilka horumarinta beeraha
infoteller	m	Teachers			መምህራን	Barsiisota	Macalimiinta
infoteller	n	Some other person or media			ሌላ ሰው	Nama biroo	Qof kale ama warbaahin
infoteller	o	Other sources			ሌላ የመረጃ ምንጭ	Madda odeeffannoo biroo	Ilaha kale
infoteller	p	Do not know			አላዉቅም	Hin beekani	Ma garanayo
reasondely	a	Financial reason			ከገንዘብ ጋር የተገናኘ ምክንያት	Sababa mallaqaan wal qabate	Sabab dhaqaale
reasondely	b	Had enough children we wanted			የምንፈልገውን ያህል የልጅ ብዛት ስላለን	Daa'imman hanga barbaannu waan qabnuuf	Waxaan haysanay caruur nagu filan
reasondely	c	Unable to find time to take care of the children			ልጆችን የምንንከባከብበት ጊዜ ስለሌለን	Yeroo daa'imman kunuunsinu waan hin qabneef	Aan helin wakhti aad ku daryeesho carruurta
reasondely	d	For healthy spacing between children			በልጆች መካከል ተገቢ የሆነ እርቀት እንዲኖር	Fayyuummaa isaaniif daa'imman walirra fageessuu	Kala fogaanshaha caafimaadka qaba ee u dhexeeya carruurta
reasondely	e	Health reasons			ከጤና ጋር የተገናኘ ምክንያት	Sababoota fayyaa waliin walqabate	Sababaha caafimaadka
reasondely	f	Others			ሌላ	Kan biroo	Kuwo kale
KAPlevel	1	Agree a lot			በጣም እስማማለሁ	Baayyeen itti walii gala	Wax badan ku heshiiyaan
KAPlevel	2	Agree somewhat			በተወሰነ ደረጃ እስማማለሁ	Hanga tokko ittin walii gala	Wax yar ku heshiiya
KAPlevel	3	Disagree somewhat			በተወሰነ ደረጃ አልስማማም	Hanga tokko itti walii hin galu	Xoogaa khilaafsan
KAPlevel	4	Disagreea lot			በጣም አልስማማም	Baayyee itti walii hin galu	Khilaaf badan
remember	1	Very easy			በጣም ቀላል	Baayyee salphaa	Aad u fudud
remember	2	Somewhat easy			በተወሰነ ደረጃ ቀላል	Hanga tokko salphaa	Xoogaa fudud
remember	3	Somewhat difficult			በተወሰነ ደረጃ ከባድ	Hanga tokko rakkisaa	Xoogaa adag
remember	4	Very difficult			በጣም ከባድ ነበር	Baayyee rakkisaa ture	Aad u adag
whoremember	a	Myself			እራሤ	Ofiikoo	nafteyda
whoremember	b	Using appointment card			የቀጠሮ ካርድ በመጠቀም	Kaardii beellamaa fayyadamuun	Isticmaalka kaadhka ballanta
whoremember	c	The HDA			የለልማት ቡድን መሪዎች	DRMF	HDA
whoremember	d	The HEW			የጤና ኤክስቴንሽን ባለሙያ	HEF	The HEW
whoremember	e	Another health professional			ሌላ የጤና ባለሙያ	Ogeeyyii fayyaa biroo	Xirfadle caafimaad oo kale
whoremember	f	A family member			የቤተሰብ አባላት	Miseensa maatii	Xubin qoys
whoremember	g	A friend			ጓደኛዬ	Hiriyyaa koo	Saaxiib
whoremember	i	My husband			ባለቤቴ	Abbaa warraa koo	Ninkayga
whoremember	h	Other			ሌላ ይጠቀስ	Kan biroo (ibsi)	Mid kale
respectlevel	1	Very respectfully			በጣም አክብሮት አላቸው	Baayyee kabaja namaaf qabu	Si xushmad leh
respectlevel	2	Respectfully			አክብሮት አላቸው	Kabaja namaaf qabu	Si xushmad leh
respectlevel	3	Disrespectfully			አክብሮት የላቸውም	Kabaja namaaf hin qabanu	Xushmad darro
respectlevel	4	Very disrespectfully			በጣም አክብሮት የላቸውም	Baayyee kabaja namaaf hin qaban	Si xushmad darro ah
HWknowledgelevel	1	Very knowledgeable			በጣም እውቀት አላቸው	Baayyee beekumsa qabu	Aad u aqoon badan
HWknowledgelevel	2	Knowledgeable			እውቀት አላቸው	Beekumsa qabu	Aqoon leh
HWknowledgelevel	3	Not knowledgeable			እውቀት የላቸውም	Beekumsa hin qabanu	Aan aqoon lahayn
comfortlevel	1	Very comfortable			በጣም ይመቸኛል	Baayyee natti tola	Aad u raaxo badan
comfortlevel	2	Comfortable			ይመቸኛል	Natti tola	Raaxo leh
comfortlevel	3	Uncomfortable			አይመቸኛል	Natti hin tolu	Raaxo la'aan
comfortlevel	4	Very uncomfortable			በጣም አይመቸኛል	Baayyee natti hin tolu	Aad u dhib badan
responsivelevel	1	Very responsive			በጣም ምላሽ ይሰጣሉ	Baayyee deebii namaaf kennu	Aad u jawaaba
responsivelevel	2	Responsive			ምላሽ ይሰጣሉ	Deebii namaaf kennu	Ka jawaaba
responsivelevel	3	Unresponsive			ምላሽ አይሰጡም	Nama jalaa hin qaban	Aan ka jawaabin
responsivelevel	4	Very unresponsive			በጣም ምላሽ አይሰጡም	Baayyee nama jalaa hin qaban	Aan u jawaabin
HFrecommendation	1	Go to the same health facility			አንቺ ወደ ሄድሽበት ጤና ጣቢያ ወይም ጤና ኬላ ትሂድ	Dhaabbata fayyaa isuma isin deemtan haa deemtu	Aad isla goob caafimaad
HFrecommendation	2	Go to another health facility			ወደ ሌላ ጤና ጣቢያ ወይም ጤና ኬላ ትሂድ	Dhaabbata fayyaa biroo haa deemtu	Aad goob kale oo caafimaad
HFrecommendation	3	Would not recommend that she go to any health facility			የትም ጤና ጣቢያ ወይም ጤና ኬላ እነድትሄድ አትመክሪያትም	Dhaabbata fayyaa kamiyyuu akka deemtu hin gorsu	Uma talin doono inay aado xarun caafimaad
HWtoldEDD	1	Doctor			ዶክተር	Doktora	Dhakhtar
HWtoldEDD	2	Nurse/Midwife			ነርስ/አዋለጅ ነርስ	Narsii/Narsii deessistuu	Kalkaaliyaha/ umulisada
HWtoldEDD	3	Health extension worker			የጤና ኤከስቴንሽን ሰራተኛ	HEF	Shaqaalaha fidinta caafimaadka
HWtoldEDD	4	Health worker (unknown type)			የጤና ባለሙያ (ሙያው ያልተለየ)	Ogaassa fayyaa(Ogummaan adda hin baane)	Shaqaale caafimaad (nooca aan la garanayn)
HWtoldEDD	5	Other (specify)			ሌላ ይጠቀስ	Kan biroo (ibsi)	Wax kale (sheeg)
EDDvsdel	1	On the delivery date			በትክክለኛ በተገመተው የመውለጃ ቀን ነው	Guyyuma tilmaame	Taariikhda keenista
EDDvsdel	2	Before delivery date			ከተገመተው የመውለጃ ቀን ቀደም ብሎ ነው	Guyyaa tilmaaman dura	Kahor taariikhda dhalmada
EDDvsdel	3	After delivery date			የተገመተው የመውለጃ ቀን ካለፈ በኃላ ነው	Guyyaa tilmaama da'umsaa erga darbee booda	Taariikhda dhalmada ka dib
whenfpafterdeldiscuss	1	Within 24 hours after delivery			ከወሊድ በኃላ በ24 ሰዓት ውስጥ	Da'umsa booda sa'aa 24 keesstti	24 saacadood gudahood dhalmada ka dib
whenfpafterdeldiscuss	2	within 3 days after delivery			ከወሊድ በኃላ በ3 ቀን ውስጥ	Da'umsa booda guyyoota 3 keesstti	3 maalmood gudahood dhalmada kadib
whenfpafterdeldiscuss	3	within 1 week after delivery			ከወሊድ በኃላ በአንድ ሳምንት ውስጥ	Da'umsa booda torban1 keessatti	1 todobaad gudahood dhalmada kadib
whenfpafterdeldiscuss	4	within 6 weeks after delivery			ከወሊድ በኃላ በ6 ሳምንት ውስጥ	Da'umsa booda torban 6 keessatti	6 todobaad gudahood dhalmada kadib
whenfpafterdeldiscuss	5	beyond 6 weeks after delivery			ከወሊድ በኃላ ከ 6 ሳምንት በኃላ	Da'aanii torban 6 booda	wixii ka dambeeya 6 toddobaad ka dib dhalmada
whenfpafterdeldiscuss	6	Not discussed on family planning			አልተወያየንም	Hin mari'anne	Lagama hadlin qorsheynta qoyska
HDAtype	1	1:5 leader			የ 1 ለ 5 መሪ	Dursituu tokko-shanee (1:5)	1:5 hogaamiye
HDAtype	2	1:30 leader			የ 1 ለ 30 መሪ	Dursituu Garee(1:30)	1:30 hogaamiye
mapavl	1	Yes displayed on the wall			አዎ፣ ግድግዳ ላይ ተለጥፏል	Eeyyee, keenyan/gidiraa irratti maxxanfameera	Haa lagu soo bandhigay gidaarka
mapavl	2	Yes not displayed on the wall			አዎ፣ ግድግዳ ላይ አልተለጠፈም	Eeyyee, girgiddaa/gidiraa irratti hin maxxanfamne	Haa laguma soo bandhigin gidaarka
mapavl	3	Not available			የለም	Lakki	Lama heli karo
yesnoNA	1	Yes			አዎ	Eeyyee,	Haa
yesnoNA	2	No			የለም	Lakki	Maya
yesnoNA	3	Not Applicable			አይመለከታትም	Hin ilaallatuu	Ma khuseyso
pregconftopics	a	Birth preparedness			የወሊድ ቅድመ ዝግጅት	Qophii da'umsaa	U diyaargarowga dhalashada
pregconftopics	b	Importance of ANC			የ ቅድመ ወሊድ ክትትል ጠቀሜታ	Fayidaa hordoffii da'umsa duraa	Muhiimadda ANC
pregconftopics	c	Institutional delivery			በ ጤና ተቋም ስለ መውለድ	Waa'ee dhaabbata fayyaatti da'uu	gaarsiinta hay'adaha
pregconftopics	d	Importance of post-natal checks			የ ድህረ ወሊድ ክትትል ጠቀሜታ	Fayidaa hordoffii da'umsa boodaa	Muhiimadda baaritaanka dhalmada kadib
pregconftopics	e	Seeking newborn care			ለ ጨቅላ ህጻናት የህክምና እርዳታ ስለመፈለግ	Fedhii kunuunsa/hordoffii daa'imman dhalattuuf godhamu qabaachuu	Raadinta daryeelka dhallaanka cusub
pregconftopics	f	Other (specify)			ሌላ	Kan biroo	Wax kale (sheeg)
pregconfinform	a	HDA			የልማት ቡድን መሪዎች	DRMF	HDA
pregconfinform	b	HEW			የጤና ኤክስቴንሽን ባለሙያ	HEF	HEW
pregconfinform	c	Health worker			የጤና ባለዉያ	Ogeessa fayyaa	Shaqaale caafimaad
pregconfinform	d	My husband			ባለቤቴ ወይም የትዳር አጋሬ	Abbaa warraa koo	Ninkayga
pregconfinform	f	kebele administratio staff			የቀበሌ አመራሮች	Gaggeessitoota gandaa	shaqaalaha maamulka degmada
pregconfinform	e	Other			ሌላ	Kan biroo	Mid kale
pregconfwhere	1	At HDA's place			በልማት ቡድን መሪዎች ቤት/ቦታ	Bakka/mana jireenya DRMF	Meesha HDA
pregconfwhere	2	At gote/kebele meeting place			በ ጎጥ/ በቀበሌ ስብሰባ ቦታ	Bakka walga'ii /zoonii/gandaa	Goobta kulanka gote/kebele
pregconfwhere	3	Health post			በጤና ኬላ	Keellaa Fayyaa	Boostada caafimaadka
pregconfwhere	4	Health center			በጤና ጣቢያ	Buufata Fayyaa	Xarunta caafimaadka
pregconfwhere	5	Kebele administration offcie			በቀበሌው አመራር ቢሮ	Waajjira Bulchiinsa gandaa	Xafiiska maamulka degmada
pregconfwhere	6	Other			ሌላ	Kan biroo	Mid kale
pregconfsatisf	1	Yes was satisfied			አዎ፣ ረክቻለሁ	Eeyyee itti quufeera	Haa waa ku qancay
pregconfsatisf	2	No was not satisfied			የለም፣አረካሁም	Lakki itti hin quufne	Maya kuma qanacsanayn
pregconfsatisf	3	Neither satisfied nor dissatisfied			አልረካሁምም አልከፋኝምም	Itti hin quufnes mufannes	Kuma qanacsanayn mana ku qanacsanayn
dassistp	1	Doctor			ዶክተር	Doktora/haakima	Dhakhtar
dassistp	2	Nurse/midwife			ነርስ/አዋለጅ ነርስ	Narsii/Narsii deessistuu	Kalkaaliso/ umuliso
dassistp	3	Health extension worker			የጤና ኤከስቴንሽን ሰራተኛ	HEF	Shaqaalaha fidinta caafimaadka
dassistp	9	Health worker (unknown type)			ጤና ባለሞያ (ሙያዉ የማይታወቅ)	Ogeessa fayyaa (Ogummaan kan adda hin baane)	Shaqaale caafimaad (nooca aan la garanayn)
dassistp	4	HAD			የልማት ቡድን መሪ	DRMF	HADDII
dassistp	5	traditional birth attendant			የልምድ አዋላጅ	Deessistuu aadaa	umuliso dhaqameed
dassistp	6	Relative/friend			ዘመድ/ጓደኛ	Fira/Hiriyyaa	Qaraabo/saaxiib
dassistp	7	Nobody			ማንም	Eenyuyyuu	Qofna
dassistp	8	Other(specify)			ሌላ	Kan biroo	Wax kale (sheeg)
satisflevel	1	Fully satisfied			በጣም ተደስቻለሁ	Baayyee itti gammadeera/quufeera	Si buuxda ugu qanacsan
satisflevel	2	Somewhat satisfied			በመጠኑ ተደስቻለሁ	Hanga tokko itti gammadeera/quufeera	Xoogaa ku qanacsan
satisflevel	3	Somewhat dissatisfied			በመጠኑ አልተደሰትኩም	Hanga tokko itti hin gammanne/quufne	Xoogaa kuma qanacsanayn
satisflevel	4	Fully dissatisfied			ምንም አልተደሰትኩም	Gonkumaa itti hin gammanne/quufne	Si buuxda ugu qanacsanayn
feel	1	Very humiliated or disrespected			በጣም ተዋርጄ/ ክብሬ ተነክቶ ነበር (very)	Baayyee na tuffatan/naqaanessan	Aad loo bahdilo ama la ixtiraamo
feel	2	Not very humiliated/disrespected			በመጠኑ ተዋርጄ/ ክብሬ ተነክቶ ነበር (Not very)	Hanga tokko kabaja nadhorkaniiru	Aad looma bahdilo/la ixtiraamo
feel	3	Somewhat humiliated/disrespected			በጣምም ባይሆን ተዋርጄ/ ክብሬ ተነክቶ ነበር (somewhat)	Baayyee ta'uu baatullee kabaja nadhorkaniiru	Waxoogaa la bahdilay/la ixtiraamo
feel	4	A little humiliated/disrespected			በትንሹ ተዋርጄ/ ክብሬ ተነክቶ ነበር (A little )	Xiqqo kabaja nadhorkan	In yar oo la bahdilay/la ixtiraamo
feel	5	Not humiliated/disrespected			ምንም አልተዋረድኩም/ ክብሬም አልተነካም (Not)	Homaa kabaja na hin dhorkine	Lama bahdilo/la ixtiraamo
yesnodknr	1	Yes			አዎ	Eeyyee	Haa
yesnodknr	2	No			የለም	Lakkii	Maya
yesnodknr	98	Don’t know			አላውቅም	Hin beeku	Ma garanayo
abuse	a	Kicked			ተመትቻለሁ (Kicked)	Rukutameera	Laad
abuse	b	Pinched			ተቆንጥጫለሁ	Qimmiidameera	La qoonsaday
abuse	c	Slapped			በጥፊ መመታት	Kabalaameera	dharbaaxay
abuse	d	Pushed			መገፋት	Dhiibameera/darbatameera	La riixay
abuse	e	Beaten			ተደብድቤያለሁ	Reebameera	la garaacay
abuse	f	Episiotomy without anesthesia			ያለማደንዘዛ ተሰፍቻለሁ	Qoricha hadoochaa malee na hodhaniiru	Episiotomy oo aan la suuxin
abuse	g	Raped			መደፈር	Dirqiin gudeedameera	Kufsaday
abuse	h	Tied to the delivery bed/delivery couch			ከመውለጃ አልጋው ጋር ታስሪያለሁ	Siree da'umsaarratti hidhameera	Ku xidhan sariirta dhalmada/sariirta keenista
abuse	i	Other			ሌላ	Kan biroo	Mid kale
abuse	j	Don’t know			አላውቅም	Hin beeku	Ma garanayo
abuse	k	Refused/not responded			መናገር አልፈልግም	Dubbachuu hin barbaadu	Diid/ma jawaabin
procedure	a	Tubal ligation			የዘር ፍሪ ቱቦን መቑዋጠር	Ujummoo sanyii dabarsu guduunfuu	Tubal ligation
procedure	b	Hysterectomy			በቀዶ ጥገና መሀጸንን ማውጣት	Gadameessa baqaqsanii baasuu	Hysterectomy
procedure	c	Abdominal palpation			የሆድ ምርመራ	Garaa sakatta'uu	Caloosha oo laabta
procedure	d	Vaginal examination			የብልት ምርመራ	Sakatta'insa naf-saalaa	Baaritaanka siilka
procedure	e	Episiotomy			ብልት አካባቢ መሰፋት (Episiotomy)	Naannoo naf-saalaa hodhuu	Episiotomy
procedure	f	Inserted IUCD			አይ ዩ ዲ/ሉፕ	Luuppii	La galiyay IUCD
procedure	g	Other			ሌላ	Kan biroo	Mid kale
procedure	h	Don’t know			አላውቅም	Hin beeku	Ma garanayo
procedure	i	Refused/not responded			መናገር አልፈልግም	Dubbachuu hin barbaadu	Diid/ma jawaabin
vabuse	a	Shouted			ጮኸውብኛል	Natti wacaniiru/cookaniiru	qayliyey
vabuse	b	Scolded			ገስጸውኛል	Na ifataniiru	Canaantay
vabuse	c	Threatened to withhold services			አገልግሎት እንደማይሰጡኝ ዝተውብኛል	Tajaajila siif hin kenninu jechuun natti dhaadatan	Looga hanjabey in la joojiyo adeegyada
vabuse	d	Threatened with going to theatre			እንደሚጫወቱብኝ ዝተውብኛል	Akka natti xabatan dhaadatan	Looga hanjabay inuu aadayo tiyaatarka
vabuse	e	Called by insulting name			ሰድበውኛል	Na-arrabsaniiru	Magaca cayda loogu yeedhay
vabuse	f	laughed at or scorned			ስቀውብኛል/ ተሳልቀውብኛል	Natti kolfaniiru/natti qoosan	lagu qoslay ama la quudhsaday
vabuse	g	Other			ሌላ	Kan biroo	Mid kale
vabuse	h	Don’t know			አላውቅም	Hin beeku	Ma garanayo
vabuse	i	Refused/not responded			መናገር አልፈልግም	Dubbachuu hin barbaadu	Diid/ma jawaabin
unatt	a	While in labour			በምጥ ላይ እያለሁ	Ciniinsuurra osoon jiruu	Inta lagu jiro foosha
unatt	b	While delivering			በወሊድ ላይ እያለሁ	Osoon da'aa jiruu	Inta la gaarsiinayo
unatt	c	While experiencing a complication			ችግር አጋጥሞኝ ሳለ	Rakkoo keessa osoon jiruu	Iyadoo uu la kulmaayo dhib
unatt	d	After delivery			ከወለድኩ በኋላ	Ergan da'ee booda	Dhalmada ka dib
unatt	e	Baby left unattended after delivery			ከወለድኩ በኋላ ልጁን ጥለውት ሄዱ	Ergan da'ee booda daa'ima koo dhiisanii deeman/hin hordofne	Ilmaha ayaa ka tagay iyada oo aan la ilaalin ka dib umusha
unatt	f	Other			ሌላ	Kan biroo	Mid kale
unatt	g	Don’t know			አላውቅም	Hin beeku	Ma garanayo
unatt	h	Refused/not responded			መናገር አልፈልግም	Dubbachuu hin barbaadu	Diid/ma jawaabin
did	1	Formally filed a complaint			በተገቢው ሁኔታ ቅሬታ አቅርቤያለሁ	Bakka barbaachisu hundatti himata ykn iyyata koo dhiyyeeffadheera	Si rasmi ah loo gudbiyay cabasho
did	2	Complained to a supervisor or other staff person			ለአለቃ/ለሌላ ሰራተኛ ቅሬታ አቅርቤያለሁ	Himata/iyyata koo itti gaafatamaatti/hojjetoota birootti dhiyyeeffadheera	U dacwooday kormeeraha ama qof kale oo shaqaale ah
did	3	Took no action			ምንም እርምጃ አልወሰድኩም	Tarkaanfii kamiyyuu hin fudhanne	Wax tallaabo ah ma qaadin
did	4	Other			ሌላ	Kan biroo	Mid kale
did	98	Don’t know			አላውቅም	Hin beeku	Ma garanayo
did	99	Refused/not responded			መናገር አልፈልግም	Dubbachuu hin barbaadu	Diid/ma jawaabin
did	5	Not disrespected			ምንም ክብሬ አልተነካም	Kabajni koo tokkollee hin xuqaamne	Lama ixtiraamo
pnccheckplace	1	In own home			በራሴ ቤት	Mana koo keessatti	Guri gaar ah
pnccheckplace	2	Health post			ጤና ኬላ	Keellaa Fayyaa	Boostada caafimaadka
pnccheckplace	3	Health center			ጤና ጣቢያ	Buufata Fayyaa	Xarunta caafimaadka
pnccheckplace	4	Hospital			ሆስፒታል	Hospitaala	Isbitaalka
pnccheckplace	5	Other			ሌላ	Kan biroo	Mid kale
whodidpnc	1	Doctor			ዶክተር	Doktora/haakima	Dhakhtar
whodidpnc	2	Nurse/midwife			ነርስ/አዋላጅ ነርስ	Narsii/Narsii deessistuu	Kalkaaliso/ umuliso
whodidpnc	3	HEW			የጤና ኤክስቴንሽን ባለሙያ	HEF	HEW
whodidpnc	4	Health Officer			ጤና መኮንን	Qondaala fayyaa	Sarkaalka Caafimaadka
whodidpnc	5	HDA			የልማት ቡድን መሪ	DRMF	HDA
whodidpnc	8	TBA			የልምድ አዋላጅ	Deesistuu aadaa	TBA
whodidpnc	6	Do not know			አላውቅም	Hin beeku	Ma garanayo
whodidpnc	7	Other			ሌላ	Kan biroo	Mid kale
whodidpncmom	1	Doctor			ዶክተር	Doktora/haakima	Dhakhtar
whodidpncmom	2	Nurse/midwife			ነርስ/አዋላጅ ነርስ	Narsii/Narsii deessistuu	Kalkaaliso/ umuliso
whodidpncmom	3	HEW			የጤና ኤክስቴንሽን ባለሙያ	HEF	HEW
whodidpncmom	4	Health Officer			ጤና መኮንን	Qondaala fayyaa	Sarkaalka Caafimaadka
whodidpncmom	8	TBA			የልምድ አዋላጅ	Deesistuu aadaa	TBA
whodidpncmom	6	Do not know			አላውቅም	Hin beeku	Ma garanayo
whodidpncmom	7	Other			ሌላ	Kan biroo	Mid kale
pnccompomom	a	Checked breasts			ጡቶቼን ተመርምረዋል	Harmi koo sakatta'ameera	Naasaha la hubiyay
pnccompomom	b	Advised breast feeding			ስለጡት ማጥባት ምክር	Harma hoosisuu irratti gorsameera	Naas nuujinta lagula taliyay
pnccompomom	c	Oriented about danger signs			ስለ አደገኛ ምልክቶች ትምህረት	Mallattoolee balaaa cimaa irratti hubannoo argadheera	Ku jihaysan calaamadaha khatarta ah
pnccompomom	d	Educated on family planning			የቤተሰብ እቅድ ትምህረት	Karoora maatiirratti barumsa argadheera	Wax lagu bartay qorsheynta qoyska
pnccompomom	e	Information given on nutrition			ስለ ሥራዓተ-ምግብ መረጃ	Odeeffannoo waa'ee sirna nyaataa argadheera	Macluumaadka laga bixiyay nafaqada
pnccompomom	f	Referred to a health facility			ወደ ጤና ድርጅት ሪፈር	Gara dhaabbata fayyaatti ol-erguu	Loo tixraaco xarun caafimaad
pnccompomom	g	Measured Blood Pressure			ደም ግፊቴ ተለክቷል	Dhiibbaan dhiigaa safarameera	Cabirka Dhiig karka
pnccompomom	h	Checked/treated birth-related wound (if applicable)			ከመውለድ ጋር የተያያዙ ቁስሎችን ማከምና መዳናቸውን ማረጋገጥ (እሚመለከታቸው ከሆነ)	Da'umsaan wal qabatee madaan uumamu ilaalameera/ yaalameera (yoo ilaallata ta'e)	Dhaawaca dhalmada ee la hubiyay/la daweeyay (haddii ay khusayso)
pnccompomom	j	Family planning counceling			የቤተሰብ እቅድ ምክርና አገልግሎት	Gorsa fi tajaajila mala karoora maatii	Qorshaynta qoyska oo meesha ka saaraysa
pnccompomom	i	Other			ሌላ	Kan biroo	Mid kale
pnccompobaby	a	Generally examined /looked at baby's body			አጠቃላይ ምርመራ/የህጻኑን ገላ ማየት	Sakatta'iinsi waliigalaa daa'imaaf godhameera	Guud ahaan la baadhay/eegay jidhka ilmaha
pnccompobaby	b	Weighed baby			ህጻኑን መመዘን	Ulfaatina daa'imaa safaruu	Ilmo la miisaamay
pnccompobaby	c	Checked cord			እትብቱን መመርምር	Handhuura ilaaluu	Xadhig la hubiyay
pnccompobaby	d	Advised breastfeeding/exclusive breast feeding			ስለ ጡት ማጥባት ምክር/ጡት ብቻ ስለማጥባት	Gorsa waa'ee harma hoosisuu	Naasnuujin la taliyay/naas nuujin gaar ah
pnccompobaby	e	Observed breastfeeding			ጡት ሳጠባ ተመልክተውኛል	Yeroon harma hoosisu na ilaalaniiru	Naasnuujinta la fiirsaday
pnccompobaby	f	Advised skin-to-skin contact/warmth			ገላ ለ ገላ ማቀፍ/ሙቀቱን መጠበቅ ምክር	Gorsa barbaachisummaa qaama haadhaa fi daa'imaa wal tuqsiisanii hammachuu	La talinta maqaarka-maqaarka/ diirimaadka
pnccompobaby	g	Checked baby for danger signs (including sepsis)			ህጻኑን ለአደገኛ ምልክቶች ምርመራ (መመረዝን ጨምሮ)	Mallattoolee balaaa cimaaf (Faalama dabalaatee) sakatta'insa daa'imaaf gochuu	Ilmaha laga hubiyay calaamadaha khatarta ah (oo ay ku jiraan sepsis)
pnccompobaby	h	Educated on danger signs			ስለ አደገኛ ምልክቶች ትምህርት	Waa'ee mallattoolee balaaa cimaarratti barsiisuu	Wax lagu bartay calaamadaha khatarta ah
pnccompobaby	i	Referred to a health facility			ወደ ጤና ድርጅት ሪፈር	Dhaabbata fayaatti ol-erguu	Loo tixraaco xarun caafimaad
pnccompobaby	j	Provided information on washing hands before touching baby			ህጻንዋን ከማቀፍ በፊት እጅን ስለመታጠብ ምክር	Gorsa waa'ee osoo daa'ima hin tuqiin dura harka dhiqachuu	Waxaa la bixiyay macluumaad ku saabsan dhaqidda gacmaha ka hor inta aan la taaban ilmaha
pnccompobaby	k	Advised keeping the cord clean			እትብቱን በንጽህና መያዝ ምክር	Gorsa waa'ee qulqullinaa fi qabiinsa handhuuraa	Waxaa lagula taliyay in xadhkaha la nadiifiyo
pnccompobaby	l	Advised not to bathe the baby within 24 hours after birth			ህጻኑን/ኗን ከ24 ሰአት በፊት እነዳይታጠብ/እንዳትታጠብ ምክር	Gorsa waa'ee daa'imni dhalatee sa'aa 24 keessatti dhaqna dhiquu dhiisuu	Waxa lagula taliyay in aan ilmaha lagu maydhayn 24 saacadood ka dib dhalashada
pnccompobaby	n	Child immunization			የህጻናት ክትባት	Talaallii da'immanii	Tallaalka ilmaha
pnccompobaby	m	other			ሌላ	Kan biroo	kale
reasonfornonBF	a	My breast milk is not enough			ጡቴ በቂ ወተት የለውም	Harmi koo aannan gahaa hin qabu	Caanaha naaskaygu kuma filna
reasonfornonBF	b	I do not stay with NAME throughout the day			ቀኑን ሙሉ ከህጻኑ/ኗ ጋር አብሬ ስለማልውል	Guyyaa guutuu daa'ima waliin waan hin oolleef	Ma la joogo NAME maalinta oo dhan
reasonfornonBF	c	Advised by friends or relatives to do so			ቤተሰቤ ወይም ጓደኞቼ መክረውኝ	Hiriyyoonni ykn firoonni koo waan nagorsaniif	Waxay kula talinayaan asxaabta ama qaraabadu inay sidaas sameeyaan
reasonfornonBF	d	Tradition or culture			ባህል ወይማ ልማድ	Barmaatilee ykn barsiifata	Dhaqan ama dhaqan
reasonfornonBF	e	Other			ሌላ	Kan biroo	Mid kale
whyathome	a	Always delivered at home			ሁሌም እቤት ነው የምወልደው	Yeroo hunda manumattin da'aa ture	Had iyo jeer guriga lagugu keeno
whyathome	b	Husband/mother/mother-in-law does not allow			ባለቤቲ/እናቴ/አማቴ ስለማይፈቅዱ	Abbaan warraa /Haati/ Amaatiin waan hin heyyamneef	Ninka/hooyada/soddohdu ma ogola
whyathome	c	Don't like health facilities			የጤና ተቋም መሄድ ደስ ስለማይለኝ	Dhaabbilee fayyaa deemuu hin jaaladhu	Ha jeclayn xarumaha caafimaadka
whyathome	d	Expensive to go to health facilities			የጤና ተቋም ውድ ስለሆነ (expensive service charge)	Gatiin tajaajila dhaabbilee fayyaa guddaa waan ta'eef	Waa qaali in la aado xarumaha caafimaadka
whyathome	g	Distance			የጤና ተቋሙ ሩቅ መሆን	Dhaabbani fayyaa waan fagoo ta'eef	Fogaanta
whyathome	h	Lack of transportation			የትራንስፖርት ችግር	Rakkoo geejibaa	Gaadiid la'aan
whyathome	e	Tradition/religious reason			ባህላዊ/ሐይማኖታዊ ምክንያት	Sababiiwwan barmaatilee/amantaaf	Dhaqan/sabab diineed
whyathome	g	Other cost (not medical cost)			ሌሎች ተያያዥ ወጭዎች	Baaswwan waan addaa addaa kanaan walqabateef	Kharash kale (ma aha kharashka caafimaadka)
whyathome	h	Facility not open			የጤና ተቋሙ ዝግ ስለነበረ	Dhaabbani fayyaa waan cufaa tureef	Xaruntu ma furna
whyathome	i	Poor quality service			የጤና ተቋሙ አገልግሎት ጥራት አናሳ	Qulqulliini dhaabbata fayyaa gadi aana waan ta'eef	Adeeg tayo liidata
whyathome	j	No female provider			ሴት የጤና ባለሙያ አለመኖር	Ogeesii fayyaa saalaan dubartii taate waan hin jirreef	Ma jirto dumar bixiye
whyathome	k	Not necessary			አስፈላጊ አይደለም	Barbaachiisa miti	Looma baahna
whyathome	l	Not customary			የተለመደ አይደለም	Waan baramee miti	Caado maaha
whyathome	f	Other			ሌላ	Kan biroo	Mid kale
whyatHF	a	Always delivered at a health facility			ሁሌም የጤና ተቋም ነው የምወልደው	Yeroo hunda dhaabbata fayyaattiin da'aan ture	Had iyo jeer lagugu keeno goob caafimaad
whyatHF	b	Due to existing complications			ባሉት ችግሮች ምክንያት	Sababii rakkooleen jiraniif	Dhibaatooyinka jira awgeed
whyatHF	c	Referred by HDA/HEW			የጤና ኤክስቴንሽን ባለሙያዋ/የልማት ቡድን መሪ ልከውኝ	DRMF/HEF ol na erganiiru	Waxaa tixraacay HDA/HEW
whyatHF	d	Advised at pregnant women's forum			የነፍሰ ጡር ኮንፈረስ ላይ የተሰጠውን ምክር ሰምቺ	Gorsa konfireensii dubartoota ulfaarratti dhaga'een	Lagu taliyay madasha haweenka uurka leh
whyatHF	e	Taken to health facility due to prolonged labour or delivery related risks			ለረጅም ጊዚ ስላማጥኩኝ/ በወሊድ ጊዚ ችግር ስላጋጠመኝ ወደ ጢና ተቐም ተወሰድኩኝ	Ciniinsuun yeroo dheeraa waan narra tureef (Rakkoo yeroo da'umsaa namudateef)gara dhaabbata fayyaa nageessan	Loo qaaday xarunta caafimaadka sababtoo ah foosha oo dheeraaday ama khataraha la xiriira dhalmada
whyatHF	f	Convenient			ተመራጭ ስለሆነ/ስለማያስቸግር	Mijaawaa	Ku habboon
whyatHF	g	Affordable (free)			አቅምን ያገናዘበ/ ነጻ ስለሆነ	Kaffaltiin isaa salphaa waan ta'eef	La awoodi karo (bilaash)
whyatHF	i	Advised by HDAs			የጤና ልማት ቡድን መሪዎች ስለመከሩኝ	DRMF waan na goorsaniif	Waxaa ku taliyey HDAs
whyatHF	j	Advised during ANC			በቅድመ ወሊድ ጊዜ ስለመከሩኝ	Yeroon Tajaajiila da'umsa dura fudhaadhu waan na gorsaaniif	La taliyo inta lagu jiro ANC
whyatHF	h	Other			ሌላ	Kan biroo	Mid kale
yesnonochild	1	Yes			አዎ	Eeyyee	Haa
yesnonochild	2	No			የለም	Lakkii	Maya
yesnonochild	3	No children ages 6 to 12			ከ 6-12 እድሜ ክልል ውስጥ ያሉ ልጆች የሉም	Daa'ima waggaa 6-12 hin qabu	Ma jiro caruur da'doodu u dhaxayso 6 ilaa 12
period	1	Just before her period begins				Laguun ishee osoo hin jalqabin dura	Ka hor intaanay caadadu bilaabmin
period	2	During her period				Yeroo laguu ishee	Inta ay ku jirto caadada
period	34	Right after her period has ended				Erga marsaan laguu ishee xumuramee booda	Isla markii ay caadadu dhammaatay
period	5	Halfway between two periods				Walakkaa gidduu laguu jalqaba fi laffatti	Kala bar inta u dhaxaysa laba xilli
period	6	Other				Kan biroo	Mid kale
period	7	Don't know				Hin beeku	Ma garanayo
mensus	1	Days ago				Guyyoota dura	Maalmo ka hor
mensus	2	Weeks ago				Torban muraasa dura	Todobaadyo ka hor
mensus	3	Months ago				Ji'ootan dura	Bilood ka hor
mensus	4	Years ago				Waggoota dura	Sanado kahor
mensus	5	In ,emopause/has had hysterectomy				Laguu dhaabatte/Gadameessa keessaa ba'erra	Gudaha ,emopause/waxaa lagu sameeyay qalliin
mensus	6	Before last birth				Dhala/da'umsa isa dhumaa dura	Kahor dhalashadii ugu dambeysay
mensus	7	Never menstruated				Takkaa laguu hin arginne	Marna caadada uma dhicin
isource	a	Health Extension Worker			የጤና ኤክስቴንሽን ሠራተኛ	Hojjettoota ekisteenshinii fayya	Shaqaale Fidinta Caafimaadka
isource	b	HDAs or VHLs			የጤና ልማት ቡድን (1:5 ወይም 1፡30)	Raayyaa misooma fayyaa (1:5 ykn 1:30)	HDAs ama VHLs
isource	c	TBA			የልምድ አዋላጅ	Deessistuu aadaa	TBA
isource	d	Health worker			የጤና ባለሙያ	Hojjettoota fayyaa	Shaqaale caafimaad
isource	e	Kebele administrators			የቀበሌ አስተዳደሮች	Bulchitoota gandaa	Maamulka degmada
isource	f	Don’t know			አላውቅም	Hin beeku	Ma garanayo
isource	g	Other			ሌላ	Kan biroo	Mid kale
decision	1	respondent			መላሽ	Deebii Kennituu	jawaabe
decision	2	husband/partner			ባል/አጋር	Abbaa manaa/hiriyaa gaa'ilaa	ninkeeda / lammaane
decision	3	respondent and husband/partner jointly, someone else			መላሽ/አጋር በጋራ; ሌላ ሰው	Deebii Kennituufi abbaa manaa/hiriyaa gaa'ilaa waliin	jawaabaha iyo ninkeeda/lamaanaha si wadajir ah, qof kale
decision	4	some one else				Nama biraa	qof kale
decision	5	other			ሊላ	Kan biraa	kale
decision2	1	Alone only				Kophaa qofa	Keligiis kaliya
decision2	2	Jointly only				Waliin qofa	Wadajir kaliya
decision2	3	Both alone and jointly				kophaa fii waliin	Keli iyo wadajir labadaba
decision2	4	Does not town				Hin Beekamu	Ma aha magaalada
birthdayverified	1	Child’s date of birth verified			ሕፃኑ የተወለደበት ቀን ተረጋግጧል	guyyaan dhalootaa mirkanaa'e	Taariikhda dhalashada ilmaha waa la xaqiijiyay
birthdayverified	2	Not possible to verify			ሕፃኑ የተወለደበት ቀን ማረጋገጥ አልተቻለም	mirkaneessu hin dandeenye	Suurtagal ma aha in la xaqiijiyo
havefhc	1	Yes, FHC seen			አዎ፣ የቤተሰብ ጤና መምሪያውን ማየት ተችሏል	Eeyyee Qajeelfama fayyaa maatii arguu danda’eera	Haa, FHC waa la arkay
havefhc	2	Yes, FHC NOT seen			አዎ፣ የቤተሰብ ጤና መምሪያውን ማየት አልተቻለም	Eeyyee qajeelfama fayyaa matii arguu hin dandeenye	Haa, FHC lama arag
havefhc	3	No			የለም	Lakkii	Maya
idip	1	Yes, Immunization Diploma seen			አዎ፣ የክትባት የምስክር ወረቀት ማየት ተችሏል	Eeyyee kaardii kittibaataa arguu danda’eerra	Haa, Dibloomada Talaalka ayaa la arkay
idip	2	Yes, Immunization Diploma NOT seen			አዎ፣ የክትባት የምስክር ወረቀት ማየት አልተቻለም	Eeyyee kaardii kittibaataa arguu hin dandeenye	Haa, Dibloomada Talaalka LAMA arag
idip	3	No			የለም	Lakkii	Maya
idip	4	Do not have children under 5 years of age			ከ5 ዓመት በታች የሆነ (የሚመለከተዉ) ሕፃን የላቸውም	Daa’ima waggaa 5 gadi hin qabanu	Ha dhalin carruur ka yar 5 sano jir
bnet	1	Permanent net (Permanent)			በቋሚነት የተነከረ	Yaroo oomishamu kan cuuphameef irra deebi'uun cuuphama kan hin barbaanne	Shabakad joogta ah (joogto ah)
bnet	2	Pretreated net			በየጊዜው የሚነከር	Kan dura cuuphame/yeroo yeroon kan cuuphamu	Shabaq la sii daweeyay
bnet	3	Untreated net			ያልተነከረ	Kan hin cuuphamne	Shabaq aan la daweyn
bnet	8	Do not know			አያውቁም	Hin beeku	Ma garanayo
source	a	Government hospital			የመንግስት ሆስፒታል	Hospitaala mootummaa	Isbitaalka dowladda
source	b	Government health center			የመንግስት ጤና ጣቢያ	Buufata Fayyaa Kan mootummaa	Xarunta caafimaadka dowladda
source	c	Other Government health facility			ሌላ የመንግስት የጤና ተቋም	Dhabbataa fayyaa mootummaa kan biroo	Xarumaha kale ee caafimaadka Dowladda
source	d	Government health post			የመንግስት ጤና ኬላ	kellaa Fayyaa Kan mootummaa	Boostada caafimaadka dowladda
source	e	Government Outreach			የመንግስት ወሎ ገብ አገልግሎት	Tajaaiila fayyaa gandaa Kan mootummaa (olamaa gala)	Wacyigelinta Dowladda
source	f	NGO Outreach			መንግስታዊ ያልሆነ ውሎ ገብ ገልግሎት	Kan Miti-mootummaa Tajaajila fayyaa gandaa (olamaa gala)	Wacyigelinta NGO-ga
source	g	Private Hospital			የግል ሆስፒታል	Hoospiitaala dhuunfaa	Isbitaalka gaarka ah
source	h	Private doctor/clinic			የግል ሀኪም/ክሊኒክ	Kiliniikaa/hakiimii dhuunfaa	Dhakhtarka gaarka ah/kiliinikada
source	i	Pharmacy			ፋርማሲ	Faarmaasii	Farmashiyaha
source	k	Drug Vendor			መድሀኒት መደብር	Mana qorichaa	Iibiyaha daroogada
source	l	Kiosk			ሱቅ	Suuqii	Kiosk
source	m	Friend/Relative			ጓደኛ/ዘመድ	Hiriyaa/firaa	Saaxiib/Qaraabo
source	n	Other			ሌላ	Kan birooo	Mid kale
preg	1	Yes			አዎ	Eeyyee	Haa
preg	2	No			የለም	Lakkii	Maya
preg	8	Not Sure			እርግጠና አይደሉም	Mirkanneessu hin danda’uu	Ma hubo
want	1	Then			እርግዝናውን ፈልገው ነበር	Ulficha nan barbaadan ture	Markaa
want	2	Later			ቆየት ብዬ ነበር ማርገዝ ምፈልገዉ	Boodarra ture kanan ulfa'uu barbaadu	Ka dib
want	3	Not want more children			ተጨማሪ ልጅ መውለድ አይፈልጉም	Daa’ima dabalaaata dahuu hin barbaduu	Ma rabo caruur badan
fpsource	1	Government hospital			የመንግስት ሆስፒታል	Hospitaala mootummaa	Isbitaalka dowladda
fpsource	2	Government health center			የመንግስት ጤና ጣቢያ	Buufata Fayyaa Kan mootummaa	Xarunta caafimaadka dowladda
fpsource	3	Other Government health facility			ሌላ የመንግስት ጤና ተቀም	Dhabbataa fayyaa mootummaa kan biroo	Xarumaha kale ee caafimaadka Dowladda
fpsource	4	Government health post			የመንግስት ጤና ኬላ	kellaa Fayyaa Kan mootummaa	Boostada caafimaadka dowladda
fpsource	5	Government Outreach			የመንግስት ውሎ ገብ አገልግሎት	Tajaajila fayyaa gandaa Kan mootummaa (olamaa gala)	Wacyigelinta Dowladda
fpsource	6	NGO Health facility			መንግስታዊ ያልሆነ የጤና ድርጅት	Dhaabbata fayyaa mit-mootummaa	NGO-ga Xarunta Caafimaadka
fpsource	7	NGO Outreach			መንግስታዊ ያልሆነ ውሎ ገብ አገልግሎት	Tajaajila oolma galaa mit-mootummaa	Wacyigelinta NGO-ga
fpsource	8	Private Hospital			የግል ሆስፒታል	Hoospiitaala dhuunfaa	Isbitaalka gaarka ah
fpsource	9	Private doctor/clinic			የግል ሀኪም/ክሊኒክ	Kiliniikaa/hakiimii dhuunfaa	Dhakhtarka gaarka ah/kiliinikada
fpsource	10	Pharmacy			ፋርማሲ	Mana qorichaa	Farmashiyaha
fpsource	11	Drug Vendor			መድሀኒት መደብር	kuusaa qorichaa	Iibiyaha daroogada
fpsource	12	Kiosk			ሱቅ	Suuqii	Kiosk
fpsource	13	Friend/Relative			ጓደኛ/ዘመድ	Hiriyaa/fira	Saaxiib/Qaraabo
fpsource	14	Don’t know/don’t remember			አላውቅም/አላስታውስም	Hin yaadatanii	Ma garanayo/ma xasuusato
fpsource	15	Other			ሌላ	Kan biroo	Mid kale
whynot	1	Method out of stock that day			የመከላከያ ዘዴው በዛን ቀን አልነበረም	Malli filanne gaafa san dhumee ture	Habka ayaa ka baxay maalintaas
whynot	2	Method not available at all			የመከላከያ ዘዴው የለም	Malli kamuu hinturree/hinjiru	Habka lama heli karo gabi ahaanba
whynot	3	Provider not trained to provide the method			የመከላከያ ዘዴውን የሚሰጥ የሰለጠነ ባለሞያ አልነበረም	Ogeessii leenjii'ee hin jiru	Bixiyaha looma tababarin inuu bixiyo habka
whynot	4	Provider recommended a different method			ባለሞያው ሌላ የመከላከያ ዘዴ እንዲጠቀሙ ስለመከሩ	Ogeessii kan fileef kan bira turee	Bixiyaha ayaa ku taliyay hab ka duwan
whynot	5	Not eligible for method			መከላከያ ዘዴውን ለመጠቀም መስፈርት አለሟሟላት	maloonni jiraan mijataa miti	Uma qalmo habka
whynot	6	Spouse/relatives not approved the method			ባለቤቴ/ዘመዶቼ ዘዴዉን እንድጠቀም አልፈቀዱም	Abban warra/firii mala filamee fayyaadamuuf feedhii dhabuu	Xaas/qaraabo ma oggolaan habka
whynot	9	The method not suitable to use secretly			ዘዴዉ በሚስጥር ለመጠቀም ስለማይመች	Mala kana icciittidhaan fayyaadamuuf hin mijatu	Habka aan ku habboonayn in si qarsoodi ah loo isticmaalo
whynot	7	Too costly			በጣም ውድ ነው	Gatii isaa baayyee ol ka'aa/guddaa/miawaa waan ta'eef	Aad u qaali ah
whynot	8	Other			ሌላ	Kan biroo	Mid kale
decide	1	You alone			ብቻዎትን	Qofaa keessani	adiga keligaa
decide	2	Provider			ባለሞያ	kan tajaajila kennitu/ogeessa	Bixiye
decide	3	Partner			ባለቤት/ጓደኛ	Abbaa warraa/hiriiyaa	Lamaane
decide	4	You and provider			እርሶና ባለሞያ	Isinii fi kan tajaajiltuu/ogeetti	Adiga iyo bixiyaha
decide	5	You and partner			እርሶና ባለቤቶ/ጓደኛ	Isinii fi warra koo/hiriiyaa koo	Adiga iyo lammaanahaaga
decide	6	Other			ሌላ	kan biroo	Mid kale
whovisit	a	Health Extension Worker			የጤና ኤክስቴንሽን ሠራተኛ	Hojjettoota ekisteenshinii fayya irraa	Shaqaale Fidinta Caafimaadka
whovisit	b	HDA			የጤና ልማት ቡድን (1:5 ወይም 1፡30)	Raayyaa misooma fayyaa (1:5 ykn 1:30)	HDA
whovisit	e	Health worker			ጤና ባለሞያ	Hojjettoota fayyaa	Shaqaale caafimaad
whovisit	c	Others (specify)			ሌላ	Kan biro (ibsi)	Kuwo kale (sheeg)
whovisit	d	Don’t remember			አላስታውስም	Hin yaadadhuu	Ha xasuusan
nusereason	1	Not having sex			የግብረሥጋ ግንኙት አያረጉም	Qunnamtii saalaa hin gaggeessan	Galmo la'aan
nusereason	2	Infrequent sex			አልፎ አልፎ ብቻ የግብረሥጋ ግንኙት ስለሚያደርጉ	Darbee darbee qofa walqunnamiti saalaa gaggeessu	Galmo aan badnayn
nusereason	3	Menopausal			ያረጡ	Kan daa’umsa dhaaban	Menopause
nusereason	4	Sub-fecund/infecund			መካን ስለሆኑ	waan da'uu hin dandeenyeef	Sub-fecund/infecund
nusereason	5	Postpartum amenorrheic			በቅርብ ስለወለዱ የወርአበባ ማየት አልጀመሩም	Dhiiyootti waan da’aniif laguu arguu hin jalqabnee	Ka dib dhalmada amenorrheic
nusereason	6	Breastfeeding			ጡት ያጠባሉ	Harma ni hoosisan	Naas nuujin
nusereason	7	Fatalistic			የመጣውን ለመቀበል	Kan ta’ee haata’uu jechuun	dilaa ah
nusereason	8	Respondent opposed			መልስ ሰጪዋ ስለሚቃወሙ	Wanan mormaniif	Jawaab bixiye ayaa ka soo horjeestay
nusereason	9	Husband/partner opposed			ባል/የወንድ ጓደኛቸው ስለሚቃወም	Abbaa warra/hiryaan waan mormuuf	Ninka/lamaanaha ayaa ka soo horjeestay
nusereason	10	Others opposed			ሌሎች ስለሚቃወሙ	Warri biroon waan mormaniif	Kuwo kale ayaa kasoo horjeestay
nusereason	11	Religious prohibition			ሀይማኖታቸው ስለሚከለክል	Amantaan isaani waan dhorkuuf	Mamnuucida diinta
nusereason	12	Knows no method			የሚያውቁት ዘዴ የለም	Mala karoora maatii beekan wan hin jirreef	Ma yaqaan hab
nusereason	13	Knows no source			የሚገኝበትን ቦታ አያውቁም	Essa akka argamu hin beekani	Illeen ma yaqaan
nusereason	14	Health concern			ለጤናቸው በማሰብ	Fayyaa saaniif yaadudhaan	Walaaca caafimaadka
nusereason	15	Fear of side effects			የሚያስከትለውን ጉዳት በመፍራት	Rakkoo qabu/fidu sodaachuudhaan	Cabsida waxyeellooyinka
nusereason	16	Lack of access/too far			ማግኘት ስለማይችሉ/በጣም ሩቅ ስለሆ	Argachuu waan hin dadenyeef/fagoo wantaa’eef	Gelitaan la'aan/ aad u fog
nusereason	17	Cost too much			ዋጋው ውድ ስለሆነ	Gatiin isaa bayyee miyawwa wan ta’eef	Kharash aad u badan
nusereason	18	Inconvenient to use			አጠቃቀሙ ምቹ ስላልሆነ	Itti fayyadamaaf wan hin mijanneef	Aan ku habboonayn isticmaalka
nusereason	19	Interferes with body’s normal process			የሰውነትን የተፈጥሮ ሂደት ስለሚያዛባ	Hala adeemsa uumaama qaamaa wan jeequuf	Wuxuu farageliyaa habka caadiga ah ee jirka
nusereason	20	Method not available			ዘዴው ስለማይገኝ	Malli kun waan hin argamneef	Habka lama heli karo
nusereason	22	Want to get pregnant			ማርገዝ ስለፈለኩ	Ufa'u wanan barbadeef	Ma rabtaa inaad uur yeelato
nusereason	21	Other			ሌላ	Kan biroo ibsi	Mid kale
confident	1	Very confident			በጣም እርግጠኛ	baayyen itti amana	Kalsooni badan
confident	2	Somewhat confident			በመጠኑ እርግጠኛ	baayyee itti hin amanu/xiquman itti amana	Xoogaa kalsooni
confident	3	Not at all confident			እርግጠኛ አይደሉም	siruma itti hin amanu/hubannoo isaa hin qabu	Aan isku kalsoonayn
confident	4	Do not know where to get the method			የእርግዝና መከላከያ ዘዴዉ የት እንደሚገኝ አያዉቁም	Mala kana isa akkan argadhuu hin beeku	Ma garanayo meel laga helo habka
confident	5	Do not know the method			የእርግዝና መከላከያ ዘዴዉን አያዉቁትም	Mala kana hin beeku	Ma garanayo habka
desire	1	Have (another) child			ልጅ (ተጨማሪ ልጅ) ይፈልጋሉ	Daa’ima (dabalataa) ni barbaduu	Hayso (kale) ilmo
desire	2	No more/none			ተጨማሪ ልጅ አይፈልጉም	Daa’ima dabalataa hin barbadan	Mar dambe/ma jiro
desire	3	Says she cannot get pregnant			ማርገዝ አልችልም ብለዋል	Ulfa’uu hin danda’u jeedhaniruu	Waxay sheegtay inaysan uur yeelan karin
desire	8	Undecided/don’t know			ያልወሰኑ/አያውቁም	hin murteessine/hinbeekan	Aan go'aansan/ma garanayn
ancsource	a	Hospital			የመንግስት ሆስፒታል	Hospitaala mootummaa	Isbitaalka
ancsource	b	Health Center			የመንግስት ጤና ጣቢያ	Buufata Fayyaa mootummaa	Xarunta Caafimaadka
ancsource	c	Health post			የመንግስት ጤና ኬላ	kellaa Fayyaa mootummaa	Boostada caafimaadka
ancsource	d	NGO health facility			መንግስታዊ ያልሆነ የጤና ድርጅት	Dhaabbataa Fayyaa miti-mootummaa	Xarunta caafimaadka ee NGO-ga
ancsource	e	Private health facility			የግል ጤና ድርጅት	Dhaabbata fayyaa dhuunfaa	Xarun caafimaad oo gaar loo leeyahay
ancsource	f	Other			ሌላ	Kan biroo (ibsi)	Mid kale
ancsource	g	Do not know			አያውቁም	Hin beekani	Ma garanayo
aprovider	a	Doctor			ሐኪም	Haakimii	Dhakhtar
aprovider	b	Nurse/midwife			ነርስ/አዋላጅ ነርስ	Nersii/Nersii deessistuu	Kalkaaliso/ umuliso
aprovider	c	Health extension worker			የጤና ኤክስቴንሽን ሠራተኛ	HEF	Shaqaalaha fidinta caafimaadka
aprovider	d	Health worker/unknown type			የጤና ባለሙያ/ሙያው የማይታወቅ	Hojjetaa fayyaa/Ogummaan isaa hin beekamne	Shaqaale caafimaad/nooca aan la aqoon
aprovider	e	Other			ሌላ /ይገለጽ/	Kan biroo (ibsi)	Mid kale
yesnonotseen	1	Yes			አዎ	Eeeyyee	Haa
yesnonotseen	2	No			የለም	Lakkii	Maya
yesnonotseen	3	The baby was not there			ልጁ አልነበረም	Daa'imni bakka sana hin turre	Ilmihii ma joogin
nonireason	a	Unaware of need for immunization			የክትባት አስፈላጊነት አለማወቅ	Barbachisumma talaallii beeku dhabuu	Aan ka warqabin baahida tallaalka
nonireason	b	Unaware of need to return for 2nd or 3rd dose			ለሁለተኛና ለሶስተኛ ቀጠሮ የመመለስ አስፈላጊነትን አለማወቅ	Barbachisuumma bellama 2 fi 3f deebii’uu wallaaluu	Aan ka warqabin baahida loo qabo soo noqoshada qiyaasta 2aad ama 3aad
nonireason	c	Place and/or time of immunization unknown			የክትባትን ቦታና ጊዜ አለማወቅ	Bakkaa fi yeroo talaallii wallaluu	Meesha iyo/ama wakhtiga tallaalka oo aan la garanayn
nonireason	d	Fear of side reactions			ችግር ያመጣል ብሎ መፍራት	Rakkoo fida jeedhanii sodachuu	Cabsida falcelinta dhinaca
nonireason	e	Wrong ideas about contra-indications			ከክትባት በኋላ ስለሚቆዩ ምልክቶች የተሳሳተ ግንዛቤ	Hubbannoo dogoggoraa waa’ee rakkollee mallattoolee talaallii booda mul'atanii	Fikrado khaldan oo ku saabsan tilmaamaha liddi ku ah
nonireason	f	Postponed until another time			ለሌላ ጊዜ ማስተላለፍ	Yeroo biraatti dabarsuu	Dib loo dhigay ilaa wakhti kale
nonireason	g	No faith in immunization			አመኔታ ማጣት	Talaallii irraa amantaa dhaabuu	Aamin la'aan tallaalka
nonireason	h	Rumors			በአሉባልታዎች ሳቢያ	Olola/jette-jetteen walqabataan	Xanta
nonireason	i	Place of immunization too far			የክትባት መስጫ ቦታ በጣም መራቅ	Bakki talaalliin itti keennamuu bayyee fagaachuu	Goobta tallaalka oo aad u fog
nonireason	j	Time of immunization inconvenient			የክትባት መስጫ ጊዜ አመቺ አለመሆን	Yeroo talaalliin itti keennamu mijata ta’u dhabu	Waqtiga tallaalka dhib ma leh
nonireason	k	Vaccinators absent			የከታቢዎች በቦታው አለመገኘት	Warri talaallii keenu bakatti argamuu dhabuu	Talaalka ayaa maqan
nonireason	l	Vaccine not available			የክትባት መድሃኒት እጥረት	Rakkoo hir'ina qorichaa talaallii	Tallaal lama heli karo
nonireason	m	Mother too busy			የእናት ጊዜ ማጣት	Haatii yeroo dhabuu	Hooyo mashquul badan
nonireason	n	Child ill-- not brought			በህፃኑ ህመም ምክንያት ወደ ክትባት ቦታ አለመወሰድ	Daa’imni dhukkubsachuurran kan ka’ee gara talaalliitti geessuu dhabuu	Ilmo xanuunsan-- lama keenin
nonireason	o	Child ill—brought but not given immunization			ህፃኑ ታሞ ወደ ክትባት ጣቢያ ቢወሰድም ክትባቱን አለማግኘት	Daa’imni dhukkubsachuuirran kan ka’ee	Ilmo buka-la keenay laakiin lama siin tallaal
nonireason	p	Long Waiting time			ክትባቱን ለማግኘት ረጅም ሰዓት መጠበቅ	talaallii argachuuf yeroo dheeraa eeguu	Wakhtiga Sugitaan dheer
nonireason	q	Other			ሌላ	kan biroo (ibsi)	Mid kale
fpolio	1	Just after birth			ወዲያውኑ እንደተወለደ	Akkuma dhalateen	Wax yar ka dib dhalashada
fpolio	2	Later			ቆይቶ	Tureetuu	Ka dib
fpolio	3	Do not know			አላዉቅም	Hin beekani	Ma garanayo
heardvac	a	Radio			ሬዲዮ	Raadiyoodhaan	Raadiyaha
heardvac	b	Television			ቴሌቪዝን	Televiizyiinaan	Telefishanka
heardvac	c	Newspaper/magazine			ጋዜጣ/መጽሔት	Gaazeexaa/barruleerra	Wargeys/majalad
heardvac	d	Pamphlet/poster			በራሪ ወረቀት/ፖስተር	Paampiletii/poostara	Warqad/boostar
heardvac	e	Health worker			ጤና ባለሞያ	Hojjettoota fayyaa	Shaqaale caafimaad
heardvac	f	Community events			በአከባቢ ስብሰባዎች	Walgahii/hawaasa/gandaa	Dhacdooyinka bulshada
heardvac	g	Community health worker/HDA			የጤና ልማት ቡድን (1:5 ወይም 1፡30)	Hojjattuu fayyaa hawasaa	Shaqaalaha caafimaadka bulshada/HDA
heardvac	i	Health Extension Worker			የጤና ኤክስቴንሽን ሠራተኛ	Hojjattu Ekisteenshinii fayyaa	Shaqaale Fidinta Caafimaadka
heardvac	j	Other			ሌላ	Kan biroo	Mid kale
isourcev	1	Health Extension Worker			የጤና ኤክስቴንሽን ሠራተኛ	Hojjettoota ekisteenshinii fayya	Shaqaale Fidinta Caafimaadka
isourcev	2	HDAs			የጤና ልማት ቡድን (1:5 ወይም 1፡30)	Raayyaa misooma fayyaa	HDAs
isourcev	3	TBA			የልምድ አዋላጅ	Deessistuu aadaa	TBA
isourcev	4	Health worker			የጤና ባለሙያ	Hojjettoota fayyaa	Shaqaale caafimaad
isourcev	5	Don’t know			አላውቅም	Hin beeku	Ma garanayo
isourcev	6	Other			ሌላ	Kan biroo	Mid kale
chdiscuss	a	For you, to take extra amount of food			ተጨማሪ ምግብ እንድትመገቢ መምከር	Nyaata dabalaataa akka nyaataan	Adiga, si aad u qaadato cunto dheeraad ah
chdiscuss	b	Exclusively breastfeed (to 6 months)			የእናት ጡት ብቻ እንዲያጠቡ (እስከ 6 ወር)	Harma haadha qofa akka hodhuu gochuu	Naasnuujin gaar ah (ilaa 6 bilood)
chdiscuss	c	Frequency of breastfeeding			የጡት ማጥባት ድግግሞሽ	Irra deddeebi'anii harma hoosisuu	Inta jeer ee naasnuujinta
chdiscuss	d	Complete feeding at one breast before switching to another			የአንዱን ጡት አጥብተው ሲጨርሱ ብቻ ወደ ሌላኛው ማዞር	Yoo harma isa tokkoo hootee fixee qofa gara biratti jijiruu	Buuxi quudinta hal naas ka hor inta aadan u wareegin mid kale
chdiscuss	e	Continue breastfeeding child until 2 years and beyond			ጡት ማጥባትን ለ 2 ዓመት ዕድሜ እና ከዛ በላይ መቀጠል	Daa'imni hanga waggaa 2 ol ta'utti harma hoosisuu	Sii wad nuujinta ilmaha ilaa 2 sano iyo ka badan
chdiscuss	f	Begin complementary feeding at 6 months			ተጨማሪ ምግብ በ6 ወር ይጀምሩ	Daa'imni nyaata dabalaataa ji'a 6tti ha jalqabuu	Ku bilow quudinta kaabista 6 bilood
chdiscuss	g	Frequency of feeding			የአመጋገብ ድግግሞሽ (ስንት ጊዜ)	Irra dedebbi'anii nyaachisuu	Inta jeer ee quudinta
chdiscuss	h	Use of different food to enrich porridge			ከተለያየ እህል ገንፎ ማዘጋጀት	Gosa midhaan adda addaa irraa marqaa qopheessu	Isticmaalka cuntooyin kala duwan si loo kobciyo boorash
chdiscuss	i	Immunize your child			ልጅን ስለማስከተብ	waa'ee Daa'ima talaalichisuu	Ilmahaaga tallaal
chdiscuss	j	LAM			ጡት በማጥባት እርግዝና ማዘግየት	Harma hoosisuun ulfa tursuu	LAM
chdiscuss	k	Family planning			የቤተሰብ እቅድ	Karoora maatii	Qorshaynta qoyska
chdiscuss	o	Others (specify)			ሌላ ይገለጽ	Kan biro ibsi	Kuwo kale (sheeg)
youeat	1	More			የበለጠ	Kan caalu	Wax badan
youeat	2	Same			እንደወትሮው	Akka baramee	Isku mid
youeat	3	Less			ያነሰ	Kan barameen gadi	In ka yar
youeat	8	Don't Know			አላስታውስም	Hin Yaadadhuu	Ma garanayo
stopbf	a	Mother ill/weak			እናት በመታመሟ/አቅም በማጣቷ	Haati waan dhukkubsatteef/wan humna dhabdeef	Hooyada bukoon/jilicsan
stopbf	b	Child ill/weak			ሕፃኑ በመታመሙ/አቅም በማጣቱ	Daa'imni wan dhukkubsatteef/wan humna dhabdeef	Ilmaha jirran/daciif ah
stopbf	c	Nipple/breast problem			የጡት ጫፍ ችግር	Rakkoo fixee harmaa	Dhibka ibta/naaska
stopbf	d	Not enough milk			በቂ ወተት አለመኖር	Aannan gahaan dhabamuu	Caano kuma filna
stopbf	e	Mother working			እናት ሰራተኛ በመሆኗ	Haati Waan Hojjeetuu taateef	Hooyo shaqaynaysa
stopbf	f	Child refused			ህፃኑ ጡት እምቢ በማለቱ	daa'imni wan harma dideef	Ilmo waa diiday
stopbf	g	Weaning age/age to stop			ህፃኑ ጡት ማቆሚያ ዕድሜ ላይ በመድረሱ	Daa'ima yeroo itti harma gu'uu wan ga'eef	Da'da naaska naaska oo la joojiyo
stopbf	h	Became pregnant			እናት በመጸነሷ	Haati waan ulfoofteef	Uur bay noqotay
stopbf	i	Started using contraception			እናት የወሊድ መከላከያ መውሰድ በመጀመሯ	Haati waan mala karoora maatii fayyaadamuu jalqabdeef	Bilaabay isticmaalka ka hortagga uurka
stopbf	j	Other			ሌላ	kan biroo ibsi	Mid kale
agefeed	1	Before 4 months			ከ4 ወር በፊት	ji'a 4 dura	Kahor 4 bilood
agefeed	2	Between 4 and 6 months			ከ4 - 6 ወራት መካከል	ji'a 4-6 giddutti	Inta u dhaxaysa 4 iyo 6 bilood
agefeed	3	Exactly when it is 6 month of age			ልክ 6 ወር ሲሞላው	akka ji'a 6 guteen	Sida saxda ah marka uu jiro 6 bilood
agefeed	5	After 6 months			ከ 6 ወር በኋላ	Ji'a 6 booda	6 bilood ka dib
agefeed	4	Not started any supplementation			ተጨማሪ ምግብ አልጀመረም	Nyaata dabalaataa hin jalqabnee	Ma bilaaban wax kabitaan ah
agefeed	98	Don’t Know			አላስታውስም	Hin Yaadadhuu	Ma garanayo
feed	a	Breastmilk			የእናት ጡት ወተት	Aannan harma haadhaa	Caanaha naaska
feed	b	Water			ንፁህ ውሀ	Bishaan qulqulluu	Biyo
feed	c	Formula			የዱቄት ወተት	Daakuu aannaanii	Formula
feed	d	Milk other than breastmilk			ሌላ ወተት / የላም ወተት/	Aannaan bira/annaan sa'a/	Caano aan ahayn caanaha naaska
feed	e	Fruit Juice			የፍራፍሬ ጭማቂ	Cuunfaa fuduraalee	Casiirka miraha
feed	f	Other liquids (sugar water, coffee, tea, broth, soft drinks)			ሌላ ፈሳሽ /የስኳር ውሀ፣ ቡና ፣ ለስላሳ መጠጦች፣ ሾርባ/	dhaangala'aa biroo/ kan akka bishaan shukkaaraa, lallaafaa, shorbaa/	dareereyaal kale (biyaha sonkorta, kafeega, shaaha, maraq, cabitaannada fudud)
feed	g	Any food made from grains (millet, sorghum, maize, rice, wheat, teff)			ማንኛውንም ከጥራጥሬ የተሠራ ምግብ /ገብስ፣ ማሽላ፣ በቆሎ፣ሩዝ፣ ስንዴ፣ ጤፍ/	Nyaataa gosota midhaan dheedhii adda addaa irraa hojjeetamee/garbuu, bisingaa, boqooloo, Ruuzii, qanmadii, xaafii)	Cunto kasta oo laga sameeyo badarka (masago, masago, galley, bariis, qamadi, teff)
feed	h	Any food made from pumpkins, carrots, red sweet potatoes, green leafy vegetables, mango, papaya			ማንኛውንም ምግብ እንደ ዱባ፣ ካሮት፣ ቀይ ስኳር ድንች፣ አረንጓዴ ቅጠላቅጠል፣ ማንጎ፣ ፓፓያ	Nyaataa kamiiyyuu kan akka buqqee, Kaaroottii, hundee dimaa, dinnichaa/moosee, baaloota magarisaa, Mangoo, Papayaa	Cunto kasta oo laga sameeyay bocorka, karootada, baradhada macaan ee cas, khudaarta caleenta cagaaran, cambe, babaayga
feed	i	Any other food made from roots or tubers? (white potatoes, cassava, enset, or other local roots or tubers)			ማንኛውም ከስራስር ወይም ከግንድ የተሰራ ምግብ /ካሳቫ፣ እንሰት/	Nyaata kan hudnee fi jirmaa irraa hojjetamee/ kan akka kasavaa, worqee nyaataa/	Ma jiraan cunto kale oo laga sameeyay xididada ama digriiga? (baradho cad, cassava, enset, ama xididada kale ee deegaanka ama digriiga)
feed	j	Any other fruits and vegetables? (e.g., bananas, apples, avacados, tomatoes)			ማንኛውም ፍራፍሬና ቅጠላቅጠል /ሙዝ፣ ቲማቲም ፣ አቮካዶ ፣ አፕል /	Nyaata kamiyyuu kan mudraa fi fuduraa irraa qopha'ee/ kan akka muzii, timatimii, Abukadoo, Apilii)	Miraha iyo khudaarta kale ma jiraan? (tusaale ahaan, muuska, tufaax, avacados, yaanyada)
feed	k	Meat			ስጋ	Foon	Hilibka
feed	l	Any food made from legumes (e.g. lentils, beans, soybeans, pulses, or peanuts)?			ማንኛውም የሚፈለፈል ፍሬ ካላቸው የተሠራ ምግብ (አተር፣ ባቄላ፣ ምስር፣ ኦቾሎኒ ወዘተ...)	Nyaata gosotaa midhaan falaffalamaniirraa qophaa'ee (Ataraa, Baqeelaa, Misira, Ochoolonii)	Cunto kasta oo laga sameeyay digirta (sida lentil, digir, soybean, digir, ama lawska)?
feed	m	Any food made with oil, fat or butter?			ማንኛውም ምግብ ከዘይት፣ ከቅቤ ከቅባት የተሰራ	Nyaata gosota kan akka zayitii nyaata, dhaadha irra hojjetame	Cunto kasta oo lagu sameeyay saliid, baruur ama subag?
feed	n	Cooked mashed foods			ተቀቅሎ የተፈጨ ምግብ	Nyaata affeelamee daakamee	Cuntooyinka la shiiday ee la kariyey
feed	o	Egg			እንቁላል	Hanqaaquu/Buuphaa/Killee	Ukun
feed	p	Fish			ዓሣ	Qurxummii	Kalluunka
feed	q	Cheese, Yoghurt			አይብ እርጎ	Baaduu/Itittuu	Jiis, Yoghurt
feed	r	Other, sepcify			ሌላ (ይጠቀስ)	Kan biroo ibsi	Mid kale, kala saar
dispose	1	Always use toilet/latrine			ሁል ጊዜ ሽንት ቤት ይጠቀማል	Yeroo hundumaa mana finacaani ni fayyaadamuu	Had iyo jeer isticmaal musqul/ musqul
dispose	2	Throw in the toilet/latrine			ወደ ሽንት ቤት ይወረወራል	Gara mana finacaaniiti darbatamaa	Ku tuur musqusha/musqulaha
dispose	3	Throw outside the dwelling			ከቤት ውጭ ይወረወራል	Manaa alatti darbatama	Ku tuur bannaanka guriga
dispose	4	Throw outside the yard			ከግቢ ውጭ ይወረወራል	Dallaa alatti darbatama	Ku tuur bannaanka dayrka
dispose	5	Bury in the yard			ከግቢ ውስጥ ይቀበራል	Dallaa keessa awwaalama	deyrka ku aaso
dispose	6	Rinsed away			ውሀ ይደፋበታል	Bishaan itti dhangalasuu	Biyo raaci
dispose	7	Not disposed of			አይጠረግም	Hin Dhidhiitamuu/hin haxaa'amu	Aan la tuurin
dispose	8	Other			ሌላ /ይገለጽ/	Kan biroo ibsi	Mid kale
ddrink	1	Much Less			ከወትሮው በጣም ያነሰ	Kan durii irra bayyee xiqqaa	In ka yar
ddrink	2	Somewhat less			ከወትሮው ያነሰ	Kan durii irra xiqqaa	Waxoogaa ka yar
ddrink	3	About the same			ተመሳሳይ	Akkuma durii	Ku saabsan isku mid
ddrink	4	More than usual			የበለጠ	Kan caalu	In ka badan sidii caadiga ahayd
ddrink	5	Nothing to drink			ምንም አልጠጣም	Gonkuma hin dhugne	Wax la cabbo ma jiraan
ddrink	8	Don’t Know			አላስታውስም	Hin Yaadadhuu	Ma garanayo
ddrink	9	Did not start fluid			ፈሳሽ አልጀመረም	Dhangala'aa hin jalqabnee	Ma bilaabin dheecaan
deat	1	Much Less			ከወትሮው በጣም ያነሰ	Kan durii irra bayyee xiqqaa	In ka yar
deat	2	Somewhat less			ከወትሮው ያነሰ	Kan durii irra xiqqaa	Waxoogaa ka yar
deat	3	About the same			እንደወትሮው	akkuma durii	Ku saabsan isku mid
deat	4	More than usual			ከወትሮ የበለጠ	Kan durii kan caalu	In ka badan sidii caadiga ahayd
deat	5	Never gave food			ምንም አልበላም	Gonkuma hin nyaanne	Waligaa cunto ma siin
deat	6	Not started any food			ምግብ አልጀመረም	Nyaata hin jalqabne	Ma bilaabin wax cunto ah
deat	8	Don't know			አያውቁም	Hin beekani	Ma garanayo
dseek	a	government hospital			የመንግስት ሆስፒታል	Hoospitaala mootummaa	isbitaalka dowladda
dseek	b	government health center			የመንግስት ጤና ጣቢያ	Buufata fayyaa mootummaa	xarunta caafimaadka dowladda
dseek	c	government health station/clinic			የመንግስት ክሊኒክ	Kiliniika mootummaa	Rugta caafimaadka ee dawladda
dseek	d	government health post			የመንግስት ጤና ኬላ	kellaaa Fayyaa mootummaa	rugta caafimaadka dowladda
dseek	e	government community-Based Outlet			የመንግስትየመንደር ጤና አገልግሎት /ውሎገብ/	Tajaajila fayyaa mootumma ganda kessaa/olama-gala/	Dawlad-beeleed ku salaysan
dseek	f	NGO Health facility			መንግሥታዊ ያልሆኑ ጤና ድርጅት/አገልግሎት	Dhaabbata fayyaa miti mootumma	NGO-ga Xarunta Caafimaadka
dseek	g	NGO Community-Based Outlet			መንግሥታዊ ያልሆኑ የመንደር ጤና አገልግሎት /ውሎገብ/	Tajaajila fayyaa miti-mootummaa ganda kessaa/olamaa-gala/	NGO-ga Bulshada Ku Salaysan
dseek	h	Private Hospital			የግል ሆስፒታል	Hoospitaala dhunfaa/hawasaa	Isbitaalka gaarka ah
dseek	i	Private/community doctor/clinic			የግል/ማህበረሰብ ሀኪም/ክሊኒክ	Kiliniika dhuunfaa/hawasaa	Dhakhtarka gaarka ah/bulshada/kiliinikada
dseek	j	Private Pharmacy			የግል ፋርማሲ	Faarmaasii dhunfaa/hawasaa	Farmashiyaha gaarka ah
dseek	k	Holy Water			ፀበል	Xabalaa	Biyaha Qudduuska ah
dseek	l	Shop			ሱቅ	Suuqii	Dukaan
dseek	m	Friend/Relative			ጓደኛ/ዘመድ	Hiryaa/Fira	Saaxiib/Qaraabo
dseek	n	Traditional practitioner			ባህላዊ ሀኪም	Hakimii aadaa	Dhaqtarka dhaqanka
dseek	o	Other			ሌላ	Kan ibsi	Mid kale
dtreat	1	Antibiotic pill or syrup			አንቲባዮቲክ/ፀረ ባክቴሪያ ክኒን /ሽሮኘ	Antibayotikis/kininaa farra bacteriyaa/Shirooppii	Kiniinka antibiyootiga ama sharoobada
dtreat	2	Antimotility pill or syrup			ሠገራ የሚያወፍር ክኒን /ሽሮኘ	Kininii/shirooppii udaan/bobbaatii furdisuu	Kaniiniga ka hortagga dhaqdhaqaaqa ama sharoobada
dtreat	3	Zinc pill or syrup			ዚንክ ክኒን /ሽሮኘ	Kininii/Shirooppii zinkii	Kiniinka Zinc ama sharoobada
dtreat	4	Other pill or syrup (anti-biotic, antimotility, Zink)			ሌላ (ፀረ ባክቴሪያ፤ አንቲባዮቲክ) ያልሆነክኒን /ሽሮኘ	kininii/Shirooppii kan biroo kan farraa (bakiteeriyaa ykn antibayootiki hin tanee)	Kiniin kale ama sharoobada (anti-biotic, antimotility, Zink)
dtreat	5	Unknown pill Or syrup			የማይታወቅ ክኒን ወይም ሽሮኘ	Kininii/Shirooppii hin beekaminee	Kiniin ama sharoobo aan la aqoon
dtreat	6	Antibiotic injection			አንቲባዮቲክ/ፀረ ባክቴሪያ በመርፌ የሚሰጥ	Antibayotikis/farra bacteriyaa kan lilmoon keenamuu	Duritaan antibiyootik ah
dtreat	7	Non-antibiotic injection			አንቲባዮቲክ ያልሆነ በመርፌ የሚሰጥ	Antibayotikis/farra bacteriyaa kan hin taane lilmoon kan keenamuu	Duritaan aan antibiyootik ahayn
dtreat	8	Unknown injection			የማይታወቅ መርፌ	Lilmoo hin beekamnee	irbad aan la garanayn
dtreat	9	(iv) intravenous injection			በደም ስር የሚሰጥ መድሃኒት	Qorcha hiddaa dhiigaa jalaan keenamu	(iv) duritaanka xididka
dtreat	10	Home remedy/ herbal medicine			ቤት የተዘጋጀ /የባህል መድሃኒት	Qorha aadaa/ kan manatti qopha'ee	Daawaynta guriga/daawa dhirta
dtreat	12	Nothing more given			ሌላ ምንም አልተሰጠዉም	Kan bira wan tokkoole hin kenamneef	Wax kale oo la siiya ma jiraan
dtreat	12	Other			ሌላ ይገለጽ	Kan biroo ibsi	Mid kale
chest	1	Chest only			ደረት ብቻ	Laphee qofa	Laabta kaliya
chest	2	Nose only			አፍንጫ ብቻ	Funyaan qofa	Sanka kaliya
chest	3	Both			ሁለቱም	lamaanuu	Labadaba
chest	8	Other/don’t know			ሌላ/አያውቁም	kan biroo ibsi /hin beekamu	Mid kale/ma garanayo
dnewborn	a	Vomiting			ማስታወክ	Balaqqamsiisuu/hooqqisiisuu	Matagid
dnewborn	b	Fever			ትኩሳት	Gubaa qaama	Qandho
dnewborn	c	Poor sucking or feeding			ጡት መጥባት አለመቻል	Harma hoodhuu dadhabuu	Nuugista ama quudinta liidata
dnewborn	d	Baby has difficulty/fast breathing			ለመተንፈስ መቸገር/ቶሎ ቶሎ መተንፈስ	Yoo rakkoo afuura bafannaa qabaatee/dafee dafee afuura yoo bafata ta'ee	Ilmaha waxaa ku adag/dhakhso neefsashada
dnewborn	e	Baby feels cold			መቀዝቀዝ	Yoo qamnii isa baayyee qorree/diilallaa'ee	Ilmuhu wuxuu dareemayaa qabow
dnewborn	f	Baby too small or born too early			ክብድቱ በጣም ትንሽ/ያለጊዜው ከተወለደ	Yoo ulfaatinni Daa'ima baayyee xiqqoo ta'ee/yoo daa'imni yeroo male dhalate	Ilmo aad u yar ama goor hore dhashay
dnewborn	g	Redness/discharge around cord			እትብት መድማት፣ መቅላት፣ መግል መያዝ	Yoo handhuurri diimate/ yoo mala'ee	guduudasho/soo daadaynta agagaarka xadhigga
dnewborn	h	Red swollen eyes/discharge			የቀሉ /መግል የሚፈሳቸው ዐይኖች	Yoo iji diimate/ yoo mala'ee	Indhaha bararsan/daadin
dnewborn	i	Yellow palms/soles/eyes			የውስጥ እግር ወይም የመዳፍ/ የዐይን ቢጫ መሆን	yoo barruun/faanaa miilaa jala/ijii keelloo ta'ee	Calaacalaha jaalaha ah/cagaha/indhaha
dnewborn	j	Lethargic or unconscious			ንቁ አለመሆን/ሲነኩትም አለመንቀሳቀስ፣ ራስን መሳት	Yoo xuqaan qofa kan socho'u yoo ta'e	caajisnimo ama miyir la'aan
dnewborn	k	Convulsions			መንዘፍዘፍ/መንቀጥቀጥ	Kan hurgufu/hollatu yoo ta'ee	Gariir
dnewborn	o	Baby irritated/cries without any apparent reason			ሕፃኑ ያለምንም ምክንያት አምርሮ የሚያለቅስ ከሆነ	Daa'imni sababa male yoo hirqiffatee boo'a ta'e	Ilmuhu wuu xanaaqay/ ooyay sabab la'aan
dnewborn	n	Nothing mentioned			ምንም አልተጠቀሰም	Waan tokkollee hin ibsamne	Waxba lama sheegin
dnewborn	l	Other			ሌላ	Kan biroo ibsi	Mid kale
dnewborn	m	Don't know			አላውቅም	Hin beeku	Ma garanayo
dchild	a	Repeated Watery Stools			የተደጋገመ ቀጭን ተቅማጥ	kan irra deddeebi'ee garaa kaasaa qal'a	Saxaro-biyood oo soo noqnoqda
dchild	b	Any Watery Stools			ማንኛውም ቀጭን ተቅማጥ	Garaa kaasaa qal'a kamiyyuu	Saxaro kasta oo Biyo leh
dchild	c	Repeated Vomiting			ተደጋጋሚ ማስመለስ	Irra deddeebi'ee balaqqamsiisuu	Matag soo noqnoqda
dchild	d	Any Vomiting			ማንኛውም ማስመለስ	Balaqqamsiisuu kamiyyuu	Matag kasta
dchild	e	Blood in Stools			ደም የቀላቀለ ተቅማጥ	Garaa kaasaa dhiigaan maka qabu	Dhiiga Saxarada
dchild	f	Fast Breathing			ቶሎ ቶሎ መተንፈስ	Dafeedafee afuura baafachuu	Neefta Degdega ah
dchild	g	Difficult Breathing			የመተንፈስ ችግር	Rakkoo afuura baafannaa	Neefsasho Adag
dchild	h	Noisy Breathing			ድምጽ ያለው አተነፋፈስ	Afuura baafannaa sagalee qabu	Neefsasho buuq badan
[truncated: 120 more rows]
