# Supplementary material for: Effect of digitizing Community Health Information System on the delivery and use of maternal and child health services: Propensity score matching analysis
Source: PLoS One. 2026 May 28;21(5):e0350270. doi: 10.1371/journal.pone.0350270 (PMC13218477; doi:10.1371/journal.pone.0350270)
Supplement: S2 File — This file contains the survey data with variables and their values used for analysis. (CSV) [file pone.0350270.s002.csv]

w15_49	w0_11	w12_23	q110	q111	q112	q114	q115	q116	q202	q203	q204	q205	q206	q207	q208	q209	q210	q211	q212	q213	q214	q215	q216	q217	q218	q219	q220	q221	q222	q223	q224	q225	q226	q227	q228	q230a	q230b	q230c	q230d	q230e	q230f	q230g	q230h	q230i	q230j	q230k	q230l	q231a	q231b
yes	no	no							39	Married	20	Muslim	yes	no		no			House wife	Agro-pastoralist	5	no		no	no			Not at all	Not at all	Not at all	Protected Spring	No facility/Bush/Field		6	no	no	no	no	no	no	no	no	no	no	no	no	no	no	no
yes	no	no							20	Married	18	Muslim	yes	yes	8th	yes	yes	6th	House wife	farmer	3	yes	yes	no	no			Not at all	Not at all	Not at all	Piped outside compound	No facility/Bush/Field		5 6	no	no	no	no	yes	no	no	no	no	no	yes	no	no	no	no
no	no	yes				Female	21	Child’s date of birth verified	34	Married	24	Orthodox	no			no			House wife	farmer	4	no		no	no				Not at all	Not at all	Piped outside compound	Pit Latrine/traditional pit toilet	yes	6 8 9	no	no	no	no	no	no	no	no	no	no	no	no	no	no	no
no	yes	no	Female	3	Not possible to verify				30	Married	20	Muslim	no			no			House wife	Pastoralist	6	no		no	no				Not at all	Not at all	Other	No facility/Bush/Field		6	no	no	no	no	no	no	no	no	no	no	no	no	no	no	no
yes	no	no							36	Married	25	Muslim	no			no			House wife	Agro-pastoralist	7	yes	no	no	no				Not at all	Not at all	Open Well	Pit Latrine/traditional pit toilet	yes	5 6	no	yes	no	no	yes	no	no	yes	yes	no	yes	no	no	no	no
no	yes	no	Male	3	Child’s date of birth verified				21	Married	20	Protestant	yes	yes	University/college diploma	yes	yes	University/college diploma	House wife	civil servant	3	yes	no	no	no			Not at all	Not at all	Not at all	Protected Spring	Pit Latrine/traditional pit toilet	no	5 6	yes	yes	no	no	yes	no	no	no	yes	yes	no	no	no	no	no
no	yes	no	Male	1	Not possible to verify				22	Married	20	Muslim	no			no			Farmer	farmer	8	no		no	no				Not at all	At least once a week	Protected Spring	Pit Latrine/traditional pit toilet	no	6	yes	yes	yes	no	yes	no	no	no	no	no	no	no	no	no	no
no	no	yes				Female	12	Child’s date of birth verified	26	Married	19	Protestant	yes	yes	9th	yes	yes	9th	House wife	farmer	5	yes	yes	yes	no			Less than once a week	Less than once a week	Less than once a week	Open Spring	Pit Latrine/traditional pit toilet	no	6	no	yes	yes	no	no	no	no	no	yes	yes	yes	no	yes	no	yes
no	no	yes				Female	17	Not possible to verify	49	Married	19	Muslim	no			no			House wife	Agro-pastoralist	5	yes	no	no	no				Not at all	Not at all	Rainwater	Other	no	5 6	no	no	no	no	yes	no	no	no	no	no	yes	no	no	no	no
yes	yes	yes	Male	8	Child’s date of birth verified	Male	23	Child’s date of birth verified	24	Married	16	Muslim	yes	yes	10th	yes	yes	University/college diploma	Trader/Merchant	Other	6	yes	yes	yes	yes	yes	Almost every day	At least once a week	At least once a week	At least once a week	Piped outside compound	Pit Latrine/traditional pit toilet	yes	6	yes	yes	yes	yes	yes	no	yes	no	yes	yes	yes	yes	no	no	no
no	no	yes				Male	20	Child’s date of birth verified	23	Married	23	Muslim	no			no			Trader/Merchant	farmer	8	yes	yes	no	no				Not at all	Not at all	Piped outside compound	No facility/Bush/Field		5 6 7	no	yes	no	no	no	no	no	no	no	no	no	no	no	no	no
yes	no	no							35	Married	18	Muslim	no			no			Farmer	farmer	8	no		no	no				Not at all	Not at all	Protected Spring	Pit Latrine/traditional pit toilet	no	6 7 8	no	yes	no	no	no	no	no	no	no	no	no	no	no	no	no
no	no	yes				Female	12	Child’s date of birth verified	28	Married	19	Protestant	yes	yes	7th	yes	yes	10th	House wife	farmer	6	yes	no	no	no			Not at all	Not at all	Not at all	Protected hand pump spring	Pit Latrine/traditional pit toilet	no	6 8	no	yes	no	no	yes	no	no	no	yes	yes	yes	no	no	no	no
yes	no	no							25	Married	20	Muslim	yes	yes	4th	yes	yes	5th	House wife	farmer	4	yes	no	no	no			Not at all	Less than once a week	Less than once a week	Piped outside compound	Pit Latrine/traditional pit toilet	no	5 6	no	yes	yes	yes	yes	no	no	no	yes	yes	no	no	no	no	no
yes	no	no							26	Married	20	Muslim	yes	yes	9th	yes	yes	9th	House wife	farmer	5	no		no	no			Not at all	Not at all	Not at all	Piped outside compound	Pit Latrine/traditional pit toilet	yes	5 6	no	yes	no	no	yes	no	no	no	no	no	yes	no	no	no	no
no	no	yes				Male	19	Not possible to verify	24	Separated	17	Protestant	yes	yes	7th				House wife		7	no		no	no			Not at all	Not at all	Not at all	Protected Spring	Pit Latrine/traditional pit toilet	no	6	no	no	no	no	no	no	no	no	yes	yes	yes	no	no	no	no
yes	no	no							20	Married	17	Muslim	no			yes	yes	10th	House wife	Trader/Merchant	3	no		no	no				Not at all	Not at all	Piped outside compound	Pit Latrine/traditional pit toilet	no	6	yes	no	no	no	yes	no	no	no	no	yes	yes	no	no	no	no
no	yes	no	Female	2	Child’s date of birth verified				38	Married	16	Orthodox	yes	yes	5th	no			House wife	farmer	7	yes	no	yes	no			Less than once a week	At least once a week	Not at all	Piped outside compound	Pit Latrine/traditional pit toilet	no	5 6 9	yes	yes	yes	no	yes	no	no	yes	no	no	yes	no	no	no	no
no	yes	no	Male	1	Child’s date of birth verified				41	Married	19	Protestant	yes	yes	3rd	yes	yes	10th	House wife	farmer	8	no		no	no			At least once a week	At least once a week	At least once a week	Piped outside compound	Pit Latrine/traditional pit toilet	no	6	yes	yes	yes	no	yes	no	no	no	yes	yes	yes	no	no	no	no
no	no	yes				Female	23	Not possible to verify	38	Married	18	Muslim	no			no			House wife	no work	7	no		no	no				Not at all	Not at all	River	Pit Latrine/traditional pit toilet	no	6	no	no	no	no	no	no	no	no	no	no	no	no	no	no	no
yes	no	no							28	Married	21	Muslim	no			no			House wife	Pastoralist	8	no		no	no				Not at all	Not at all	Rainwater	No facility/Bush/Field		5 6 7	no	no	no	no	no	no	no	no	no	no	no	no	no	no	no
no	no	yes				Male	18	Not possible to verify	28	Married	17	Muslim	yes	yes	6th	yes	yes	5th	House wife	farmer	6	yes	yes	no	no			Not at all	Not at all	Not at all	Protected hand pump spring	Pit Latrine/traditional pit toilet	no	6	no	no	no	no	yes	no	no	no	no	no	no	no	no	no	no
no	yes	no	Female	10	Child’s date of birth verified				38	Married	24	Protestant	yes	yes	4th	yes	yes	6th	House wife	farmer	7	no		no	no			Less than once a week	Less than once a week	Less than once a week	Protected Spring	Pit Latrine/traditional pit toilet	no	6	no	no	no	no	no	no	no	no	yes	yes	no	no	no	no	no
no	no	yes				Female	21	Not possible to verify	29	Married	20	Muslim	yes	yes	8th	yes	yes	University/college diploma	Civil Servant	civil servant	5	yes	yes	yes	yes	yes	At least once a week	Not at all	Less than once a week	At least once a week	River	Pit Latrine/traditional pit toilet	yes	5 6	yes	no	no	no	yes	no	no	no	no	no	yes	no	yes	no	no
yes	no	no							25	Married	18	Muslim	no			no			House wife	farmer	4	no		no	no				Not at all	Not at all	Covered Well	Pit Latrine/traditional pit toilet	no	5 6	yes	yes	no	no	yes	no	no	no	no	yes	no	no	no	no	no
no	no	yes				Female	14	Child’s date of birth verified	36	Married	22	Orthodox	yes	yes	8th	yes	yes	6th	House wife	farmer	6	yes	yes	yes	yes	yes	At least once a week	At least once a week	At least once a week	At least once a week	Open Well	Pit Latrine/traditional pit toilet	yes	6	yes	yes	yes	no	no	no	no	no	yes	yes	yes	no	no	no	no
yes	no	no							19	Married	17	Muslim	yes	yes	5th	no			Farmer	farmer	2	yes	no	no	no			Not at all	Less than once a week	Not at all	Protected Spring	Pit Latrine/traditional pit toilet	no	6 7 8	no	yes	no	no	yes	no	no	no	no	yes	no	no	no	no	no
yes	no	no							28	Married	19	Muslim	yes	yes	10th	yes	yes	University/college diploma	House wife	civil servant	6	no		no	yes	yes	At least once a week	Less than once a week	At least once a week	At least once a week	Protected Spring	Pit Latrine/traditional pit toilet	yes	6	yes	yes	yes	yes	yes	no	no	no	yes	yes	yes	yes	no	no	no
yes	no	no							35	Married	16	Orthodox	yes	no		no			House wife	daily Laborer	7	yes	no	no	no			Not at all	Not at all	Not at all	Piped outside compound	No facility/Bush/Field		5 6	no	no	no	no	no	no	no	no	no	no	no	no	no	no	no
no	no	yes				Female	21	Not possible to verify	38	Married	22	Muslim	no			yes	yes	8th	House wife	civil servant	4	yes	no	no	no				Not at all	Not at all	Protected hand pump spring	No facility/Bush/Field		6	no	no	no	no	yes	no	no	no	no	no	no	no	no	no	no
yes	yes	no	Male	5	Child’s date of birth verified				35	Married	20	Traditional	no			yes	yes	4th	House wife	farmer	7	no		no	no				Less than once a week	Not at all	Covered Well	Pit Latrine/traditional pit toilet	no	6	no	no	yes	no	yes	no	no	yes	yes	yes	yes	no	no	no	no
yes	no	no							33	Married	27	Orthodox	yes	yes	University/college diploma	yes	yes	University/college degree or higher	Civil Servant	civil servant	3	yes	no	yes	yes	yes	Almost every day	Not at all	At least once a week	At least once a week	Piped outside compound	Pit Latrine/traditional pit toilet	no	5 12	yes	yes	no	yes	yes	no	yes	yes	yes	yes	yes	yes	no	yes	no
yes	no	no							27	Married	18	Orthodox	yes	yes	4th	yes	yes	7th	House wife	farmer	4	yes	no	no	no			Not at all	Not at all	At least once a week	Piped into compound	Pit Latrine/traditional pit toilet	yes	5 6 9	yes	yes	no	yes	yes	no	no	no	no	no	yes	no	no	no	no
yes	no	no							22	Married	18	Protestant	yes	yes	5th	yes	yes	10th	House wife	farmer	3	yes	no	no	no			Not at all	Not at all	Not at all	Piped outside compound	Pit Latrine/traditional pit toilet	no	6	no	no	no	no	no	no	no	no	yes	yes	yes	no	no	no	no
no	yes	no	Female	5	Not possible to verify				22	Married	18	Muslim	yes	yes	8th	yes	yes	10th	Civil Servant	civil servant	3	yes	yes	yes	yes	yes	Almost every day	At least once a week	At least once a week	At least once a week	River	Pit Latrine/traditional pit toilet	yes	5 6	yes	yes	yes	yes	yes	no	yes	yes	no	yes	yes	no	yes	no	no
yes	no	no							31	Married	22	Catholic	no			yes	yes	5th	House wife	farmer	4	yes	no	no	yes	yes	Almost every day		At least once a week	At least once a week	Piped outside compound	Pit Latrine/traditional pit toilet	no	6	no	yes	yes	no	yes	no	no	no	yes	yes	no	no	no	no	no
yes	no	no							31	Married	19	Muslim	no			no			House wife	Pastoralist	5	yes	no	yes	no				At least once a week	Not at all	Other	No facility/Bush/Field		6	yes	no	yes	no	yes	no	no	no	no	no	yes	no	no	no	no
no	yes	no	Male	9	Child’s date of birth verified				28	Married	21	Protestant	yes	yes	8th	yes	yes	10th	House wife	Trader/Merchant	6	yes	no	yes	no			At least once a week	At least once a week	At least once a week	Piped outside compound	Pit Latrine/traditional pit toilet	no	6	yes	no	no	no	no	no	no	no	yes	yes	yes	no	no	no	no
no	yes	no	Female	11	Not possible to verify				30	Married	15	Muslim	no			yes	no		House wife	farmer	7	no		no	no				Not at all	Not at all	Protected Spring	Pit Latrine/traditional pit toilet	no	6	yes	no	no	no	no	no	no	no	no	yes	no	no	no	no	no
no	yes	no	Male	0	Not possible to verify				25	Married	18	Muslim	yes	yes	4th	yes	yes	5th	Farmer	farmer	5	no		no	no			Not at all	Not at all	Not at all	Protected Spring	Pit Latrine/traditional pit toilet	no	6	no	no	no	no	yes	no	no	no	yes	no	no	no	no	no	no
no	no	yes				Male	15	Not possible to verify	30	Married	19	Muslim	no			no			House wife	Agro-pastoralist	7	yes	no	no	no				Not at all	Not at all	Protected Spring	Other	no	5 6	no	no	no	no	no	no	no	no	no	no	no	no	no	no	no
no	no	yes				Male	16	Child’s date of birth verified	26	Married	21	Protestant	no			no			House wife	farmer	3	no		no	no				Not at all	Not at all	Open Spring	Pit Latrine/traditional pit toilet	yes	6	no	no	no	no	no	no	no	no	yes	yes	yes	no	yes	no	no
yes	no	no							37	Married	12	Muslim	no			no			House wife	Pastoralist	12	no		no	no				Not at all	Not at all	Piped outside compound	No facility/Bush/Field		5 6	no	no	no	no	no	no	no	no	no	yes	no	no	no	no	no
no	no	yes				Female	12	Not possible to verify	38	Married	20	Muslim	no			no			House wife	farmer	5	no		no	no				Not at all	Not at all	Protected hand pump spring	Flush toilet	no	6	no	no	no	no	no	no	no	no	no	no	no	no	no	no	no
no	yes	no	Female	3	Not possible to verify				25	Married	21	Muslim	no			no			House wife	Pastoralist	1	no		no	no				Not at all	Not at all	Piped into compound	No facility/Bush/Field		6 7	yes	no	no	no	no	no	no	no	no	no	no	no	no	no	no
yes	no	no							32	Married	18	Muslim	no			no			House wife	Pastoralist	7	no		no	no				Not at all	Not at all	Other	No facility/Bush/Field		5 6	no	no	no	no	no	no	no	no	no	yes	no	no	no	no	no
no	no	yes				Male	20	Not possible to verify	19	Married	16	Muslim	no			yes	yes	11th	House wife	farmer	3	yes	yes	yes	no				Not at all	Less than once a week	Open Spring	Pit Latrine/traditional pit toilet	yes	6	yes	yes	no	yes	yes	no	yes	no	yes	no	yes	no	no	no	no
yes	yes	no	Female	6	Child’s date of birth verified				30	Married	14	Muslim	no			no			House wife	daily Laborer	8	no		yes	no				Not at all	At least once a week	Piped outside compound	Pit Latrine/traditional pit toilet	no	5 6	yes	yes	no	yes	yes	no	no	no	no	no	yes	no	no	no	no
no	no	yes				Male	18	Not possible to verify	40	Married	15	Protestant	yes	yes	7th	yes	yes	6th	House wife	farmer	5	yes	yes	yes	no			At least once a week	At least once a week	Not at all	Protected Spring	Pit Latrine/traditional pit toilet	no	6	yes	yes	yes	no	yes	no	no	no	yes	yes	yes	no	no	no	yes
no	yes	no	Male	8	Child’s date of birth verified				25	Married	15	Muslim	no			no			House wife	Pastoralist	5	no		no	no				Not at all	Not at all	Piped into compound	No facility/Bush/Field		6	no	no	no	no	no	no	no	no	no	no	no	no	no	no	no
yes	no	no							25	Married	20	Orthodox	yes	yes	8th	yes	yes	7th	House wife	farmer	4	yes	no	no	no			Not at all	Not at all	Not at all	Open Spring	Pit Latrine/traditional pit toilet	no	5 6	yes	no	no	no	yes	no	no	no	yes	yes	yes	no	no	no	no
yes	no	no							25	Married	16	Muslim	no			no			House wife	Pastoralist	10	no		no	no				Not at all	Not at all	Piped outside compound	No facility/Bush/Field		6	no	no	no	no	yes	no	no	no	no	no	no	no	no	no	no
no	yes	no	Male	1	Child’s date of birth verified				20	Married	18	Protestant	yes	yes	5th	yes	yes	11th	House wife	farmer	3	no		no	no			Not at all	Not at all	Not at all	Protected Spring	Pit Latrine/traditional pit toilet	yes	6	no	no	no	no	no	no	no	no	yes	yes	yes	no	no	no	no
no	no	yes				Male	20	Not possible to verify	35	Married	25	Muslim	no			no			House wife	farmer	5	yes	no	no	no				Not at all	Not at all	River	No facility/Bush/Field		6	no	no	no	no	yes	no	no	no	no	no	no	no	no	no	no
yes	no	no							40	Married	24	Protestant	no			yes	yes	9th	House wife	farmer	9	no		no	no				Not at all	Not at all	Open Spring	Pit Latrine/traditional pit toilet	no	6	yes	yes	no	no	yes	no	no	no	yes	yes	yes	no	no	no	no
yes	no	no							35	Married	16	Muslim	no			yes	yes	8th	House wife	farmer	8	no		no	no				Not at all	Not at all	Protected hand pump spring	Pit Latrine/traditional pit toilet	no	5 6	yes	yes	no	no	yes	no	no	no	no	yes	yes	no	no	no	yes
no	yes	no	Male	10	Child’s date of birth verified				30	Married	25	Protestant	yes	yes	4th	yes	yes	5th	House wife	farmer	5	no		no	no			Not at all	Not at all	Not at all	Piped outside compound	Pit Latrine/traditional pit toilet	no	5 6	yes	yes	no	no	yes	no	no	no	yes	yes	no	no	no	no	no
yes	no	no							30	Married	17	Muslim	no			no			House wife	farmer	6	no		no	no				Not at all	Not at all	Protected Spring	Pit Latrine/traditional pit toilet	no	6	no	no	no	no	no	no	no	no	no	yes	yes	no	no	no	no
yes	no	no							30	Married	24	Muslim	yes	yes	8th	yes	yes	6th	House wife	farmer	4	yes	no	no	no			Not at all	Not at all	Not at all	Piped outside compound	Pit Latrine/traditional pit toilet	no	6	yes	no	yes	no	yes	no	no	no	yes	yes	yes	no	no	no	no
no	yes	no	Female	3	Child’s date of birth verified				24	Married	18	Protestant	no			yes	yes	12th	House wife	farmer	5	no		no	no				At least once a week	At least once a week	Piped outside compound	Pit Latrine/traditional pit toilet	no	6	yes	no	no	no	yes	no	no	no	yes	yes	yes	no	no	no	no
no	yes	no	Male	10	Not possible to verify				31	Married	17	Protestant	no			yes	yes	10th	House wife	farmer	4	no		no	no				Not at all	Not at all	Protected Spring	Pit Latrine/traditional pit toilet	no	6	no	no	no	no	yes	no	no	no	yes	yes	no	no	no	no	no
yes	no	no							32	Married	21	Muslim	no			no			House wife	Agro-pastoralist	7	yes	yes	no	no				Not at all	Not at all	Rainwater	Other	no	5 6	no	no	no	no	yes	no	no	no	no	no	yes	no	no	no	no
yes	no	no							25	Married	18	Muslim	yes	yes	3rd	no			House wife	farmer	5	no		yes	no			Not at all	At least once a week	Not at all	Piped outside compound	Pit Latrine/traditional pit toilet	yes	6	yes	yes	no	no	no	no	no	no	no	yes	yes	no	no	no	no
yes	yes	no	Male	2	Child’s date of birth verified				18	Married	16	Muslim	no			no			House wife	farmer	3	no		no	no				Not at all	Not at all	Covered Well	Pit Latrine/traditional pit toilet	no	5 6	yes	yes	no	no	yes	no	no	no	no	yes	no	no	no	no	no
no	yes	no	Male	2	Child’s date of birth verified				28	Married	18	Muslim	no			no			House wife	Pastoralist	6	no		no	no				Not at all	Not at all	Piped outside compound	No facility/Bush/Field		6	no	no	no	no	yes	no	no	no	no	no	no	no	no	no	no
no	yes	no	Male	9	Not possible to verify				29	Married	15	Muslim	no			no			House wife	Pastoralist	6	no		no	no				Not at all	Not at all	Pond/Lake/Dam	No facility/Bush/Field		5 6	no	no	no	no	no	no	no	no	no	no	no	no	no	no	no
no	no	yes				Male	22	Child’s date of birth verified	32	Married	20	Protestant	yes	yes	2nd	yes	yes	2nd	House wife	farmer	6	no		yes	no			Not at all	Not at all	Not at all	Open Spring	Pit Latrine/traditional pit toilet	no	6 8	yes	no	no	no	no	no	no	no	no	yes	no	no	no	no	no
yes	no	no							20	Separated	18	Protestant	yes	no		no			Student	Student	8	yes	no	no	no			Not at all	Not at all	At least once a week	Piped outside compound	Pit Latrine/traditional pit toilet	no	5 6	no	yes	no	yes	yes	no	yes	no	yes	yes	yes	no	no	yes	no
no	no	yes				Male	12	Child’s date of birth verified	28	Married	18	Protestant	yes	yes	5th	yes	yes	6th	Trader/Merchant	Trader/Merchant	5	no		no	no			Not at all	Not at all	Not at all	Protected Spring	Pit Latrine/traditional pit toilet	no	6 8	no	no	no	no	no	no	no	no	yes	yes	yes	no	no	no	no
no	yes	no	Male	0	Child’s date of birth verified				28	Married	20	Protestant	yes	yes	8th	yes	yes	8th	House wife	Trader/Merchant	5	yes	no	yes	no			Not at all	Not at all	Not at all	Piped outside compound	Pit Latrine/traditional pit toilet	no	6	yes	yes	no	no	no	no	no	no	yes	yes	yes	no	no	no	no
yes	no	no							23	Married	20	Muslim	yes	yes	9th	yes	no		Trader/Merchant	civil servant	3	yes	no	no	no			Not at all	Not at all	Not at all	Piped into compound	Other	no	6	no	yes	yes	no	no	no	no	yes	no	yes	no	no	no	no	no
no	no	yes				Male	13	Not possible to verify	30	Married	20	Protestant	yes	yes	8th	yes	yes	12th	Farmer	farmer	6	no		no	no			Not at all	Not at all	Not at all	Open Spring	Pit Latrine/traditional pit toilet	no	6	no	no	no	no	no	no	no	no	no	no	no	no	no	no	no
no	no	yes				Female	18	Not possible to verify	29	Married	18	Muslim	no			yes	no		House wife	Agro-pastoralist	7	yes	no	no	yes	yes	Almost every day		At least once a week	Not at all	Covered Well	Flush toilet	yes	5 6 7 8	no	no	yes	no	yes	no	no	no	no	no	yes	no	no	no	no
yes	no	no							20	Married	16	Protestant	yes	yes	8th	yes	yes	8th	House wife	daily Laborer	3	no		no	no			Not at all	Not at all	Not at all	Protected Spring	Pit Latrine/traditional pit toilet	no	6 8	no	no	no	no	no	no	no	no	yes	yes	yes	no	no	no	no
no	yes	no	Male	11	Child’s date of birth verified				23	Married	18	Protestant	yes	yes	10th	yes	yes	10th	House wife	farmer	5	yes	yes	yes	no			Less than once a week	Less than once a week	Less than once a week	Protected Spring	Pit Latrine/traditional pit toilet	no	6	no	yes	no	no	no	no	no	no	yes	yes	yes	no	no	no	no
yes	no	no							22	Married	15	Protestant	no			yes	yes	8th	House wife	farmer	4	yes	no	no	no				Not at all	Not at all	Protected hand pump spring	No facility/Bush/Field		6 8	no	no	no	no	yes	no	no	no	yes	yes	yes	no	no	no	no
yes	no	no							29	Married	25	Muslim	no			no			House wife	farmer	12	no		no	no				Less than once a week	Less than once a week	River	No facility/Bush/Field		6	yes	no	no	no	no	no	no	no	no	no	yes	no	yes	no	no
no	yes	no	Male	11	Not possible to verify				30	Married	17	Protestant	yes	yes	6th	yes	yes	5th	House wife	farmer	5	no		no	no			Not at all	At least once a week	Not at all	Piped outside compound	Pit Latrine/traditional pit toilet	no	6	no	yes	yes	no	yes	no	no	no	yes	yes	no	no	no	no	no
no	no	yes				Male	16	Child’s date of birth verified	34	Married	23	Muslim	yes	yes	7th	yes	yes	10th	Trader/Merchant	Agro-pastoralist	6	yes	yes	yes	no			Not at all	At least once a week	Not at all	Piped outside compound	Pit Latrine/traditional pit toilet	yes	6	yes	yes	yes	no	yes	no	no	no	no	yes	no	no	yes	no	no
yes	no	no							20	Married	18	Muslim	yes	no		yes	no		House wife	daily Laborer	3	yes	no	yes	no			Not at all	Not at all	Not at all	River	Pit Latrine/traditional pit toilet	yes	5 6	yes	yes	no	yes	yes	no	no	no	yes	yes	yes	no	no	no	no
yes	yes	no	Female	1	Not possible to verify				24	Married	20	Muslim	yes	yes	10th	no			House wife	civil servant	4	no		no	no			Not at all	Less than once a week	At least once a week	Piped outside compound	Pit Latrine/traditional pit toilet	no	5 6	no	yes	no	no	yes	no	no	no	no	yes	yes	no	no	no	no
no	yes	no	Female	11	Not possible to verify				31	Married	18	other	no			no			House wife	farmer	9	no		no	no				Less than once a week	Not at all	Piped outside compound	Pit Latrine/traditional pit toilet	no	6	yes	yes	yes	no	yes	no	no	no	yes	yes	no	no	no	no	no
yes	yes	no	Male	4	Child’s date of birth verified				34	Married	23	Muslim	yes	yes	University/college diploma	yes	no		Non-governemnt employee	Non-governemnt employee	6	yes	yes	yes	yes	yes	Almost every day	Not at all	At least once a week	At least once a week	Piped outside compound	No facility/Bush/Field		5 6	no	yes	no	yes	yes	no	no	no	yes	yes	no	no	no	yes	no
no	no	yes				Male	12	Child’s date of birth verified	26	Married	21	Protestant	yes	yes	4th	yes	yes	5th	House wife	farmer	4	yes	no	no	no			Not at all	Less than once a week	At least once a week	Open Spring	Pit Latrine/traditional pit toilet	no	6	no	yes	yes	no	yes	no	no	no	yes	yes	yes	no	yes	no	no
yes	no	no							30	Married	18	Muslim	yes	yes	8th	yes	yes	10th	House wife	farmer	6	no		no	no			Not at all	Not at all	Not at all	Covered Well	Pit Latrine/traditional pit toilet	no	5 6	yes	yes	no	no	yes	no	no	no	no	yes	no	no	no	no	no
yes	no	no							31	Married	20	Muslim	no			no			House wife	farmer	8	no		no	no				Not at all	Not at all	Piped outside compound	Pit Latrine/traditional pit toilet	no	5 6	yes	no	no	no	yes	no	no	no	yes	yes	yes	no	no	no	no
no	yes	no	Male	5	Not possible to verify				24	Married	18	Muslim	no			no			House wife	Pastoralist	4	yes	no	no	no				Not at all	Not at all	River	No facility/Bush/Field		6	no	no	no	no	yes	no	no	yes	no	no	no	no	no	no	no
no	no	yes				Male	23	Not possible to verify	35	Married	20	Protestant	no			no			House wife	farmer	8	no		no	no				Not at all	Not at all	Protected hand pump spring	Pit Latrine/traditional pit toilet	no	6 8	no	no	no	no	no	no	no	no	yes	yes	yes	no	no	no	no
yes	no	no							25	Married	15	Muslim	no			no			House wife	Pastoralist	7	no		no	no				Not at all	Not at all	Pond/Lake/Dam	No facility/Bush/Field		6	no	no	no	no	no	no	no	no	no	no	no	no	no	no	no
no	no	yes				Female	12	Not possible to verify	30	Married	18	Muslim	no			no			House wife	farmer	4	no		no	no				Not at all	Not at all	River	Pit Latrine/traditional pit toilet	no	6	no	yes	yes	no	no	no	no	no	no	no	no	no	no	no	no
yes	no	no							31	Married	19	Muslim	no			no			House wife	Pastoralist	9	yes	no	no	no				Not at all	Not at all	Piped outside compound	No facility/Bush/Field		6	no	no	no	no	yes	no	no	no	no	no	no	no	no	no	no
no	no	yes				Male	19	Not possible to verify	33	Married	20	Muslim	yes	yes	9th	no			House wife	Agro-pastoralist	8	yes	no	no	no			Not at all	Not at all	Not at all	Piped outside compound	No facility/Bush/Field		5 6 7 8	no	no	no	no	yes	no	no	no	no	no	yes	no	yes	no	no
no	no	yes				Female	21	Not possible to verify	32	Married	22	Muslim	no			no			House wife	Pastoralist	6	yes	no	no	no				Not at all	Not at all	River	No facility/Bush/Field		6	no	no	no	no	yes	no	no	no	no	no	no	no	no	no	no
no	yes	no	Female	4	Child’s date of birth verified				28	Married	22	Protestant	yes	yes	7th	yes	yes	8th	House wife	farmer	4	yes	yes	yes	yes	yes	Almost every day	At least once a week	At least once a week	At least once a week	Piped outside compound	Pit Latrine/traditional pit toilet	no	6	yes	no	no	no	no	no	no	no	yes	yes	yes	no	no	no	no
no	yes	no	Male	0	Child’s date of birth verified				32	Married	17	Muslim	no			yes	yes	4th	House wife	farmer	6	yes	no	no	no				Not at all	Not at all	Open Spring	Pit Latrine/traditional pit toilet	no	5 6	no	no	no	no	yes	no	no	no	no	no	yes	no	no	no	no
no	yes	no	Female	5	Not possible to verify				20	Married	18	Muslim	no			no			House wife	Pastoralist	3	no		no	no				Not at all	Not at all	Piped outside compound	No facility/Bush/Field		6	no	no	no	no	no	no	no	no	no	no	no	no	no	no	no
yes	no	no							28	Married	20	Muslim	no			no			House wife	Pastoralist	5	no		no	no				Not at all	Not at all	River	No facility/Bush/Field		5 6	no	no	no	no	no	no	no	no	no	no	no	no	no	no	no
yes	no	no							39	Married	25	Muslim	yes	yes	10th	yes	yes	University/college diploma	House wife	Non-governemnt employee	3	yes	yes	yes	no			Not at all	Not at all	At least once a week	Piped outside compound	Pit Latrine/traditional pit toilet	no	6	yes	yes	no	yes	yes	no	no	no	yes	yes	yes	no	no	no	no
yes	no	no							34	Married	22	Catholic	yes	yes	4th	yes	yes	4th	House wife	farmer	2	yes	no	yes	no			Not at all	Not at all	Not at all	Piped outside compound	Pit Latrine/traditional pit toilet	no	6	yes	yes	yes	no	no	no	no	no	yes	yes	yes	no	no	no	no
yes	no	no							20	Married	18	Muslim	yes	yes	11th	yes	yes	8th	House wife	farmer	3	yes	no	no	no			Not at all	Less than once a week	Not at all	Piped outside compound	Pit Latrine/traditional pit toilet	no	6	no	yes	yes	no	yes	no	no	no	yes	yes	yes	no	no	no	no
no	yes	no	Female	10	Child’s date of birth verified				33	Married	24	Protestant	no			yes	yes	7th	House wife	farmer	9	no		no	no				Not at all	Not at all	Protected Spring	Pit Latrine/traditional pit toilet	no	6	no	no	no	no	yes	no	no	no	no	yes	no	no	no	no	no
no	no	yes				Female	19	Child’s date of birth verified	30	Widowed	23	Muslim	no						House wife		7	yes	no	no	no				Not at all	Not at all	Protected Spring	Flush toilet	no	6	no	yes	no	no	yes	no	no	no	no	no	yes	no	no	no	no
yes	no	no							20	Married	18	Muslim	yes	yes	12th	yes	yes	University/college diploma	Student	civil servant	4	yes	yes	yes	yes	yes	Almost every day	Not at all	Not at all	At least once a week	Piped outside compound	Pit Latrine/traditional pit toilet	no	5 6	yes	yes	no	yes	yes	no	yes	yes	yes	yes	yes	no	no	no	yes
yes	no	no							40	Married	15	Muslim	no			no			Trader/Merchant	farmer	9	yes	no	no	no				Not at all	Not at all	Piped outside compound	No facility/Bush/Field		6 9	no	no	yes	no	yes	no	no	no	no	no	no	no	no	no	no
yes	no	no							21	Married	16	Muslim	yes	yes	10th	yes	yes	2nd	House wife	daily Laborer	3	no		no	no			Not at all	Not at all	Not at all	Piped into compound	Ventilated improved pit latrine (VIP)	no	5 6	yes	yes	no	no	yes	no	no	no	no	no	yes	no	no	no	no
yes	no	no							25	Married	17	Muslim	no			no			House wife	Pastoralist	3	no		no	no				Not at all	Not at all	Open Spring	No facility/Bush/Field		6	no	no	no	no	yes	no	no	no	no	no	yes	no	no	no	no
yes	no	yes				Female	22	Not possible to verify	28	Married	23	Protestant	yes	yes	10th	no			House wife	farmer	3	no		no	no			Not at all	Not at all	Not at all	Piped outside compound	Pit Latrine/traditional pit toilet	no	6	no	no	no	no	no	no	no	no	yes	yes	yes	no	no	no	no
no	no	yes				Female	15	Not possible to verify	34	Married	16	Muslim	no			no			House wife	farmer	8	no		no	no				Not at all	Not at all	Open Spring	No facility/Bush/Field		6	no	yes	no	no	yes	no	no	no	no	no	no	no	no	no	no
no	no	yes				Female	13	Not possible to verify	31	Married	25	Muslim	no			no			House wife	Pastoralist	5	yes	no	yes	no				At least once a week	Not at all	River	No facility/Bush/Field		6	yes	no	yes	no	no	no	no	no	no	no	no	no	no	no	yes
no	yes	no	Female	7	Child’s date of birth verified				18	Married	16	Muslim	yes	no		no			Pastoralist	Pastoralist	3	no		no	no			Not at all	Not at all	Not at all	River	No facility/Bush/Field		5 6	no	no	no	no	yes	no	no	no	no	no	no	no	no	no	no
yes	no	no							20	Divorced	15	Orthodox	no						Daily Laborer		3	no		no	no				Not at all	Not at all	Piped outside compound	Pit Latrine/traditional pit toilet	no	5 6	no	yes	no	no	yes	no	no	no	no	yes	yes	no	no	no	no
yes	no	no							43	Married	20	Muslim	no			no			House wife	Agro-pastoralist	10	yes	no	no	no				Not at all	Not at all	Covered Well	No facility/Bush/Field		6	no	no	no	no	yes	no	no	no	no	no	yes	no	no	no	no
no	no	yes				Male	19	Not possible to verify	29	Married	15	Muslim	yes	yes	5th	no			House wife	farmer	6	no		no	no			Not at all	Not at all	Not at all	River	No facility/Bush/Field		6	no	yes	no	no	no	no	no	no	no	no	no	no	no	no	no
no	no	yes				Female	15	Child’s date of birth verified	27	Married	20	Protestant	yes	yes	9th	yes	yes	5th	House wife	Trader/Merchant	7	yes	no	yes	no			Less than once a week	Less than once a week	Less than once a week	Open Spring	Pit Latrine/traditional pit toilet	no	5 6	no	no	no	no	no	no	no	no	yes	yes	yes	no	yes	no	no
no	no	yes				Male	23	Not possible to verify	37	Married	21	Muslim	no			no			House wife	farmer	4	no		no	no				Less than once a week	Not at all	River	Pit Latrine/traditional pit toilet	no	6	no	yes	yes	no	no	no	no	no	no	no	no	no	no	no	no
no	no	yes				Male	22	Child’s date of birth verified	27	Married	19	Protestant	yes	yes	5th	yes	yes	4th	House wife	farmer	6	yes	yes	yes	no			At least once a week	Less than once a week	Less than once a week	River	Pit Latrine/traditional pit toilet	no	5 6	no	no	no	no	no	no	no	no	yes	yes	yes	no	yes	no	yes
yes	no	no							39	Married	23	Protestant	no			no			House wife	farmer	4	no		no	no				Not at all	Not at all	Open Spring	Pit Latrine/traditional pit toilet	yes	6	yes	no	no	no	no	no	no	no	yes	no	no	no	no	no	no
yes	no	no							29	Married	18	Muslim	no			no			House wife	Pastoralist	8	no		no	no				Not at all	Not at all	Piped into compound	No facility/Bush/Field		6	no	no	no	no	no	no	no	no	no	no	no	no	no	no	no
no	no	yes				Male	23	Not possible to verify	37	Married	22	Muslim	no			no			House wife	Agro-pastoralist	6	yes	no	no	no				Not at all	Not at all	Open Well	Other	no	5 6	no	no	no	no	yes	no	no	no	no	no	yes	no	no	no	no
no	yes	no	Female	6	Not possible to verify				32	Married	19	Orthodox	no			no			House wife	farmer	7	no		no	no				Not at all	Not at all	Protected hand pump spring	Pit Latrine/traditional pit toilet	no	6 7 9	yes	no	no	no	no	no	no	no	yes	yes	yes	no	no	no	no
no	no	yes				Male	17	Child’s date of birth verified	33	Married	20	Orthodox	yes	yes	3rd	yes	yes	10th	House wife	farmer	5	yes	no	no	no			Not at all	Not at all	Not at all	Piped into dwelling	Pit Latrine/traditional pit toilet	no	6 9	yes	yes	yes	no	yes	no	no	yes	yes	yes	yes	no	no	no	no
no	yes	no	Female	10	Child’s date of birth verified				30	Married	18	Muslim	no			no			House wife	Pastoralist	6	no		no	no				Not at all	Not at all	Piped into compound	No facility/Bush/Field		6	no	no	no	no	no	no	no	no	no	no	no	no	no	no	no
yes	yes	no	Female	9	Child’s date of birth verified				20	Married	16	Muslim	yes	yes	9th	yes	yes	10th	Farmer	farmer	4	yes	no	yes	yes	yes	Almost every day	At least once a week	At least once a week	Less than once a week	Covered Well	Pit Latrine/traditional pit toilet	no	7	no	yes	yes	no	yes	no	no	no	yes	yes	yes	no	no	no	no
yes	yes	no	Female	8	Not possible to verify				28	Married	15	Protestant	no			yes	yes	8th	House wife	daily Laborer	6	no		no	no				Less than once a week	At least once a week	Piped outside compound	Pit Latrine/traditional pit toilet	no	5 6	no	yes	no	yes	yes	no	no	no	no	yes	yes	no	no	no	no
no	yes	no	Female	9	Child’s date of birth verified				30	Married	20	Muslim	no			yes	yes	10th	House wife	farmer	4	yes	no	no	no				Not at all	Not at all	Protected hand pump spring	Flush toilet	no	6	yes	yes	no	yes	yes	no	no	no	no	no	yes	no	no	no	no
no	no	yes				Male	22	Not possible to verify	28	Married	19	Muslim	no			no			Trader/Merchant	Pastoralist	6	yes	no	no	no				Not at all	Not at all	Protected hand pump spring	No facility/Bush/Field		6	no	yes	no	no	yes	no	no	no	no	no	no	no	no	no	no
yes	no	no							30	Married	18	Muslim	no			no			House wife	farmer	5	no		yes	no				At least once a week	At least once a week	Piped outside compound	Pit Latrine/traditional pit toilet	no	5 6	yes	yes	no	no	yes	no	no	no	yes	yes	yes	no	no	no	no
no	yes	no	Female	2	Child’s date of birth verified				34	Married	23	Orthodox	yes	yes	5th	yes	yes	8th	House wife	farmer	6	no		no	no			Not at all	Not at all	Not at all	Piped outside compound	Pit Latrine/traditional pit toilet	no	5 6	yes	no	no	no	yes	no	no	no	yes	yes	yes	no	no	no	no
no	yes	no	Female	8	Child’s date of birth verified				23	Married	21	Muslim	yes	yes	8th	yes	yes	University/college diploma	House wife	Trader/Merchant	3	yes	no	yes	no			Not at all	Less than once a week	Less than once a week	Piped into compound	Pit Latrine/traditional pit toilet	no	12	yes	yes	yes	yes	yes	no	no	no	yes	yes	no	yes	yes	no	no
yes	no	no							39	Married	22	Muslim	no			yes	yes	3rd	Farmer	farmer	8	yes	no	no	no				At least once a week	Less than once a week	Covered Well	Pit Latrine/traditional pit toilet	no	6	yes	yes	yes	yes	yes	no	no	no	yes	yes	yes	no	no	no	yes
yes	no	no							34	Married	21	Muslim	no			yes	yes	6th	House wife	Pastoralist	6	yes	no	no	no				Not at all	Not at all	Rainwater	No facility/Bush/Field		5 6	no	no	no	no	yes	no	no	no	no	no	no	no	no	no	no
yes	yes	no	Male	2	Not possible to verify				24	Married	16	Muslim	no			no			House wife	Pastoralist	8	no		no	no				Not at all	Not at all	River	No facility/Bush/Field		6	no	no	no	no	no	no	no	no	no	no	no	no	no	no	no
yes	no	no							28	Married	16	Orthodox	yes	yes	4th	yes	yes	9th	House wife	farmer	5	no		no	no			Not at all	Not at all	At least once a week	Open Spring	Pit Latrine/traditional pit toilet	no	5 6	yes	yes	no	yes	yes	no	no	no	yes	yes	no	no	no	no	no
yes	no	no							36	Married	26	Orthodox	yes	yes	12th	yes	yes	University/college degree or higher	Civil Servant	civil servant	4	yes	no	yes	yes	yes	Almost every day	Not at all	Not at all	At least once a week	Piped into compound	Ventilated improved pit latrine (VIP)	no	5 12	no	yes	yes	yes	yes	no	yes	no	yes	yes	yes	yes	no	yes	no
no	no	yes				Male	17	Not possible to verify	27	Married	19	Protestant	yes	yes	7th	yes	yes	6th	House wife	farmer	4	yes	yes	yes	yes	yes	Almost every day	Not at all	At least once a week	At least once a week	Piped outside compound	Pit Latrine/traditional pit toilet	no	6	yes	yes	yes	yes	yes	no	no	no	yes	yes	yes	no	no	no	yes
yes	no	no							31	Married	24	Orthodox	yes	yes	5th	yes	yes	6th	House wife	farmer	5	yes	no	yes	no			Not at all	At least once a week	Not at all	Piped outside compound	Pit Latrine/traditional pit toilet	no	5 6 9	yes	yes	yes	no	yes	no	no	no	no	yes	no	no	no	no	no
yes	no	yes				Female	23	Not possible to verify	23	Married	20	Orthodox	yes	yes	8th	yes	yes	11th	House wife	farmer	3	yes	no	yes	yes	yes	At least once a week	Not at all	At least once a week	Not at all	Open Well	Pit Latrine/traditional pit toilet	no	6	yes	no	yes	no	yes	no	no	no	yes	yes	yes	no	no	no	no
yes	no	no							27	Widowed	19	Muslim	no			no			House wife	Other	8	yes	no	no	no				Not at all	Not at all	Piped outside compound	Pit Latrine/traditional pit toilet	no	5 6	no	yes	no	no	yes	no	no	no	yes	yes	yes	no	no	no	no
yes	no	yes				Male	14	Child’s date of birth verified	19	Married	15	Muslim	yes	yes	7th	yes	yes	University/college diploma	House wife	civil servant	3	yes	yes	yes	no			Not at all	Less than once a week	Less than once a week	Protected Spring	Ventilated improved pit latrine (VIP)	yes	5 6	yes	no	yes	no	yes	no	no	no	no	yes	yes	no	no	no	no
yes	no	no							25	Separated	18	Catholic	yes	no		no			Student	daily Laborer	3	yes	no	no	yes	no	At least once a week	Not at all	Not at all	At least once a week	Piped outside compound	Pit Latrine/traditional pit toilet	no	5 6	no	yes	no	yes	yes	no	no	no	yes	yes	yes	no	no	no	no
yes	no	no							37	Married	14	Muslim	yes	yes	4th	yes	yes	7th	House wife	farmer	5	yes	no	yes	no			Not at all	Not at all	Not at all	Piped into compound	Ventilated improved pit latrine (VIP)	no	5 6	yes	yes	no	no	yes	no	no	no	no	no	yes	no	no	no	no
no	no	yes				Male	18	Child’s date of birth verified	30	Married	15	Protestant	yes	yes	4th	yes	yes	7th	House wife	farmer	5	no		no	no			Not at all	At least once a week	Not at all	Piped outside compound	Pit Latrine/traditional pit toilet	no	6	no	no	no	no	no	no	no	no	yes	yes	yes	no	no	no	no
yes	no	no							27	Married	18	Orthodox	no			no			Daily Laborer	daily Laborer	4	no		no	no				At least once a week	At least once a week	Piped outside compound	No facility/Bush/Field		5 6	yes	yes	no	yes	yes	no	no	yes	no	yes	yes	no	no	no	no
yes	no	no							16	Married	16	Protestant	yes	yes	7th	yes	yes	10th	House wife	farmer	2	yes	no	no	no			Not at all	Not at all	Not at all	Open Spring	Pit Latrine/traditional pit toilet	yes	6	no	no	no	no	yes	no	no	no	yes	yes	yes	no	no	no	no
yes	no	no							30	Married	17	Protestant	yes	yes	6th	yes	yes	8th	House wife	farmer	7	yes	no	no	no			Not at all	Not at all	Not at all	Piped outside compound	Pit Latrine/traditional pit toilet	no	6	yes	yes	no	no	yes	no	no	no	yes	yes	no	no	no	no	no
yes	no	no							40	Married	23	Orthodox	yes	yes	5th	no			House wife	farmer	5	yes	no	yes	no			Not at all	Not at all	Not at all	Piped outside compound	Pit Latrine/traditional pit toilet	no	6	yes	yes	yes	yes	yes	no	no	yes	yes	yes	yes	no	no	no	no
yes	no	no							40	Married	25	Orthodox	no			yes	yes	3rd	House wife	farmer	5	no		no	no				Not at all	At least once a week	Piped outside compound	Pit Latrine/traditional pit toilet	no	6 9	no	no	no	yes	no	no	no	no	no	no	yes	no	no	no	no
no	yes	no	Female	6	Child’s date of birth verified				39	Married	17	Orthodox	no			no			House wife	farmer	7	no		no	no				Not at all	Not at all	Piped outside compound	Pit Latrine/traditional pit toilet	no	6 9	yes	no	yes	no	yes	no	no	no	yes	yes	yes	no	no	no	no
no	yes	no	Male	7	Child’s date of birth verified				19	Married	18	Orthodox	yes	yes	7th	yes	yes	9th	House wife	farmer	3	yes	no	no	no			Not at all	Not at all	At least once a week	Piped outside compound	Pit Latrine/traditional pit toilet	no	5 6 9	yes	yes	yes	yes	yes	no	no	no	yes	yes	yes	no	no	no	no
yes	no	no							29	Married	20	Muslim	yes	yes	8th	yes	yes	8th	House wife	civil servant	4	yes	no	yes	yes	yes	Less than once a week	Less than once a week	Less than once a week	Less than once a week	River	No facility/Bush/Field		5 6	yes	no	yes	no	yes	no	no	yes	no	no	no	no	no	no	no
no	yes	no	Male	11	Child’s date of birth verified				25	Married	23	Orthodox	yes	yes	6th	yes	yes	8th	House wife	farmer	4	yes	no	no	no			Not at all	Not at all	Not at all	Piped outside compound	No facility/Bush/Field		6 9	no	no	no	no	yes	no	no	no	no	yes	no	no	no	no	no
yes	no	no							23	Married	15	Muslim	no			no			House wife	farmer	5	no		no	no				Less than once a week	Less than once a week	River	No facility/Bush/Field		5 6	no	yes	no	no	no	no	no	no	no	yes	yes	no	no	no	no
no	yes	no	Female	10	Child’s date of birth verified				28	Married	19	Protestant	yes	yes	10th	yes	yes	8th	House wife	daily Laborer	4	yes	no	no	no			Not at all	Not at all	Not at all	Protected hand pump spring	Pit Latrine/traditional pit toilet	no	6 8	yes	yes	no	no	yes	no	no	no	yes	yes	yes	no	no	no	no
no	yes	no	Male	7	Child’s date of birth verified				25	Married	15	Muslim	no			no			House wife	Pastoralist	8	no		no	no				Not at all	Not at all	Other	No facility/Bush/Field		6	no	no	no	no	no	no	no	no	no	no	no	no	no	no	no
no	yes	no	Male	11	Child’s date of birth verified				38	Married	19	Muslim	no			no			House wife	Agro-pastoralist	4	no		no	no				Not at all	Not at all	Protected Spring	No facility/Bush/Field		6	no	no	no	no	no	no	no	no	no	no	yes	no	no	no	no
no	no	yes				Female	19	Not possible to verify	20	Married	18	Protestant	yes	yes	7th	yes	yes	9th	House wife	farmer	3	yes	no	no	no			Not at all	Not at all	Not at all	Open Spring	Pit Latrine/traditional pit toilet	no	6	yes	no	no	no	yes	no	no	no	yes	yes	no	no	no	no	no
no	yes	no	Female	3	Not possible to verify				30	Married	21	Muslim	no			no			House wife	Pastoralist	7	yes	no	no	no				Not at all	Not at all	River	No facility/Bush/Field		6	no	no	no	no	yes	no	no	no	no	no	no	no	no	no	no
yes	no	no							31	Married	16	Muslim	no			no			House wife	Pastoralist	9	no		no	no				Not at all	Not at all	River	No facility/Bush/Field		96	no	no	no	no	no	no	no	no	no	no	no	no	no	no	no
no	no	yes				Male	19	Child’s date of birth verified	36	Married	23	Muslim	yes	yes	7th	no			House wife	daily Laborer	5	yes	yes	no	no			Not at all	Not at all	Not at all	Rainwater	No facility/Bush/Field		5 6 7	no	yes	no	no	no	no	no	no	no	no	no	no	no	no	no
no	yes	no	Male	6	Child’s date of birth verified				19	Married	16	Muslim	no			no			House wife	Trader/Merchant	4	no		no	no				Not at all	Not at all	Piped outside compound	Ventilated improved pit latrine (VIP)	no	5 6	yes	yes	no	yes	yes	no	yes	no	no	no	yes	no	no	no	no
yes	no	no							22	Married	18	Muslim	no			no			House wife	no work	3	no		no	no				Not at all	Not at all	Other	No facility/Bush/Field		6	no	no	no	no	no	no	no	no	no	no	no	no	no	no	no
no	no	yes				Female	16	Child’s date of birth verified	39	Divorced	23	Muslim	no						House wife		4	yes	yes	no	no				Not at all	Not at all	Rainwater	No facility/Bush/Field		5 6 7	no	yes	no	no	yes	no	no	no	no	no	no	no	no	no	no
yes	no	no							35	Married	20	Catholic	yes	yes	4th	yes	yes	6th	House wife	farmer	10	no		no	no			Not at all	Not at all	Less than once a week	Piped outside compound	Pit Latrine/traditional pit toilet	no	6	no	yes	yes	no	no	yes	no	no	yes	yes	no	no	no	no	no
no	no	yes				Female	22	Not possible to verify	32	Married	21	Muslim	no			no			House wife	farmer	7	yes	yes	yes	yes	yes	At least once a week		Not at all	Not at all	River	Pit Latrine/traditional pit toilet	yes	5 6	yes	yes	no	no	yes	no	no	no	no	no	yes	no	no	no	no
no	yes	no	Female	0	Child’s date of birth verified				26	Married	18	Muslim	yes	no		yes	yes	10th	House wife	farmer	6	no		no	no			Not at all	At least once a week	Not at all	Protected Spring	Pit Latrine/traditional pit toilet	no	6	yes	yes	yes	no	yes	no	no	no	no	yes	yes	no	no	no	no
yes	no	no							36	Married	20	Orthodox	no			no			House wife	farmer	5	no		no	no				At least once a week	Less than once a week	Piped into compound	Pit Latrine/traditional pit toilet	no	6	yes	no	yes	no	yes	no	no	no	yes	yes	no	no	no	no	no
yes	no	no							25	Married	19	Protestant	no			yes	yes	1st	House wife	Other	5	no		no	no				Not at all	At least once a week	Piped outside compound	Ventilated improved pit latrine (VIP)	no	5 6	yes	yes	yes	yes	yes	no	no	no	no	yes	yes	no	no	no	no
no	no	yes				Male	13	Child’s date of birth verified	37	Married	15	Orthodox	no			yes	no		House wife	farmer	4	no		yes	no				At least once a week	Not at all	Open Spring	Pit Latrine/traditional pit toilet	no	5 6 9	no	yes	yes	no	yes	no	no	no	yes	no	yes	no	no	no	no
yes	no	no							28	Married	20	Protestant	yes	yes	4th	yes	yes	8th	House wife	farmer	6	no		no	yes	no	At least once a week	Less than once a week	Less than once a week	Less than once a week	Protected Spring	Pit Latrine/traditional pit toilet	no	6	yes	yes	no	yes	yes	no	no	no	yes	yes	yes	yes	no	no	no
no	no	yes				Female	21	Not possible to verify	25	Married	18	Muslim	no			no			House wife	Pastoralist	4	no		no	no				Not at all	Not at all	Protected hand pump spring	Pit Latrine/traditional pit toilet	no	6	no	no	no	no	no	no	no	no	no	no	no	no	no	no	no
no	yes	no	Male	3	Child’s date of birth verified				23	Married	20	Protestant	yes	yes	10th	yes	yes	8th	House wife	daily Laborer	3	yes	no	yes	no			Not at all	Not at all	Less than once a week	Piped outside compound	Pit Latrine/traditional pit toilet	yes	6	yes	yes	no	yes	yes	no	no	no	yes	yes	yes	no	no	no	no
no	no	yes				Male	16	Not possible to verify	22	Married	15	Muslim	yes	yes	7th	no			House wife	farmer	4	no		no	no			Not at all	Not at all	Not at all	Piped outside compound	Pit Latrine/traditional pit toilet	no	6	no	no	no	no	no	no	no	no	no	no	no	no	no	no	no
yes	no	no							21	Married	19	Muslim	yes	yes	8th	yes	yes	11th	House wife	daily Laborer	3	yes	no	yes	no			Not at all	Not at all	Not at all	River	Pit Latrine/traditional pit toilet	yes	6	yes	no	no	no	yes	no	no	no	no	no	no	no	no	no	no
yes	no	no							32	Married	18	Muslim	no			no			House wife	Pastoralist	10	yes	no	no	no				Not at all	Not at all	River	No facility/Bush/Field		6	no	no	no	no	yes	no	no	no	no	no	no	no	no	no	no
no	yes	no	Male	3	Child’s date of birth verified				30	Married	16	Muslim	yes	yes	8th	yes	yes	10th	House wife	farmer	5	yes	no	no	no			Not at all	Not at all	Not at all	Protected hand pump spring	Ventilated improved pit latrine (VIP)	no	5 6	no	yes	no	no	yes	no	no	no	no	no	no	no	no	no	no
no	no	yes				Female	21	Child’s date of birth verified	25	Married	20	Muslim	no			no			House wife	farmer	3	no		no	no				Not at all	Not at all	River	No facility/Bush/Field		6	no	yes	yes	no	yes	no	no	no	no	no	no	no	no	no	no
yes	no	no							37	Married	23	Muslim	no			no			House wife	Agro-pastoralist	7	yes	yes	no	no				Not at all	Not at all	Rainwater	No facility/Bush/Field		5 6 7	no	yes	no	no	yes	no	no	no	no	no	no	no	no	no	no
yes	no	no							30	Married	15	Muslim	no			no			House wife	Pastoralist	5	yes	no	no	no				At least once a week	Less than once a week	River	No facility/Bush/Field		5 6	yes	no	yes	no	yes	no	no	no	no	no	no	no	yes	no	no
no	no	yes				Male	23	Not possible to verify	31	Married	22	Muslim	no			no			House wife	daily Laborer	7	yes	no	no	no				Not at all	Not at all	Rainwater	No facility/Bush/Field		6	no	no	no	no	yes	no	no	no	no	no	yes	no	no	no	no
yes	no	no							30	Widowed	19	Muslim	no						Pastoralist		5	no		no	no				Not at all	Not at all	Other	No facility/Bush/Field		6	no	no	yes	no	no	no	no	no	no	no	no	no	no	no	no
yes	no	no							25	Married	15	Protestant	yes	no		no			House wife	daily Laborer	4	yes	no	no	no			Not at all	Less than once a week	Less than once a week	River	Pit Latrine/traditional pit toilet	no	5 6	no	yes	no	yes	no	no	no	no	no	yes	yes	no	no	no	no
no	no	yes				Male	21	Child’s date of birth verified	25	Married	20	Protestant	yes	no		no			House wife	farmer	3	no		no	no			Less than once a week	Less than once a week	Less than once a week	Protected hand pump spring	Pit Latrine/traditional pit toilet	no	5 6	no	no	no	no	no	no	no	no	yes	yes	yes	no	yes	no	no
yes	no	no							24	Married	18	Muslim	yes	yes	12th	yes	yes	10th	Civil Servant	civil servant	4	yes	yes	yes	yes	yes	Almost every day	At least once a week	At least once a week	At least once a week	Rainwater	No facility/Bush/Field		5	yes	yes	no	no	yes	no	no	no	no	no	yes	no	no	no	no
no	yes	no	Male	6	Child’s date of birth verified				20	Married	18	Muslim	yes	yes	9th	yes	yes	10th	House wife	farmer	3	yes	no	yes	yes	yes	Almost every day	Not at all	At least once a week	Not at all	Piped outside compound	Pit Latrine/traditional pit toilet	no	6 8 9	yes	yes	yes	no	yes	no	no	no	no	no	yes	no	no	no	no
yes	no	no							25	Married	18	Muslim	no			no			House wife	Pastoralist	5	no		no	no				Not at all	Not at all	River	No facility/Bush/Field		5 6	no	no	no	no	no	no	no	no	no	no	no	no	no	no	no
yes	no	no							30	Widowed	14	Muslim	no			no			House wife	Other	4	yes	no	yes	no				Not at all	Not at all	Piped into compound	Pit Latrine/traditional pit toilet	yes	5	no	yes	no	no	yes	no	yes	no	no	no	yes	no	no	no	no
yes	no	no							39	Married	21	Muslim	yes	yes	7th	yes	yes	10th	House wife	civil servant	5	yes	yes	yes	yes	yes	Almost every day	Not at all	Not at all	Not at all	Open Well	Pit Latrine/traditional pit toilet	yes	5 6	no	yes	no	no	yes	no	no	yes	yes	yes	yes	no	no	no	no
yes	no	no							28	Married	21	Muslim	no			no			House wife	Pastoralist	2	no		no	no				Not at all	Not at all	Rainwater	No facility/Bush/Field		5 6	no	no	no	no	no	no	no	no	no	no	no	no	no	no	no
no	no	yes				Female	16	Not possible to verify	39	Married	25	Muslim	yes	yes	3rd	no			House wife	farmer	6	yes	no	no	no			Not at all	Not at all	Not at all	Open Spring	No facility/Bush/Field		6	no	no	no	no	yes	no	no	no	no	no	no	no	no	no	no
yes	no	no							30	Married	15	Muslim	yes	yes	1st	yes	yes	8th	House wife	farmer	6	yes	no	yes	no			Not at all	Less than once a week	Less than once a week	Piped outside compound	Pit Latrine/traditional pit toilet	no	5 6	no	yes	yes	yes	yes	no	no	no	yes	yes	yes	no	no	no	yes
yes	no	no							32	Married	22	Protestant	no			no			House wife	farmer	8	no		no	no				Less than once a week	Not at all	Open Spring	Pit Latrine/traditional pit toilet	no	6	no	yes	no	no	no	no	no	no	yes	yes	yes	no	yes	no	no
no	no	yes				Male	23	Not possible to verify	29	Married	18	Muslim	no			no			House wife	daily Laborer	5	no		no	no				Not at all	Not at all	Rainwater	No facility/Bush/Field		6	no	no	no	no	no	no	no	no	no	no	yes	no	no	no	no
no	no	yes				Male	14	Not possible to verify	29	Married	15	Muslim	no			no			House wife	farmer	6	no		no	no				Not at all	Not at all	Open Spring	Pit Latrine/traditional pit toilet	yes	6	no	yes	yes	no	yes	no	no	no	no	no	yes	no	no	no	no
yes	yes	no	Female	10	Not possible to verify				42	Married	22	Protestant	no			no			House wife	daily Laborer	7	no		no	no				Less than once a week	Less than once a week	Piped outside compound	Pit Latrine/traditional pit toilet	no	5 6	no	yes	no	no	yes	no	no	no	no	yes	yes	no	no	no	no
yes	no	yes				Female	18	Child’s date of birth verified	22	Married	18	Muslim	yes	yes	8th	yes	yes	5th	House wife	farmer	4	no		no	no			Not at all	Not at all	Not at all	Covered Well	Pit Latrine/traditional pit toilet	no	6	yes	no	no	no	yes	no	no	no	yes	yes	yes	no	no	no	yes
yes	no	no							28	Married	20	Protestant	yes	yes	8th	yes	yes	5th	House wife	farmer	6	no		no	no			Not at all	At least once a week	Not at all	Piped outside compound	Pit Latrine/traditional pit toilet	no	6	yes	yes	yes	no	yes	no	no	no	yes	yes	no	no	no	no	no
no	no	yes				Female	23	Not possible to verify	23	Married	20	Muslim	no			no			House wife	farmer	3	no		no	no				Not at all	Not at all	Protected hand pump spring	No facility/Bush/Field		6	no	no	yes	no	yes	no	no	no	no	no	no	no	no	no	no
yes	no	no							30	Married	20	Muslim	yes	yes	8th	yes	yes	8th	House wife	farmer	4	no		no	no			Not at all	Not at all	Not at all	Covered Well	Pit Latrine/traditional pit toilet	no	5 6	yes	yes	no	no	yes	no	no	no	no	yes	no	no	no	no	no
no	yes	no	Male	11	Child’s date of birth verified				26	Married	18	Muslim	no			no			House wife	Pastoralist	4	no		no	no				Not at all	Not at all	Piped outside compound	No facility/Bush/Field		6	no	no	no	no	yes	no	no	no	no	no	no	no	no	no	no
no	yes	no	Male	11	Child’s date of birth verified				30	Married	18	Muslim	no			no			House wife	Pastoralist	6	no		no	no				Not at all	Not at all	Piped into compound	No facility/Bush/Field		6	no	no	no	no	no	no	no	no	no	no	no	no	no	no	no
no	yes	no	Female	11	Not possible to verify				30	Married	22	Muslim	no			no			Pastoralist	Pastoralist	5	no		no	no				Not at all	Not at all	River	No facility/Bush/Field		6	no	no	no	no	no	no	no	no	no	no	no	no	no	no	no
yes	no	no							28	Married	14	Protestant	yes	yes	6th	yes	yes	9th	House wife	Trader/Merchant	7	yes	yes	yes	no			Less than once a week	Less than once a week	Less than once a week	Open Spring	Pit Latrine/traditional pit toilet	no	5 6	yes	yes	yes	yes	yes	no	no	no	yes	yes	yes	no	no	no	no
yes	yes	no	Female	11	Not possible to verify				29	Married	18	Muslim	no			no			House wife	Pastoralist	6	no		no	no				Not at all	Not at all	River	No facility/Bush/Field		6	no	no	no	no	no	no	no	no	no	no	no	no	no	no	no
no	no	yes				Male	12	Child’s date of birth verified	29	Married	18	Muslim	yes	yes	5th	yes	yes	8th	House wife	farmer	4	no		no	no			Not at all	Not at all	Not at all	Piped outside compound	Pit Latrine/traditional pit toilet	yes	6	yes	no	no	no	no	no	no	no	no	no	no	no	no	no	no
yes	yes	no	Male	5	Not possible to verify				19	Married	18	Muslim	yes	yes	8th	yes	yes	12th	House wife	Non-governemnt employee	3	yes	no	no	no			Not at all	At least once a week	At least once a week	Covered Well	Pit Latrine/traditional pit toilet	no	5 6	yes	yes	yes	yes	yes	no	no	no	yes	yes	no	no	no	no	no
yes	no	no							36	Married	20	Muslim	no			no			House wife	Trader/Merchant	6	yes	yes	yes	yes	yes	Almost every day		At least once a week	At least once a week	Protected Spring	Flush toilet	yes	5 6	no	no	yes	no	yes	no	yes	yes	yes	yes	yes	no	no	no	no
no	no	yes				Female	19	Child’s date of birth verified	20	Married	17	Protestant	yes	yes	10th	yes	yes	10th	House wife	farmer	3	yes	no	no	no			Not at all	Not at all	Not at all	Open Spring	Pit Latrine/traditional pit toilet	no	6 8	yes	no	no	no	no	no	no	no	yes	yes	yes	no	no	no	no
no	yes	no	Female	3	Child’s date of birth verified				36	Married	14	Protestant	no			no			House wife	farmer	7	no		no	no				Not at all	Not at all	Open Spring	Pit Latrine/traditional pit toilet	no	6	no	yes	no	no	yes	no	no	no	yes	yes	yes	no	no	no	no
yes	no	no							34	Married	20	Muslim	yes	yes	6th	no			House wife	farmer	7	yes	no	no	no			Not at all	Not at all	Not at all	Rainwater	No facility/Bush/Field		5 6 7	no	no	no	no	yes	no	no	no	no	no	no	no	no	no	no
no	no	yes				Male	16	Not possible to verify	28	Married	17	Muslim	no			no			House wife	farmer	4	no		no	no				Not at all	Not at all	Protected hand pump spring	No facility/Bush/Field		6	no	no	no	no	no	no	no	no	no	no	no	no	no	no	no
yes	no	no							27	Married	15	Muslim	no			no			House wife	Pastoralist	6	no		no	no				Not at all	Not at all	River	No facility/Bush/Field		5 6	no	no	no	no	no	no	no	no	no	yes	no	no	no	no	no
no	yes	no	Female	8	Child’s date of birth verified				31	Married	19	Orthodox	no			no			House wife	farmer	8	no		no	no				Not at all	Not at all	Piped outside compound	Other	no	6	no	no	no	no	no	no	no	no	yes	yes	yes	no	no	no	no
no	yes	no	Female	3	Child’s date of birth verified				33	Married	20	Orthodox	no			no			House wife	farmer	5	yes	no	no	no				Not at all	Not at all	Piped outside compound	Pit Latrine/traditional pit toilet	yes	6	yes	no	yes	no	yes	no	no	no	yes	yes	yes	no	no	no	no
no	no	yes				Male	19	Child’s date of birth verified	28	Married	22	Orthodox	yes	yes	10th	yes	yes	8th	House wife	farmer	5	yes	no	yes	no			Not at all	Not at all	Not at all	Piped outside compound	Pit Latrine/traditional pit toilet	no	5 6 12	no	yes	no	yes	yes	no	no	no	no	yes	no	yes	yes	no	no
no	no	yes				Male	22	Not possible to verify	34	Married	19	Muslim	no			no			House wife	Other	9	no		no	no				Not at all	Not at all	Open Spring	No facility/Bush/Field		6	no	yes	no	no	no	no	no	no	no	no	no	no	no	no	no
yes	no	no							35	Married	16	Muslim	no			no			House wife	Pastoralist	6	yes	no	no	no				Not at all	At least once a week	Piped outside compound	Pit Latrine/traditional pit toilet	yes	5 6	no	yes	yes	yes	yes	no	no	no	no	no	yes	no	no	no	no
yes	no	no							30	Married	21	Protestant	yes	yes	10th	yes	yes	University/college diploma	House wife	civil servant	4	no		yes	no			Not at all	At least once a week	At least once a week	Protected Spring	Pit Latrine/traditional pit toilet	no	5 6	yes	yes	yes	yes	yes	no	no	no	yes	yes	yes	no	no	no	no
yes	no	no							37	Married	24	Muslim	yes	yes	7th	no			House wife	Agro-pastoralist	8	yes	no	no	no			Not at all	Not at all	Not at all	Piped outside compound	Ventilated improved pit latrine (VIP)	no	5 6 7	no	yes	no	no	yes	no	no	no	no	no	no	no	no	no	no
no	yes	no	Male	1	Not possible to verify				28	Married	19	Protestant	yes	yes	4th	yes	yes	7th	House wife	daily Laborer	5	yes	no	yes	no			Not at all	Not at all	Not at all	River	Pit Latrine/traditional pit toilet	yes	5 6	yes	yes	no	no	yes	no	no	yes	yes	yes	no	no	no	no	no
yes	no	no							18	Never married		Protestant	yes	yes	7th				Student		3	no		no	no			Not at all	Not at all	Not at all	Open Spring	Pit Latrine/traditional pit toilet	no	6 8	no	no	yes	no	yes	no	no	no	yes	yes	yes	no	no	no	no
no	yes	no	Male	5	Not possible to verify				36	Married	18	Muslim	no			yes	yes	6th	Trader/Merchant	farmer	4	yes	no	yes	no				Less than once a week	Less than once a week	Protected Spring	Pit Latrine/traditional pit toilet	no	5 6	yes	yes	yes	no	yes	no	no	no	no	no	no	no	no	no	no
no	yes	no	Female	7	Child’s date of birth verified				28	Married	20	Protestant	yes	yes	6th	yes	yes	8th	House wife	farmer	4	no		yes	no			Not at all	Not at all	Not at all	Piped outside compound	Pit Latrine/traditional pit toilet	no	6	no	no	no	no	no	no	no	no	yes	yes	yes	no	no	no	no
yes	no	no							28	Married	18	Muslim	no			yes	yes	10th	House wife	Pastoralist	10	no		no	no				Not at all	At least once a week	Piped outside compound	Pit Latrine/traditional pit toilet	no	5 6	no	yes	no	yes	no	no	yes	no	no	no	yes	no	no	no	no
yes	no	no							30	Married	20	Protestant	yes	yes	12th	yes	yes	University/college diploma	House wife	farmer	5	no		no	no			Not at all	Not at all	Not at all	Open Spring	Pit Latrine/traditional pit toilet	no	6	yes	no	no	no	no	no	no	no	no	no	yes	no	no	no	no
yes	no	no							45	Married	24	Muslim	no			no			House wife	Agro-pastoralist	11	no		no	no				Not at all	Not at all	Rainwater	No facility/Bush/Field		6	no	no	no	no	no	no	no	yes	no	no	no	no	no	no	no
no	yes	no	Female	5	Child’s date of birth verified				25	Married	21	Protestant	yes	yes	6th	yes	no		House wife	farmer	4	no		no	no			Less than once a week	Less than once a week	Less than once a week	Protected Spring	Pit Latrine/traditional pit toilet	no	6	no	yes	no	no	no	no	no	no	yes	no	no	no	no	no	no
no	yes	no	Male	3	Not possible to verify				29	Married	18	Muslim	no			no			Pastoralist	Pastoralist	5	no		no	no				Not at all	Not at all	Rainwater	No facility/Bush/Field		6	no	no	no	no	no	no	no	no	no	no	no	no	no	no	no
yes	no	no							38	Married	16	Muslim	no			yes	yes	4th	House wife	farmer	6	yes	no	no	no				Not at all	Not at all	Piped into compound	Pit Latrine/traditional pit toilet	no	5 6	yes	yes	no	no	yes	no	no	no	no	no	yes	no	no	no	no
yes	no	no							38	Married	21	Muslim	no			no			Daily Laborer	daily Laborer	3	no		no	no				Not at all	Not at all	River	No facility/Bush/Field		6	no	no	no	no	no	no	no	no	no	no	no	no	no	no	no
yes	no	no							28	Married	16	Muslim	no			no			House wife	Pastoralist	6	no		no	no				Not at all	Not at all	River	No facility/Bush/Field		6	no	no	no	no	yes	no	no	no	no	no	no	no	no	no	no
no	yes	no	Male	1	Not possible to verify				25	Married	17	Muslim	no			yes	no		House wife	civil servant	8	yes	no	yes	yes	yes	Almost every day		Not at all	Not at all	Piped outside compound	No facility/Bush/Field		6	no	no	no	no	yes	no	no	no	no	no	no	no	no	no	no
no	no	yes				Female	21	Child’s date of birth verified	29	Married	20	Muslim	no			no			House wife	farmer	7	yes	no	no	no				Not at all	Not at all	Rainwater	No facility/Bush/Field		4 5 6	no	no	no	no	no	no	no	no	no	no	no	no	no	no	no
no	no	yes				Male	13	Not possible to verify	29	Married	21	Muslim	no			no			House wife	Agro-pastoralist	5	yes	no	no	no				Not at all	Not at all	Rainwater	No facility/Bush/Field		6	no	no	no	no	yes	no	no	no	no	no	yes	no	no	no	no
yes	yes	no	Female	4	Not possible to verify				26	Married	15	Muslim	no			no			House wife	Pastoralist	6	no		no	no				Not at all	Not at all	River	No facility/Bush/Field		5 6	no	no	no	no	no	no	no	no	no	no	no	no	no	no	no
no	yes	no	Female	11	Child’s date of birth verified				22	Married	18	Orthodox	yes	yes	10th	yes	yes	10th	Trader/Merchant	Trader/Merchant	3	yes	yes	yes	yes	no	Less than once a week	Not at all	Less than once a week	Less than once a week	Piped outside compound	Pit Latrine/traditional pit toilet	no	5 6 8 9	no	yes	no	no	yes	no	no	no	yes	yes	yes	no	no	no	no
yes	yes	no	Female	10	Not possible to verify				28	Married	16	Muslim	no			no			House wife	Pastoralist	7	no		no	no				Not at all	Not at all	River	No facility/Bush/Field		6	no	no	no	no	no	no	no	no	no	no	no	no	no	no	no
yes	yes	no	Male	11	Child’s date of birth verified				27	Married	16	Muslim	yes	yes	5th	yes	yes	8th	Farmer	farmer	8	yes	no	yes	no			Not at all	At least once a week	Not at all	Covered Well	Pit Latrine/traditional pit toilet	no	6	yes	yes	yes	no	yes	no	no	no	yes	yes	yes	no	no	no	yes
no	yes	no	Male	10	Child’s date of birth verified				28	Married	18	Muslim	no			no			Pastoralist	Pastoralist	7	no		no	no				Not at all	Not at all	Piped outside compound	No facility/Bush/Field		6	no	no	no	no	no	no	no	no	no	no	no	no	no	no	no
no	yes	no	Male	11	Child’s date of birth verified				39	Married	22	Protestant	no			no			House wife	farmer	5	no		no	no				Not at all	Not at all	Piped outside compound	Pit Latrine/traditional pit toilet	no	6	yes	no	no	no	no	no	no	no	yes	yes	no	no	no	no	no
yes	no	no							32	Married	18	Muslim	yes	no		no			House wife	Pastoralist	8	yes	no	no	no			Not at all	Not at all	At least once a week	Protected hand pump spring	Ventilated improved pit latrine (VIP)	no	6	yes	no	yes	no	no	no	no	yes	yes	yes	yes	no	no	yes	no
no	no	yes				Female	14	Child’s date of birth verified	31	Married	15	Muslim	yes	yes	2nd	yes	yes	9th	House wife	farmer	7	no		no	no			Not at all	Not at all	Not at all	Open Spring	No facility/Bush/Field		6	no	no	no	no	yes	no	no	no	no	no	no	no	no	no	no
yes	no	no							25	Married	21	Protestant	yes	yes	6th	yes	yes	3rd	House wife	daily Laborer	3	yes	no	no	no			Not at all	Not at all	Not at all	Protected Spring	Pit Latrine/traditional pit toilet	yes	6 8	no	yes	no	no	no	no	no	no	yes	yes	yes	no	no	no	no
no	no	yes				Female	19	Not possible to verify	29	Married	18	Muslim	no			no			House wife	Agro-pastoralist	5	no		no	no				Not at all	Not at all	Rainwater	No facility/Bush/Field		6	no	no	no	no	no	no	no	no	no	no	yes	no	no	no	no
no	yes	no	Male	10	Child’s date of birth verified				36	Married	18	Muslim	no			no			House wife	farmer	7	no		no	no				Not at all	Not at all	Open Spring	Pit Latrine/traditional pit toilet	no	6 9	no	no	no	no	no	no	no	no	no	no	no	no	no	no	no
yes	yes	no	Female	9	Not possible to verify				31	Married	23	Muslim	no			no			House wife	Agro-pastoralist	7	no		no	no				Not at all	Not at all	Rainwater	No facility/Bush/Field		6	no	no	no	no	no	no	no	no	no	no	no	no	no	no	no
no	yes	no	Female	10	Not possible to verify				25	Married	18	Muslim	no			no			House wife	Pastoralist	4	no		no	no				Not at all	Not at all	Rainwater	No facility/Bush/Field		6	no	no	no	no	no	no	no	no	yes	yes	no	no	no	no	no
no	yes	no	Male	9	Not possible to verify				48	Married	21	Muslim	no			no			House wife	Agro-pastoralist	11	no		no	no				Not at all	Not at all	Open Well	Other	no	5 6	no	no	no	no	yes	no	no	yes	yes	yes	yes	no	no	no	no
no	yes	no	Male	4	Child’s date of birth verified				28	Married	20	Orthodox	no			yes	no		House wife	farmer	6	no		no	no				Less than once a week	Not at all	Piped outside compound	Pit Latrine/traditional pit toilet	no	5 6 9	yes	yes	yes	no	yes	yes	no	no	no	yes	yes	no	no	no	no
yes	yes	no	Male	11	Not possible to verify				29	Married	15	Muslim	no			no			House wife	Pastoralist	6	no		no	no				Not at all	Not at all	River	No facility/Bush/Field		5 6	no	no	no	no	no	no	no	no	no	yes	no	no	no	no	no
no	yes	no	Female	7	Child’s date of birth verified				25	Married	20	Protestant	yes	yes	8th	yes	yes	8th	House wife	farmer	5	no		no	no			Not at all	At least once a week	Not at all	Piped outside compound	Pit Latrine/traditional pit toilet	no	6	yes	yes	yes	no	yes	no	no	no	yes	yes	no	no	no	no	no
no	yes	no	Female	5	Not possible to verify				24	Married	21	Protestant	yes	yes	8th	yes	yes	8th	Trader/Merchant	Trader/Merchant	3	yes	yes	yes	yes	yes	At least once a week	Not at all	At least once a week	At least once a week	Piped outside compound	Pit Latrine/traditional pit toilet	no	6	yes	yes	yes	yes	yes	no	no	no	yes	yes	yes	no	no	no	no
yes	no	no							33	Married	19	Muslim	no			no			House wife	Agro-pastoralist	6	yes	no	no	no				Not at all	Not at all	Open Well	Other	no	5 6	no	no	no	no	yes	no	no	no	no	no	yes	no	no	no	no
no	no	yes				Male	20	Child’s date of birth verified	28	Married	16	Protestant	yes	yes	10th	yes	yes	University/college diploma	Agro-pastoralist	Trader/Merchant	6	yes	no	no	no			Less than once a week	Less than once a week	Less than once a week	Protected Spring	Pit Latrine/traditional pit toilet	no	6 8	yes	yes	no	yes	yes	no	no	no	yes	yes	yes	no	no	no	no
yes	no	no							30	Married	21	Muslim	no			no			House wife	Pastoralist	6	no		no	no				Not at all	Not at all	Piped into compound	No facility/Bush/Field		5 6	no	no	no	no	no	no	no	no	no	no	no	no	no	no	no
yes	no	no							30	Married	20	Muslim	yes	no		no			House wife	Agro-pastoralist	5	yes	no	no	no			Not at all	Not at all	Not at all	Piped into dwelling	Flush toilet	yes	5 6	no	yes	no	yes	yes	no	no	yes	yes	yes	yes	no	no	no	no
no	yes	no	Female	5	Not possible to verify				28	Married	22	Protestant	yes	yes	10th	yes	yes	12th	House wife	farmer	4	yes	yes	yes	no			Not at all	Less than once a week	At least once a week	Piped into compound	Pit Latrine/traditional pit toilet	no	5 6 7 12	yes	yes	no	yes	yes	no	yes	yes	yes	yes	yes	yes	no	no	yes
yes	no	no							30	Married	18	Muslim	no			no			House wife	Pastoralist	8	no		no	no				Not at all	Not at all	River	No facility/Bush/Field		6	no	no	no	no	no	no	no	no	no	no	no	no	no	no	no
no	no	yes				Female	14	Not possible to verify	35	Married	18	Protestant	yes	yes	3rd	yes	yes	6th	Trader/Merchant	Trader/Merchant	8	no		no	no			Not at all	Not at all	Not at all	Protected Spring	Pit Latrine/traditional pit toilet	no	6	yes	no	no	no	yes	no	no	no	yes	yes	yes	no	no	no	no
yes	yes	no	Male	10	Child’s date of birth verified				24	Married	18	Muslim	no			yes	yes	5th	Farmer	farmer	4	yes	no	no	no				At least once a week	Less than once a week	Covered Well	Pit Latrine/traditional pit toilet	no	6	yes	yes	yes	no	yes	no	no	no	yes	yes	yes	no	no	no	no
yes	no	no							28	Married	17	Muslim	no			no			House wife	Pastoralist	4	no		no	no				Not at all	Not at all	Rainwater	No facility/Bush/Field		6	yes	no	no	no	no	no	no	no	no	no	no	no	no	no	no
no	yes	no	Male	2	Not possible to verify				25	Married	19	Muslim	yes	yes	10th	no			Trader/Merchant	farmer	4	no		no	no			Not at all	Less than once a week	Not at all	Open Spring	Pit Latrine/traditional pit toilet	no	6 7 8	no	yes	no	no	yes	no	no	no	no	no	no	no	no	no	no
yes	yes	no	Female	5	Not possible to verify				29	Married	18	Muslim	no			no			House wife	Pastoralist	6	no		no	no				Not at all	Not at all	River	No facility/Bush/Field		6	no	no	no	no	no	no	no	no	no	no	no	no	no	no	no
no	yes	no	Male	8	Child’s date of birth verified				31	Married	15	Muslim	yes	no		no			Pastoralist	Pastoralist	10	no		no	no			Not at all	Not at all	Not at all	Piped outside compound	No facility/Bush/Field		6	yes	no	no	no	no	no	no	no	no	no	no	no	no	no	no
no	no	yes				Male	18	Child’s date of birth verified	28	Married	19	Muslim	no			no			House wife	Agro-pastoralist	6	yes	no	no	no				Not at all	Not at all	Protected Spring	Flush toilet	no	6	no	no	no	no	no	no	no	no	no	no	no	no	no	no	no
no	yes	no	Female	11	Child’s date of birth verified				30	Married	15	Muslim	no			no			Pastoralist	Pastoralist	10	no		no	no				Not at all	Not at all	Piped into compound	No facility/Bush/Field		6	no	no	no	no	yes	no	no	no	no	no	no	no	no	no	no
yes	no	no							40	Married	21	Protestant	no			yes	yes	7th	House wife	farmer	6	no		no	no				Not at all	Not at all	Protected Spring	Pit Latrine/traditional pit toilet	no	6	yes	yes	no	no	yes	no	no	no	yes	yes	yes	no	no	no	no
yes	no	no							20	Married	18	Muslim	no			no			House wife	Pastoralist	2	no		no	no				Not at all	Not at all	Other	No facility/Bush/Field		6	no	no	no	no	no	no	no	no	no	no	no	no	no	no	no
no	no	yes				Female	18	Not possible to verify	28	Married	16	Muslim	no			no			House wife	Pastoralist	5	no		no	no				Not at all	Not at all	Piped outside compound	No facility/Bush/Field		6	no	yes	no	no	yes	no	no	no	no	no	no	no	no	no	no
yes	no	no							26	Married	21	Muslim	no			no			House wife	Pastoralist	5	no		no	no				Not at all	Not at all	River	No facility/Bush/Field		6	no	no	no	no	no	no	no	no	no	no	no	no	no	no	no
yes	no	no							32	Married	13	Muslim	no			no			House wife	farmer	5	no		no	no				Not at all	Not at all	River	No facility/Bush/Field		6	no	no	no	no	yes	no	no	no	no	no	no	no	no	no	no
yes	no	no							24	Married	19	Muslim	no			no			House wife	daily Laborer	3	yes	no	no	no				Not at all	Not at all	River	No facility/Bush/Field		6	yes	no	no	no	yes	no	no	yes	no	no	no	no	no	no	yes
yes	no	no							37	Married	20	Orthodox	no			no			Daily Laborer	daily Laborer	4	no		no	no				Less than once a week	Less than once a week	Piped outside compound	No facility/Bush/Field		5 6	no	yes	no	yes	no	no	no	no	no	yes	yes	no	no	no	no
yes	no	no							30	Married	17	Muslim	no			yes	yes	12th	Daily Laborer	civil servant	8	no		no	no				Not at all	Not at all	Piped outside compound	No facility/Bush/Field		5 6	no	no	no	no	yes	no	no	no	no	yes	yes	no	no	no	no
yes	no	no							35	Married	19	Protestant	yes	no		no			House wife	civil servant	6	yes	no	yes	no			Not at all	Not at all	Not at all	Piped outside compound	No facility/Bush/Field		5	no	no	no	no	no	no	no	no	no	no	no	no	no	no	no
no	yes	no	Male	11	Child’s date of birth verified				24	Married	16	Muslim	yes	yes	9th	no			House wife	Trader/Merchant	10	yes	no	no	no			Not at all	Not at all	Not at all	Rainwater	No facility/Bush/Field		6	yes	yes	no	no	yes	no	no	no	no	no	yes	no	no	no	no
no	no	yes				Female	22	Child’s date of birth verified	23	Never married		Protestant	yes	yes	10th	yes			House wife		3	yes	yes	yes	yes	yes	Not at all	Not at all	Not at all	Not at all	Protected Spring	Pit Latrine/traditional pit toilet	yes	6	no	no	no	no	no	no	no	no	yes	yes	yes	no	no	no	no
yes	no	no							26	Married	20	Protestant	yes	yes	10th	yes	yes	University/college diploma	House wife	farmer	4	yes	yes	no	no			Less than once a week	Less than once a week	Less than once a week	Open Spring	Pit Latrine/traditional pit toilet	yes	5 6	no	yes	yes	no	yes	no	no	no	yes	yes	yes	no	no	no	no
yes	yes	no	Male	10	Child’s date of birth verified				28	Married	15	Muslim	yes	yes	10th	yes	yes	University/college diploma	House wife	civil servant	8	no		no	no			Not at all	At least once a week	At least once a week	Pond/Lake/Dam	Pit Latrine/traditional pit toilet	no	5 6	yes	yes	yes	yes	no	no	yes	no	no	yes	yes	no	no	no	yes
no	no	yes				Male	16	Not possible to verify	27	Married	20	Muslim	no			no			House wife	Agro-pastoralist	4	yes	no	no	no				Not at all	Not at all	Rainwater	No facility/Bush/Field		5 6	no	no	no	no	yes	no	no	no	no	no	yes	no	no	no	no
yes	no	no							35	Married	19	Muslim	no			no			House wife	farmer	7	yes	no	no	no				Not at all	Not at all	Rainwater	Other	no	5 6	no	no	no	no	yes	no	no	no	no	no	yes	no	no	no	no
no	no	yes				Male	13	Child’s date of birth verified	14	Married	17	Protestant	yes	yes	4th	yes	yes	6th	House wife	farmer	4	no		no	no			Not at all	Not at all	Not at all	Open Spring	Pit Latrine/traditional pit toilet	no	6	no	no	no	no	no	no	no	no	yes	yes	no	no	no	no	no
no	no	yes				Male	22	Child’s date of birth verified	23	Married	17	Protestant	yes	yes	8th	yes	yes	10th	House wife	farmer	3	yes	no	no	no			Not at all	Not at all	Not at all	Protected Spring	Pit Latrine/traditional pit toilet	yes	6	yes	no	no	no	yes	no	no	no	yes	yes	yes	no	no	no	no
yes	no	yes				Male	15	Child’s date of birth verified	30	Married	20	Muslim	no			yes	yes	7th	House wife	farmer	6	no		no	no				Not at all	Not at all	Protected Spring	Pit Latrine/traditional pit toilet	yes	6	no	no	no	no	no	no	no	no	no	no	no	no	no	no	no
no	yes	no	Female	11	Child’s date of birth verified				32	Married	23	Orthodox	yes	yes	4th	yes	yes	8th	House wife	farmer	4	yes	yes	yes	no			Not at all	Not at all	Not at all	Piped outside compound	Pit Latrine/traditional pit toilet	yes	6	yes	no	yes	no	yes	no	no	no	yes	yes	yes	no	no	no	yes
yes	no	no							18	Married	17	Muslim	yes	yes	10th	yes	yes	8th	House wife	farmer	2	no		no	no			Not at all	At least once a week	At least once a week	Protected hand pump spring	Pit Latrine/traditional pit toilet	no	6	yes	yes	no	no	yes	no	no	no	no	no	yes	no	no	no	no
yes	no	no							28	Married	25	Muslim	no			no			House wife	Pastoralist	2	yes	yes	no	yes	yes	Less than once a week		Less than once a week	Less than once a week	Other	No facility/Bush/Field		5 6	no	no	no	no	yes	no	no	no	no	no	no	no	yes	no	no
no	yes	no	Male	11	Not possible to verify				21	Married	17	Protestant	yes	yes	7th	yes	yes	10th	Student	Student	3	yes	yes	yes	no			Not at all	Not at all	Not at all	Protected Spring	Pit Latrine/traditional pit toilet	no	6	no	no	no	no	no	no	no	no	yes	yes	yes	yes	yes	no	no
yes	no	no							33	Married	15	Muslim	no			no			House wife	Pastoralist	7	no		no	no				Not at all	Not at all	Piped outside compound	No facility/Bush/Field		6	no	no	no	no	no	no	no	no	no	no	no	no	no	no	no
yes	no	no							22	Married	19	Orthodox	yes	yes	8th	yes	yes	7th	Farmer	farmer	3	yes	no	no	no			Less than once a week	Less than once a week	At least once a week	Piped outside compound	Pit Latrine/traditional pit toilet	no	5 6 9	yes	yes	yes	yes	yes	no	no	yes	yes	yes	yes	no	no	no	no
no	no	yes				Male	22	Not possible to verify	25	Married	18	Protestant	no			no			House wife	farmer	4	no		no	no				Not at all	Not at all	Covered Well	Pit Latrine/traditional pit toilet	no	6	no	no	no	no	no	no	no	no	yes	yes	no	no	no	no	no
no	no	yes				Male	17	Not possible to verify	37	Married	18	Protestant	no			no			House wife	farmer	6	no		no	no				Not at all	Not at all	Covered Well	Pit Latrine/traditional pit toilet	no	6	no	no	no	no	yes	no	no	no	yes	yes	no	no	no	no	no
yes	yes	yes	Male	9	Not possible to verify	Female	13	Not possible to verify	38	Married	25	Muslim	no			no			Agro-pastoralist	Agro-pastoralist	8	no		no	no				Not at all	Not at all	Rainwater	Other	no	6	no	no	no	no	no	no	no	no	no	no	no	no	no	no	no
yes	yes	yes	Male	3	Child’s date of birth verified	Female	16	Child’s date of birth verified	29	Married	21	Muslim	no			no			House wife	farmer	3	yes	no	no	no				Not at all	Not at all	Piped into dwelling	Pit Latrine/traditional pit toilet	no	5 6	no	no	no	no	no	no	no	no	no	no	no	no	no	no	no
yes	no	no							30	Married	22	Protestant	no			no			House wife	farmer	6	no		no	no				Not at all	Not at all	Piped outside compound	Pit Latrine/traditional pit toilet	no	6	no	no	no	no	no	no	no	no	yes	yes	yes	no	no	no	no
no	no	yes				Male	19	Not possible to verify	38	Married	22	Muslim	no			no			House wife	Pastoralist	6	no		no	no				Not at all	Not at all	River	No facility/Bush/Field		6	no	no	no	no	no	no	no	no	no	no	no	no	no	no	no
no	yes	no	Female	10	Not possible to verify				25	Married	23	Muslim	yes	yes	5th	yes	yes	6th	House wife	Trader/Merchant	3	yes	no	no	no			Not at all	Not at all	Not at all	Piped outside compound	Pit Latrine/traditional pit toilet	no	5 6	yes	yes	no	no	yes	no	no	no	yes	yes	yes	no	no	no	no
yes	no	no							39	Married	25	Muslim	no			no			House wife	Agro-pastoralist	10	yes	no	no	no				Not at all	Not at all	Piped outside compound	Other	no	5 6	no	no	no	no	yes	no	no	no	no	no	yes	no	no	no	no
yes	yes	no	Male	8	Child’s date of birth verified				30	Married	18	Protestant	yes	yes	9th	yes	yes	5th	Farmer	farmer	5	yes	no	yes	no			Less than once a week	At least once a week	Less than once a week	Covered Well	Pit Latrine/traditional pit toilet	no	6	no	yes	yes	no	yes	no	no	no	yes	yes	yes	no	no	no	no
yes	no	no							39	Married	19	Muslim	yes	yes	10th	yes	yes	10th	House wife	Trader/Merchant	6	yes	no	no	no			Not at all	Not at all	Not at all	Protected Spring	Flush toilet	yes	6	no	no	no	no	yes	no	no	yes	no	no	yes	no	no	no	no
yes	no	no							25	Married	16	Muslim	yes	yes	8th	yes	yes	9th	House wife	farmer	5	yes	no	yes	no			Not at all	Not at all	Not at all	Protected Spring	Pit Latrine/traditional pit toilet	no	5 6 9	yes	yes	no	no	no	no	no	no	yes	yes	yes	no	no	no	yes
no	no	yes				Male	22	Child’s date of birth verified	24	Married	18	Protestant	yes	yes	4th	yes	yes	5th	House wife	farmer	5	yes	no	no	no			Less than once a week	Less than once a week	Less than once a week	Protected Spring	Pit Latrine/traditional pit toilet	yes	5 6	yes	yes	no	no	no	no	no	no	yes	no	yes	no	yes	no	no
yes	no	no							25	Married	19	Muslim	no			no			House wife	Pastoralist	5	no		no	no				Not at all	Not at all	River	No facility/Bush/Field		5 6	no	no	no	no	no	no	no	no	no	no	no	no	yes	no	no
no	yes	no	Female	3	Child’s date of birth verified				28	Married	25	Protestant	no			no			House wife	farmer	4	no		no	no				Less than once a week	Less than once a week	Piped outside compound	Pit Latrine/traditional pit toilet	yes	6	no	no	no	no	no	no	no	no	yes	yes	no	no	no	no	no
yes	no	no							28	Married	20	Protestant	yes	yes	8th	yes	yes	10th	House wife	Trader/Merchant	4	yes	no	yes	no			Not at all	Not at all	Not at all	Protected Spring	Pit Latrine/traditional pit toilet	no	6	yes	no	no	no	yes	no	no	yes	yes	yes	yes	no	no	no	no
no	no	yes				Female	12	Child’s date of birth verified	20	Married	18	Protestant	yes	yes	8th	yes	yes	10th	House wife	farmer	3	no		no	no			Not at all	Not at all	Not at all	Open Well	Pit Latrine/traditional pit toilet	no	6 8	no	no	no	no	no	no	no	no	yes	yes	yes	no	no	no	no
yes	no	no							33	Separated	25	Muslim	yes	yes	10th				Civil Servant		3	yes	yes	no	yes	yes	Almost every day	Not at all	Not at all	Not at all	Open Well	Pit Latrine/traditional pit toilet	no	5 6	no	yes	no	no	yes	no	no	no	yes	yes	yes	no	no	no	no
no	no	yes				Female	20	Child’s date of birth verified	32	Married	22	Muslim	yes	yes	4th	yes	yes	6th	House wife	farmer	5	yes	no	no	no			Not at all	Not at all	Not at all	Piped outside compound	Pit Latrine/traditional pit toilet	no	5 6	no	no	no	no	yes	no	no	no	no	no	no	no	no	no	no
no	no	yes				Female	23	Not possible to verify	35	Married	15	Muslim	no			no			House wife	farmer	8	yes	yes	no	no				Not at all	Not at all	River	No facility/Bush/Field		6	no	yes	no	no	yes	no	no	no	no	no	no	no	no	no	no
no	no	yes				Male	21	Not possible to verify	30	Married	18	Muslim	no			no			House wife	Agro-pastoralist	7	yes	no	no	no				Less than once a week	Not at all	Other	No facility/Bush/Field		5 6	no	yes	no	no	no	no	no	no	no	no	yes	no	no	no	no
no	no	yes				Male	23	Not possible to verify	36	Married	19	Muslim	no			no			House wife	Pastoralist	9	no		no	no				Not at all	Not at all	Protected hand pump spring	Flush toilet	no	6	no	no	no	no	no	no	no	no	no	no	no	no	no	no	no
yes	no	no							31	Married	20	Protestant	yes	yes	7th	yes	yes	8th	House wife	farmer	8	no		no	no			Not at all	Not at all	Not at all	Protected Spring	Pit Latrine/traditional pit toilet	yes	6	no	yes	yes	no	no	no	no	no	yes	yes	no	no	no	no	no
yes	no	no							23	Married	21	Muslim	yes	yes	10th	yes	yes	University/college diploma	House wife	civil servant	5	yes	yes	no	no			Not at all	Not at all	Not at all	Piped outside compound	No facility/Bush/Field		6	no	no	no	no	yes	no	no	no	no	no	no	no	no	no	no
yes	no	yes				Female	17	Not possible to verify	29	Married	18	Muslim	no			no			House wife	Agro-pastoralist	8	yes	no	no	no				Not at all	Not at all	Covered Well	Other	no	5 6	no	no	no	no	yes	no	no	no	no	no	no	no	no	no	no
yes	no	no							32	Married	21	Orthodox	no			no			House wife	Trader/Merchant	5	yes	no	yes	no				Less than once a week	Less than once a week	Piped outside compound	No facility/Bush/Field		5 6	no	yes	yes	yes	yes	no	no	no	no	no	no	no	no	no	no
yes	no	no							25	Married	17	Protestant	yes	yes	10th	yes	yes	University/college diploma	House wife	civil servant	4	yes	no	no	no			Not at all	Not at all	Not at all	Protected Spring	Pit Latrine/traditional pit toilet	no	6 8	yes	no	yes	no	yes	no	no	no	yes	yes	yes	no	no	no	no
no	no	yes				Female	16	Not possible to verify	24	Married	16	Muslim	no			no			House wife	farmer	3	yes	yes	yes	no				Not at all	Not at all	Open Spring	Pit Latrine/traditional pit toilet	yes	6	yes	no	no	no	yes	no	no	no	no	no	no	no	no	no	no
yes	no	no							39	Married	18	Protestant	no			no			House wife	farmer	5	no		no	no				Not at all	Not at all	Covered Well	Pit Latrine/traditional pit toilet	no	6	yes	no	no	no	yes	no	no	no	yes	yes	yes	no	no	no	no
yes	no	no							29	Married	19	Muslim	no			no			House wife	Pastoralist	5	no		no	no				Not at all	Not at all	Piped outside compound	No facility/Bush/Field		6	no	yes	no	no	no	no	no	no	no	no	yes	no	no	no	no
yes	no	no							26	Married	19	Catholic	yes	yes	4th	yes	yes	8th	House wife	farmer	5	no		no	no			Not at all	Not at all	Not at all	Piped outside compound	Pit Latrine/traditional pit toilet	no	6	yes	no	no	no	no	no	no	no	yes	yes	yes	no	no	no	no
yes	no	no							28	Married	15	Muslim	yes	yes	3rd	yes	no		House wife	farmer	5	yes	no	no	no			Not at all	Not at all	Less than once a week	Covered Well	Pit Latrine/traditional pit toilet	yes	6	no	yes	no	yes	yes	no	no	no	no	no	no	no	no	no	no
no	yes	no	Male	11	Child’s date of birth verified				22	Married	17	Protestant	no			no			House wife	Trader/Merchant	3	yes	no	no	no				Not at all	At least once a week	Piped outside compound	Pit Latrine/traditional pit toilet	no	5 6 8 9 12	yes	yes	no	yes	yes	no	no	no	no	no	yes	no	no	yes	no
no	yes	no	Female	10	Not possible to verify				26	Married	20	Muslim	no			no			House wife	Pastoralist	4	no		no	no				Not at all	Not at all	Other	No facility/Bush/Field		6	no	no	no	no	no	no	no	no	no	no	no	no	no	no	no
no	yes	no	Male	8	Not possible to verify				35	Married	20	Muslim	no			no			House wife	farmer	7	no		no	no				Not at all	Not at all	Covered Well	Pit Latrine/traditional pit toilet	no	6	yes	no	no	no	yes	no	no	no	no	no	no	no	no	no	no
yes	no	no							32	Married	13	Protestant	no			no			House wife	farmer	5	no		no	no				At least once a week	Not at all	Open Spring	Pit Latrine/traditional pit toilet	no	6	no	yes	yes	no	no	no	no	no	yes	yes	yes	no	no	no	no
no	no	yes				Male	19	Child’s date of birth verified	25	Married	19	Muslim	yes	yes	8th	yes	yes	8th	House wife	farmer	3	yes	no	no	no			Not at all	Not at all	Not at all	Piped outside compound	Ventilated improved pit latrine (VIP)	no	6	no	yes	no	no	yes	no	no	no	no	no	yes	no	no	no	no
no	yes	no	Female	3	Child’s date of birth verified				30	Married	20	Protestant	yes	yes	5th	yes	yes	7th	House wife	farmer	5	no		no	no			Not at all	Not at all	Not at all	Piped outside compound	Pit Latrine/traditional pit toilet	no	6	no	yes	no	no	no	no	no	no	yes	yes	yes	no	no	no	no
no	yes	no	Male	4	Not possible to verify				30	Married	18	Muslim	no			no			House wife	Pastoralist	9	no		no	no				Not at all	Not at all	Piped outside compound	No facility/Bush/Field		6	no	no	no	no	no	no	no	no	yes	yes	no	no	no	no	no
no	yes	no	Female	2	Not possible to verify				19	Married	16	Muslim	no			no			House wife	Pastoralist	3	yes	no	no	no				Not at all	Not at all	Other	No facility/Bush/Field		6	no	no	no	no	yes	no	no	yes	no	no	no	no	no	no	no
yes	yes	no	Female	9	Not possible to verify				32	Married	19	Muslim	no			no			House wife	Pastoralist	6	no		no	no				Not at all	Not at all	River	No facility/Bush/Field		6	no	no	no	no	no	no	no	no	no	no	no	no	no	no	no
no	yes	no	Male	2	Child’s date of birth verified				26	Married	14	Muslim	no			no			House wife	Pastoralist	7	yes	no	no	no				Not at all	Not at all	River	No facility/Bush/Field		6	no	no	no	no	no	no	no	no	no	no	no	no	no	no	no
no	no	yes				Female	16	Not possible to verify	39	Married	20	Orthodox	yes	yes	7th	yes	yes	9th	House wife	farmer	4	yes	no	no	no			Not at all	Not at all	Not at all	Piped into compound	Pit Latrine/traditional pit toilet	no	6	yes	no	no	no	yes	no	no	no	no	yes	yes	no	no	no	no
yes	no	no							32	Married	19	Muslim	no			no			House wife	daily Laborer	4	yes	no	no	no				At least once a week	At least once a week	Piped outside compound	No facility/Bush/Field		6	no	yes	yes	yes	yes	no	no	no	yes	yes	no	no	no	no	no
yes	no	no							35	Married	21	Protestant	yes	yes	5th	yes	yes	6th	House wife	farmer	7	no		no	no			Not at all	Less than once a week	Less than once a week	Protected Spring	Pit Latrine/traditional pit toilet	no	6	yes	no	no	no	no	no	no	no	yes	yes	yes	no	no	no	no
no	yes	no	Female	6	Child’s date of birth verified				36	Married	25	Protestant	yes	yes	3rd	yes	yes	8th	House wife	farmer	10	no		no	no			Not at all	Not at all	Not at all	Piped outside compound	Pit Latrine/traditional pit toilet	no	6	yes	yes	no	no	no	no	no	no	yes	yes	no	no	no	no	no
yes	no	no							28	Married	15	Orthodox	yes	yes	7th	yes	yes	2nd	House wife	farmer	5	no		yes	no			Not at all	Not at all	At least once a week	Piped outside compound	Pit Latrine/traditional pit toilet	no	6 9	yes	yes	no	no	yes	no	no	no	yes	yes	no	no	no	no	no
no	no	yes				Male	17	Child’s date of birth verified	23	Married	18	Muslim	yes	yes	6th	no			House wife	Pastoralist	3	yes	no	no	no			Not at all	Not at all	Not at all	Protected hand pump spring	Pit Latrine/traditional pit toilet	yes	6	no	no	no	no	no	no	no	no	no	no	yes	no	no	no	no
yes	no	no							22	Married	18	Orthodox	yes	yes	5th	yes	yes	8th	House wife	civil servant	3	yes	yes	yes	no			Not at all	Not at all	At least once a week	Piped into compound	Pit Latrine/traditional pit toilet	yes	5 6 12	yes	yes	no	yes	yes	no	no	no	yes	yes	yes	no	no	no	no
yes	no	no							33	Married	19	Muslim	no			no			House wife	Trader/Merchant	8	yes	no	no	no				Not at all	Not at all	Open Well	Flush toilet	no	5 6	no	yes	no	no	yes	no	no	no	no	no	yes	no	no	no	no
no	yes	no	Female	2	Child’s date of birth verified				23	Married	17	Orthodox	yes	yes	6th	yes	yes	10th	House wife	farmer	6	yes	no	yes	no			Not at all	At least once a week	At least once a week	Piped outside compound	Pit Latrine/traditional pit toilet	yes	6	yes	no	yes	no	yes	no	no	no	yes	yes	no	no	no	no	no
yes	no	no							25	Married	23	Protestant	yes	yes	9th	yes	yes	6th	House wife	farmer	3	yes	no	no	no			Not at all	At least once a week	Not at all	Piped into compound	Pit Latrine/traditional pit toilet	no	6	yes	yes	no	no	yes	no	no	no	yes	yes	no	no	no	no	no
no	yes	no	Female	2	Not possible to verify				18	Married	15	Muslim	yes	yes	5th	yes	yes	6th	House wife	farmer	4	yes	no	no	no			Not at all	Not at all	Not at all	Protected Spring	Pit Latrine/traditional pit toilet	no	6 7 8	no	yes	no	no	yes	no	no	no	no	no	no	no	no	no	no
no	no	yes				Female	22	Not possible to verify	25	Married	20	Muslim	yes	yes	10th	yes	yes	University/college diploma	House wife	civil servant	3	yes	no	no	no			Not at all	Not at all	Not at all	Other	No facility/Bush/Field		6	yes	no	no	no	yes	no	no	yes	no	no	no	no	no	no	no
yes	no	no							35	Married	18	Muslim	no			no			House wife	farmer	8	yes	no	no	no				Not at all	Less than once a week	Protected Spring	No facility/Bush/Field		6 9	no	no	no	no	no	no	no	no	yes	yes	no	no	no	no	no
yes	no	no							29	Married	20	Protestant	yes	no		yes	yes	7th	House wife	farmer	7	yes	no	no	no			Not at all	At least once a week	Not at all	Piped outside compound	Pit Latrine/traditional pit toilet	no	6	yes	yes	yes	no	yes	no	no	no	yes	yes	yes	no	no	no	no
no	yes	no	Male	11	Not possible to verify				23	Married	19	Protestant	yes	yes	University/college diploma	yes	yes	University/college degree or higher	House wife	civil servant	4	yes	no	yes	no			Not at all	Not at all	At least once a week	Piped outside compound	Pit Latrine/traditional pit toilet	no	6	yes	yes	no	yes	yes	no	no	no	yes	yes	yes	no	no	no	no
no	yes	no	Female	11	Child’s date of birth verified				35	Married	19	Catholic	yes	yes	4th	yes	yes	University/college degree or higher	House wife	civil servant	7	yes	no	yes	no			At least once a week	At least once a week	Not at all	Piped outside compound	Pit Latrine/traditional pit toilet	no	6	yes	yes	yes	no	yes	no	no	no	yes	yes	yes	no	no	no	no
yes	no	no							30	Married	19	Muslim	yes	no		no			Agro-pastoralist	Agro-pastoralist	5	no		no	no			Not at all	Not at all	Not at all	Rainwater	Other	no	6	no	no	no	no	no	no	no	no	no	no	no	no	no	no	no
yes	no	no							28	Married	19	Muslim	no			no			House wife	Agro-pastoralist	7	yes	no	no	no				Not at all	Not at all	Piped outside compound	No facility/Bush/Field		5 6 7 8	no	no	yes	no	yes	no	no	yes	no	no	yes	no	yes	no	no
no	yes	no	Male	4	Child’s date of birth verified				26	Married	19	Protestant	yes	yes	10th	yes	yes	9th	Trader/Merchant	Trader/Merchant	4	yes	yes	yes	no			Not at all	At least once a week	Not at all	Protected Spring	Pit Latrine/traditional pit toilet	no	6	no	yes	yes	no	yes	no	no	no	yes	yes	yes	no	no	no	no
yes	no	no							27	Married	21	Muslim	yes	yes	7th	yes	yes	3rd	Farmer	farmer	5	no		no	no			Not at all	Less than once a week	Not at all	Protected Spring	Pit Latrine/traditional pit toilet	no	6 7 8	yes	yes	yes	no	yes	no	no	no	yes	yes	yes	no	no	no	no
yes	no	no							34	Married	22	Protestant	yes	no		no			House wife	farmer	6	no		no	no			Not at all	Not at all	Not at all	Piped outside compound	Pit Latrine/traditional pit toilet	no	6	no	yes	no	no	no	no	no	no	yes	yes	yes	no	no	no	no
no	no	yes				Female	18	Child’s date of birth verified	35	Married	19	Muslim	no			no			House wife	Agro-pastoralist	6	no		no	no				Not at all	Not at all	Rainwater	Flush toilet	yes	5 6	no	no	no	no	no	no	no	no	no	no	yes	no	yes	yes	no
no	yes	no	Female	2	Child’s date of birth verified				32	Married	16	Protestant	no			yes	yes	6th	House wife	daily Laborer	6	yes	no	yes	no				Not at all	At least once a week	Piped outside compound	Pit Latrine/traditional pit toilet	no	5 6	no	yes	no	yes	yes	no	yes	no	yes	yes	yes	no	no	yes	no
no	no	yes				Female	22	Child’s date of birth verified	28	Married	21	Protestant	no			no			House wife	farmer	7	no		no	no				Not at all	Not at all	Open Spring	Pit Latrine/traditional pit toilet	no	5 6	no	no	no	no	no	no	no	no	yes	yes	no	no	yes	no	no
no	yes	no	Male	6	Child’s date of birth verified				33	Married	14	Orthodox	no			yes	yes	3rd	House wife	farmer	6	yes	no	yes	no				Less than once a week	At least once a week	Piped outside compound	Pit Latrine/traditional pit toilet	no	5 6 9	yes	yes	yes	yes	yes	no	no	no	yes	yes	yes	no	no	no	no
yes	no	no							30	Married	15	Muslim	yes	yes	5th	no			House wife	farmer	6	no		no	no			Not at all	Not at all	Not at all	Protected Spring	Pit Latrine/traditional pit toilet	no	6	no	no	no	no	yes	no	no	no	no	yes	no	no	no	no	no
yes	no	no							36	Married	20	Muslim	no			no			House wife	farmer	6	no		yes	no				Not at all	Not at all	Piped outside compound	Pit Latrine/traditional pit toilet	no	6	yes	yes	yes	yes	yes	no	no	yes	yes	yes	yes	no	no	no	no
no	no	yes				Male	22	Child’s date of birth verified	24	Married	18	Muslim	no			no			House wife	Pastoralist	4	yes	no	no	no				Not at all	Not at all	Protected hand pump spring	No facility/Bush/Field		6	no	yes	yes	no	yes	no	no	no	no	no	no	no	no	no	no
yes	yes	no	Male	8	Not possible to verify				25	Married	18	Muslim	no			no			House wife	Pastoralist	6	no		no	no				Not at all	Not at all	River	No facility/Bush/Field		6	no	no	no	no	no	no	no	no	no	no	no	no	no	no	no
no	no	no							28	Married	21	Muslim	no			no			House wife	Agro-pastoralist	6	yes	no	no	yes	yes	Not at all		Not at all	Not at all	Protected Spring	Flush toilet	yes	5 6	no	no	no	no	yes	no	no	no	no	no	yes	no	no	no	no
yes	no	no							21	Married	16	Protestant	no			no			Daily Laborer	Other	3	yes	no	yes	no				Not at all	Not at all	Piped into compound	Pit Latrine/traditional pit toilet	yes	6	no	yes	no	no	yes	no	no	no	no	no	no	no	no	no	no
no	yes	no	Female	11	Child’s date of birth verified				35	Married	22	Protestant	yes	yes	12th	yes	yes	8th	House wife	farmer	8	yes	no	yes	no			Not at all	Not at all	Not at all	Piped outside compound	Pit Latrine/traditional pit toilet	no	6	yes	yes	no	no	yes	no	no	no	yes	yes	yes	no	no	no	no
yes	no	no							40	Widowed	22	Muslim	yes	yes	8th				Daily Laborer		6	no		no	no			Not at all	Not at all	Not at all	Piped into dwelling	Flush toilet	yes	5 6	no	no	no	no	no	no	no	no	no	no	yes	no	no	no	no
no	yes	no	Female	11	Child’s date of birth verified				36	Married	20	Protestant	no			yes	yes	4th	House wife	farmer	6	no		no	no				Not at all	Less than once a week	Protected hand pump spring	Pit Latrine/traditional pit toilet	no	6 8	yes	no	no	no	yes	no	no	no	yes	no	yes	no	no	no	no
no	no	yes				Male	19	Not possible to verify	32	Married	19	Muslim	no			no			House wife	farmer	4	yes	no	no	no				Not at all	Not at all	River	Pit Latrine/traditional pit toilet	no	6	no	yes	no	no	yes	no	no	no	no	no	no	no	no	no	no
no	yes	no	Female	8	Not possible to verify				25	Married	19	Muslim	no			no			House wife	civil servant	6	no		no	no				Not at all	At least once a week	Piped outside compound	Pit Latrine/traditional pit toilet	no	6	no	no	no	yes	no	no	no	no	yes	yes	yes	no	no	no	no
yes	no	no							35	Married	18	Muslim	yes	yes	6th	yes	yes	1st	Farmer	farmer	8	yes	no	no	no			Not at all	Not at all	Less than once a week	Piped outside compound	Pit Latrine/traditional pit toilet	no	5 6 9	no	yes	no	yes	yes	no	no	no	no	yes	no	no	no	no	no
yes	no	no							39	Married	20	Orthodox	no			no			House wife	daily Laborer	4	no		no	no				Not at all	Not at all	Piped outside compound	No facility/Bush/Field		6	no	yes	no	no	no	no	no	no	no	no	no	no	yes	no	no
yes	no	no							27	Married	21	Muslim	yes	yes	7th	yes	yes	8th	Farmer	farmer	5	yes	no	yes	no			Less than once a week	At least once a week	Less than once a week	Covered Well	Pit Latrine/traditional pit toilet	no	6	yes	yes	yes	no	yes	no	no	no	yes	yes	yes	no	no	no	no
yes	yes	no	Female	11	Child’s date of birth verified				25	Married	20	Protestant	yes	yes	10th	yes	yes	8th	House wife	farmer	4	yes	yes	yes	no			At least once a week	At least once a week	At least once a week	Piped outside compound	Pit Latrine/traditional pit toilet	no	6	yes	yes	no	yes	yes	no	no	yes	yes	yes	yes	no	no	no	no
yes	no	no							32	Married	20	Orthodox	yes	yes	3rd	yes	yes	5th	House wife	farmer	5	no		no	no			Not at all	Not at all	Not at all	Piped outside compound	Pit Latrine/traditional pit toilet	yes	6	no	no	no	no	no	no	no	no	yes	yes	yes	no	no	no	no
yes	no	no							40	Married	25	Protestant	no			no			House wife	farmer	7	no		no	no				Not at all	Not at all	Piped outside compound	Pit Latrine/traditional pit toilet	no	6	no	no	no	no	no	no	no	no	yes	yes	no	no	no	no	no
yes	no	yes				Male	20	Not possible to verify	38	Married	21	Muslim	no			no			House wife	Agro-pastoralist	10	no		no	no				Not at all	Not at all	Open Well	Other	no	5 6	no	no	no	no	yes	no	no	no	no	no	yes	no	no	no	no
yes	no	no							18	Never married		Orthodox	yes	no					Student		5	no		no	no			Not at all	Less than once a week	At least once a week	Piped outside compound	Pit Latrine/traditional pit toilet	no	5 6 12	no	yes	yes	yes	no	no	yes	no	no	yes	yes	no	no	no	no
no	yes	no	Male	10	Child’s date of birth verified				29	Married	16	Muslim	no			no			House wife	Pastoralist	8	no		no	no				Not at all	Not at all	River	No facility/Bush/Field		6	no	no	no	no	no	no	no	no	no	no	no	no	no	no	no
yes	no	no							30	Married	14	Muslim	no			no			House wife	Pastoralist	9	no		no	no				Not at all	Not at all	River	No facility/Bush/Field		6	no	no	no	no	no	no	no	no	no	no	no	no	yes	no	no
yes	no	no							28	Married	18	Muslim	no			no			House wife	Agro-pastoralist	6	no		no	no				Not at all	Not at all	Rainwater	No facility/Bush/Field		6	no	no	no	no	no	no	no	no	no	no	no	no	no	no	no
yes	no	no							30	Married	19	Muslim	yes	yes	5th	yes	yes	7th	House wife	Trader/Merchant	3	yes	no	no	no			Not at all	Not at all	Not at all	Piped outside compound	Pit Latrine/traditional pit toilet	no	5 6 12	yes	yes	no	no	yes	no	no	yes	yes	yes	yes	no	no	no	no
no	no	yes				Female	23	Not possible to verify	31	Married	19	Muslim	no			no			House wife	farmer	8	no		no	no				Not at all	Not at all	Protected hand pump spring	No facility/Bush/Field		6	no	yes	no	no	yes	no	no	no	no	no	no	no	no	no	no
no	no	yes				Female	16	Not possible to verify	32	Married	27	Muslim	no			no			House wife	no work	2	no		no	no				Not at all	Not at all	River	Flush toilet	no	6	no	yes	no	no	no	no	no	no	no	no	no	no	no	no	no
yes	no	no							19	Married	16	Muslim	yes	yes	11th	yes	yes	University/college diploma	House wife	daily Laborer	4	yes	no	no	no			Not at all	Not at all	Not at all	Piped outside compound	No facility/Bush/Field		5 6	no	no	no	no	yes	no	no	no	no	no	yes	no	no	no	yes
yes	no	no							29	Married	20	Orthodox	no			no			House wife	daily Laborer	4	no		no	no				Not at all	At least once a week	Piped outside compound	Pit Latrine/traditional pit toilet	no	5 6	no	yes	no	yes	yes	no	no	no	yes	yes	yes	no	no	no	no
no	yes	no	Male	10	Child’s date of birth verified				24	Married	18	Muslim	yes	yes	6th	yes	yes	10th	House wife	Trader/Merchant	5	yes	yes	yes	no			Not at all	Not at all	Not at all	Piped into compound	Ventilated improved pit latrine (VIP)	no	5 6	yes	yes	no	yes	yes	no	yes	yes	yes	yes	yes	no	no	no	no
yes	no	no							35	Married	19	Muslim	no			no			House wife	farmer	7	no		no	no				Not at all	Not at all	Piped outside compound	Pit Latrine/traditional pit toilet	no	6	no	no	no	no	no	no	no	no	no	no	no	no	no	no	no
no	no	yes				Male	14	Not possible to verify	20	Married	18	Protestant	yes	yes	7th	yes	yes	10th	House wife	farmer	4	yes	no	yes	no			Not at all	Less than once a week	At least once a week	Piped outside compound	Pit Latrine/traditional pit toilet	yes	5 6 9	yes	yes	yes	yes	yes	no	no	no	no	no	no	no	no	no	yes
yes	no	no							30	Married	20	Muslim	no			yes	yes	7th	House wife	farmer	6	no		no	no				Not at all	Less than once a week	Open Spring	Pit Latrine/traditional pit toilet	no	6	no	no	no	no	no	no	no	no	no	yes	no	no	no	no	no
yes	no	no							25	Married	16	Muslim	yes	yes	6th	yes	yes	4th	House wife	farmer	10	yes	no	yes	no			Not at all	Not at all	At least once a week	Piped into compound	Ventilated improved pit latrine (VIP)	no	5 6	yes	yes	no	yes	yes	no	no	yes	yes	yes	yes	no	no	no	no
no	no	yes				Male	19	Not possible to verify	39	Married	22	Muslim	no			no			House wife	daily Laborer	6	yes	no	no	no				Not at all	Not at all	Protected hand pump spring	No facility/Bush/Field		6	no	no	no	no	yes	no	no	no	no	no	no	no	no	no	no
yes	no	no							32	Married	19	Orthodox	no			yes	yes	12th	House wife	Non-governemnt employee	5	no		no	no				Not at all	At least once a week	Piped outside compound	Pit Latrine/traditional pit toilet	yes	5 6	yes	yes	no	yes	yes	no	no	no	yes	yes	no	no	no	no	no
yes	no	no							28	Married	20	Muslim	no			no			Pastoralist	Pastoralist	4	no		no	no				Not at all	Not at all	Piped outside compound	No facility/Bush/Field		6	no	no	no	no	no	no	no	no	no	no	no	no	no	no	no
yes	no	no							28	Married	23	Muslim	yes	yes	3rd	no			House wife	farmer	4	yes	no	no	no			Not at all	Less than once a week	Not at all	Rainwater	No facility/Bush/Field		5 6 7 8	no	no	yes	no	yes	no	no	no	no	no	yes	no	yes	no	no
no	no	yes				Female	21	Not possible to verify	20	Married	16	Muslim	no			no			House wife	farmer	4	no		no	no				Not at all	Not at all	Piped outside compound	No facility/Bush/Field		6	no	yes	yes	no	yes	no	no	no	no	no	yes	no	no	no	no
yes	no	no							30	Married	15	Muslim	no			no			House wife	Pastoralist	5	no		no	no				Not at all	Not at all	Piped outside compound	No facility/Bush/Field		6	no	no	no	no	no	no	no	no	no	no	no	no	no	no	no
yes	no	no							35	Married	18	Muslim	no			no			House wife	farmer	7	no		no	no				Not at all	Not at all	Piped outside compound	Pit Latrine/traditional pit toilet	no	6	no	no	no	no	no	no	no	no	no	yes	no	no	no	no	no
yes	yes	no	Female	7	Not possible to verify				29	Married	18	Muslim	no			no			House wife	Pastoralist	7	no		no	no				Not at all	Not at all	River	No facility/Bush/Field		6	no	no	no	no	no	no	no	no	no	no	no	no	no	no	no
no	no	yes				Female	16	Child’s date of birth verified	30	Married	20	Muslim	no			no			House wife	Agro-pastoralist	7	yes	no	no	yes	yes	At least once a week		At least once a week	At least once a week	Open Well	No facility/Bush/Field		6 7 8	yes	no	yes	no	yes	no	no	yes	yes	yes	yes	no	yes	no	no
yes	no	no							19	Married	17	Protestant	no			no			Daily Laborer	daily Laborer	3	no		no	no				Not at all	At least once a week	Piped outside compound	Pit Latrine/traditional pit toilet	no	5 6	no	yes	no	yes	no	no	no	no	no	yes	yes	no	no	no	no
no	no	yes				Female	13	Not possible to verify	34	Married	19	Muslim	no			no			House wife	farmer	6	no		no	no				Not at all	Not at all	Piped into dwelling	Other	no	6	no	no	no	no	no	no	no	no	no	no	no	no	no	no	no
yes	no	no							37	Married	21	Muslim	no			no			House wife	Agro-pastoralist	7	yes	no	no	no				Not at all	Not at all	Open Well	Other	no	5 6	no	no	no	no	yes	no	no	no	no	no	yes	no	no	no	no
no	no	yes				Male	17	Not possible to verify	28	Married	15	Muslim	no			no			House wife	daily Laborer	3	no		no	no				Not at all	Not at all	River	Pit Latrine/traditional pit toilet	no	6	no	yes	yes	no	no	no	no	no	no	no	no	no	no	no	no
no	no	yes				Male	18	Not possible to verify	22	Married	16	Protestant	yes	yes	6th	yes	yes	8th	House wife	farmer	3	no		no	no			Not at all	Not at all	Not at all	Covered Well	Pit Latrine/traditional pit toilet	no	6	yes	no	no	no	no	no	no	no	yes	yes	no	no	no	no	no
yes	no	yes				Female	12	Not possible to verify	30	Married	18	Muslim	no			yes	yes	7th	House wife	farmer	3	yes	no	yes	no				Not at all	Not at all	River	No facility/Bush/Field		6	yes	no	no	no	no	no	no	yes	no	no	no	no	no	no	no
no	yes	no	Female	11	Child’s date of birth verified				25	Married	17	Orthodox	no			no			Daily Laborer	Trader/Merchant	4	yes	no	no	no				Not at all	Not at all	Piped outside compound	No facility/Bush/Field		6 8 9	no	yes	no	no	yes	no	no	no	no	no	no	no	no	no	no
no	no	yes				Female	23	Child’s date of birth verified	35	Married	20	Muslim	yes	yes	University/college diploma	yes	yes	University/college diploma	Civil Servant	civil servant	5	yes	yes	yes	yes	no	Not at all	Not at all	Not at all	At least once a week	Piped outside compound	Pit Latrine/traditional pit toilet	yes	5 6 12	yes	yes	no	yes	yes	no	no	yes	yes	yes	yes	no	no	no	no
no	no	yes				Male	14	Child’s date of birth verified	38	Married	19	Muslim	no			no			House wife	Pastoralist	6	no		no	no				Not at all	Not at all	Protected hand pump spring	No facility/Bush/Field		6	no	no	no	no	no	no	no	no	no	no	no	no	no	no	no
yes	yes	no	Female	6	Not possible to verify				25	Married	19	Muslim	yes	yes	7th	yes	yes	8th	House wife	Agro-pastoralist	6	yes	yes	no	yes	yes	Not at all	Not at all	Not at all	Not at all	Rainwater	No facility/Bush/Field		5 6 7	no	no	no	no	yes	no	no	no	no	no	no	no	no	no	no
no	no	yes				Female	20	Child’s date of birth verified	36	Married	25	Protestant	no			yes	yes	8th	House wife	farmer	5	no		no	no				Not at all	Not at all	Covered Well	Pit Latrine/traditional pit toilet	no	6	no	no	yes	no	no	no	no	no	yes	yes	no	no	yes	no	no
no	no	yes				Male	17	Not possible to verify	22	Married	17	Muslim	no			no			House wife	no work	1	no		no	no				Not at all	Not at all	River	Pit Latrine/traditional pit toilet	no	6	no	yes	no	no	no	no	no	no	no	no	no	no	no	no	no
yes	no	yes				Male	15	Child’s date of birth verified	25	Married	15	Muslim	yes	yes	7th	yes	yes	11th	Trader/Merchant	Trader/Merchant	5	yes	no	yes	yes	yes	At least once a week	Not at all	At least once a week	At least once a week	Piped into compound	Pit Latrine/traditional pit toilet	no	6	yes	yes	yes	yes	yes	yes	yes	no	yes	yes	yes	yes	no	no	no
no	yes	no	Male	8	Child’s date of birth verified				31	Married	23	Orthodox	no			no			House wife	farmer	5	no		no	no				Not at all	Not at all	Piped outside compound	Pit Latrine/traditional pit toilet	no	6	no	no	yes	no	no	no	no	no	yes	yes	yes	no	no	no	no
yes	no	no							35	Married	21	Muslim	no			no			House wife	Trader/Merchant	5	yes	no	no	no				Not at all	Not at all	Piped into dwelling	No facility/Bush/Field		5	no	no	no	no	no	no	no	no	no	no	yes	no	no	no	no
no	no	yes				Female	19	Not possible to verify	36	Married	20	Muslim	no			no			House wife	Pastoralist	5	yes	no	no	no				Not at all	Not at all	Open Well	No facility/Bush/Field		6	no	yes	no	no	yes	no	no	no	no	no	no	no	no	no	no
yes	no	no							29	Married	18	Protestant	yes	yes	4th	yes	yes	3rd	House wife	Trader/Merchant	6	no		no	no			Not at all	Not at all	Not at all	Open Spring	Pit Latrine/traditional pit toilet	no	6	no	no	no	no	no	yes	no	no	yes	yes	yes	no	no	no	no
yes	no	no							28	Married	20	Muslim	yes	yes	10th	yes	yes	5th	House wife	farmer	4	yes	no	no	no			Not at all	At least once a week	Not at all	Open Well	Pit Latrine/traditional pit toilet	yes	6	no	no	yes	no	yes	no	no	no	yes	yes	no	no	yes	no	no
yes	no	no							32	Married	21	Muslim	no			no			House wife	Agro-pastoralist	6	yes	no	no	no				Not at all	Not at all	Open Well	Other	no	5 6	no	no	no	no	yes	no	no	yes	yes	yes	yes	no	no	no	no
no	no	yes				Female	19	Not possible to verify	28	Married	19	Muslim	no			no			House wife	Agro-pastoralist	6	no		no	no				Not at all	Not at all	Protected Spring	No facility/Bush/Field		6	no	no	no	no	no	no	no	no	no	no	no	no	no	no	no
no	yes	no	Female	3	Child’s date of birth verified				18	Married	16	Muslim	yes	yes	6th	no			House wife	farmer	3	no		no	no			Not at all	Not at all	Not at all	Protected Spring	Pit Latrine/traditional pit toilet	no	6 7 8	yes	no	no	no	no	no	no	no	yes	no	no	no	no	no	no
yes	no	no							32	Married	16	Orthodox	yes	yes	8th	yes	yes	5th	House wife	farmer	6	yes	yes	yes	no			At least once a week	At least once a week	At least once a week	Piped into compound	Pit Latrine/traditional pit toilet	no	5 6 9	yes	no	yes	yes	yes	no	no	yes	yes	yes	yes	no	no	no	no
no	no	yes				Male	21	Child’s date of birth verified	43	Married	20	Muslim	no			no			House wife	Agro-pastoralist	6	yes	no	no	no				Not at all	Not at all	Protected Spring	Flush toilet	yes	5 6	no	no	no	no	yes	no	no	no	no	no	yes	no	no	no	no
yes	no	no							36	Married	32	Muslim	no			no			Agro-pastoralist	Agro-pastoralist	6	yes	no	no	no				Not at all	Not at all	Rainwater	No facility/Bush/Field		6	no	no	no	no	yes	no	no	no	no	no	no	no	no	no	no
no	no	yes				Female	13	Child’s date of birth verified	22	Married	15	Orthodox	yes	yes	7th	yes	yes	7th	House wife	farmer	4	yes	yes	yes	no			Not at all	At least once a week	Not at all	Piped outside compound	Pit Latrine/traditional pit toilet	no	5 6 12	yes	yes	yes	no	yes	no	no	no	yes	yes	yes	no	no	no	no
yes	no	no							34	Married	26	Muslim	no			no			Trader/Merchant	farmer	3	yes	yes	yes	yes	yes	At least once a week		Less than once a week	Less than once a week	River	Pit Latrine/traditional pit toilet	yes	5 6	yes	no	no	no	yes	no	no	no	no	no	yes	no	yes	no	no
yes	no	no							30	Married	14	Muslim	no			yes	yes	6th	House wife	farmer	5	no		no	no				Not at all	Not at all	Piped outside compound	Pit Latrine/traditional pit toilet	no	6	yes	no	no	no	yes	no	no	no	no	no	no	no	no	no	no
yes	no	no							30	Married	16	Protestant	yes	yes	10th	yes	yes	10th	House wife	daily Laborer	6	no		no	no			Not at all	At least once a week	At least once a week	Protected Spring	Pit Latrine/traditional pit toilet	no	6	yes	yes	yes	yes	yes	no	no	no	yes	yes	yes	no	no	no	no
no	no	yes				Female	22	Not possible to verify	32	Married	21	Muslim	no			no			House wife	farmer	6	yes	no	no	no				Not at all	Not at all	River	Pit Latrine/traditional pit toilet	no	6	no	yes	no	no	yes	no	no	no	no	no	no	no	no	no	no
no	no	yes				Female	18	Not possible to verify	42	Married	16	Muslim	yes	no		no			Farmer	farmer	9	no		no	no			Not at all	Not at all	Not at all	River	No facility/Bush/Field		6	no	yes	no	no	no	no	no	no	no	no	no	no	no	no	no
yes	no	no							23	Married	20	Orthodox	no			no			House wife	civil servant	3	no		no	no				Not at all	Not at all	Piped outside compound	No facility/Bush/Field		6	no	yes	no	no	no	no	no	no	no	no	no	no	no	no	no
yes	no	no							22	Married	18	Muslim	yes	yes	8th	yes	yes	10th	Farmer	farmer	3	yes	yes	yes	yes	yes	Almost every day	At least once a week	Less than once a week	Less than once a week	Covered Well	Pit Latrine/traditional pit toilet	no	6	yes	yes	yes	no	yes	no	no	no	yes	yes	yes	no	no	no	yes
no	yes	no	Male	11	Child’s date of birth verified				30	Married	17	Protestant	yes	yes	3rd	yes	yes	5th	House wife	farmer	5	no		no	no			Not at all	Not at all	Not at all	Protected Spring	Pit Latrine/traditional pit toilet	no	6	yes	no	no	no	yes	no	no	no	yes	yes	no	no	no	no	no
no	yes	no	Male	9	Not possible to verify				30	Married	19	Muslim	no			no			House wife	Pastoralist	8	no		no	no				Not at all	Not at all	River	No facility/Bush/Field		6	no	no	no	no	no	no	no	no	no	no	no	no	no	no	no
yes	no	yes				Male	13	Not possible to verify	38	Married	20	Muslim	no			no			House wife	farmer	6	yes	no	no	no				Not at all	Not at all	Covered Well	Other	no	5	no	yes	yes	no	yes	no	no	yes	yes	yes	yes	no	no	no	no
yes	no	no							28	Married	24	Protestant	yes	yes	7th	yes	yes	10th	Trader/Merchant	farmer	4	yes	no	yes	yes	yes	At least once a week	Not at all	At least once a week	Less than once a week	River	Pit Latrine/traditional pit toilet	yes	5 6	yes	yes	no	no	yes	no	yes	yes	yes	yes	yes	no	no	no	no
yes	no	no							24	Married	16	Orthodox	no			yes	no		House wife	farmer	4	yes	no	no	no				Less than once a week	Not at all	Piped outside compound	Pit Latrine/traditional pit toilet	no	5 6 9	yes	yes	yes	no	yes	no	no	no	yes	yes	yes	no	no	no	no
no	yes	no	Male	9	Not possible to verify				30	Married	26	Protestant	no			yes	no		Daily Laborer	daily Laborer	6	no		no	no				At least once a week	At least once a week	Piped outside compound	Pit Latrine/traditional pit toilet	no	6	yes	no	no	no	no	no	no	yes	yes	yes	no	no	no	no	yes
yes	no	no							20	Married	18	Muslim	yes	yes	5th	yes	yes	10th	House wife	daily Laborer	3	no		no	no			Not at all	Less than once a week	Not at all	Protected Spring	Pit Latrine/traditional pit toilet	no	5 6	yes	yes	no	no	yes	no	no	no	no	no	no	no	no	no	no
no	no	yes				Male	22	Child’s date of birth verified	26	Married	21	Protestant	yes	yes	8th	no			House wife	farmer	6	yes	no	no	no			Less than once a week	At least once a week	At least once a week	Open Spring	Pit Latrine/traditional pit toilet	no	6	no	no	no	no	yes	no	no	no	yes	yes	yes	no	no	no	no
no	no	yes				Male	22	Child’s date of birth verified	38	Married	21	Muslim	yes	yes	8th	yes	yes	12th	House wife	Agro-pastoralist	10	yes	no	no	yes	yes	Almost every day	Not at all	At least once a week	Not at all	Piped into dwelling	Flush toilet	yes	5 6	no	yes	yes	no	yes	no	no	yes	yes	yes	yes	no	no	no	no
yes	no	no							26	Married	18	Muslim	no			no			House wife	Pastoralist	7	no		no	no				Not at all	Not at all	Piped outside compound	No facility/Bush/Field		6	no	no	no	no	no	no	no	no	yes	yes	no	no	no	no	no
no	yes	no	Male	5	Not possible to verify				30	Married	20	Muslim	no			no			House wife	farmer	7	no		no	no				At least once a week	Not at all	Piped outside compound	Pit Latrine/traditional pit toilet	no	5 6	yes	no	yes	no	yes	no	no	no	no	no	yes	no	no	no	no
no	no	yes				Male	23	Child’s date of birth verified	26	Married	18	Muslim	yes	yes	4th	yes	yes	7th	House wife	farmer	4	yes	no	yes	no			Less than once a week	Less than once a week	Less than once a week	Protected hand pump spring	Pit Latrine/traditional pit toilet	no	6 8	yes	yes	yes	yes	yes	no	no	no	yes	yes	yes	no	no	no	no
yes	no	no							30	Married	23	Muslim	yes	yes	7th	yes	yes	University/college diploma	House wife	Pastoralist	6	yes	no	yes	yes	yes	Almost every day	Not at all	Not at all	Not at all	River	Pit Latrine/traditional pit toilet	no	6	yes	yes	no	yes	yes	no	yes	no	no	yes	yes	no	no	no	yes
no	yes	no	Male	1	Not possible to verify				28	Married	20	Protestant	yes	yes	7th	no			House wife	farmer	6	no		no	no			Not at all	Not at all	Not at all	Piped outside compound	Pit Latrine/traditional pit toilet	no	6	no	no	no	no	no	no	no	no	no	no	no	no	yes	no	no
yes	no	no							30	Married	20	Muslim	yes	yes	5th	yes	yes	9th	House wife	Agro-pastoralist	6	yes	yes	no	no			Not at all	Not at all	Not at all	Piped outside compound	No facility/Bush/Field		5 6	no	no	no	no	yes	no	no	no	no	no	yes	no	no	no	no
no	no	yes				Female	15	Child’s date of birth verified	26	Married	17	Muslim	no			no			House wife	farmer	6	no		no	no				Not at all	Not at all	Piped outside compound	Other	no	6	no	no	no	no	no	no	no	no	yes	yes	yes	no	no	no	no
no	yes	no	Female	6	Not possible to verify				33	Married	24	Muslim	no			no			House wife	Pastoralist	6	no		no	no				Not at all	Not at all	River	No facility/Bush/Field		6	no	no	no	no	no	no	no	no	no	no	no	no	no	no	no
no	yes	no	Male	11	Not possible to verify				25	Married	15	Orthodox	yes	yes	4th	yes	yes	7th	House wife	farmer	5	yes	yes	yes	no			Not at all	Not at all	At least once a week	Piped outside compound	Pit Latrine/traditional pit toilet	no	5 6 12	yes	yes	yes	yes	yes	no	no	no	yes	yes	yes	no	no	no	yes
no	yes	no	Male	11	Not possible to verify				33	Married	32	Muslim	no			no			House wife	Pastoralist	6	no		no	no				Not at all	Not at all	Rainwater	No facility/Bush/Field		6	no	no	no	no	no	no	no	no	no	no	no	no	no	no	no
no	no	yes				Female	16	Child’s date of birth verified	26	Married	18	Protestant	yes	yes	7th	yes	yes	8th	Trader/Merchant	daily Laborer	5	no		no	no			Not at all	Not at all	Not at all	Protected hand pump spring	Pit Latrine/traditional pit toilet	no	5 6 7 8	no	yes	yes	no	yes	no	no	no	yes	yes	yes	no	no	no	no
no	yes	no	Female	10	Child’s date of birth verified				26	Married	20	Protestant	yes	yes	10th	yes	yes	8th	House wife	Trader/Merchant	4	yes	yes	no	no			Not at all	Less than once a week	Not at all	Protected Spring	Pit Latrine/traditional pit toilet	no	5 6	no	yes	yes	no	yes	no	no	no	yes	yes	yes	no	yes	no	no
no	no	yes				Female	17	Not possible to verify	45	Married	14	Muslim	no			no			House wife	farmer	10	no		no	no				Not at all	Not at all	Protected hand pump spring	No facility/Bush/Field		6	no	yes	no	no	no	no	no	no	no	no	no	no	no	no	no
yes	no	no							37	Married	23	Muslim	no			no			House wife	Trader/Merchant	7	yes	yes	no	no				Not at all	Not at all	Rainwater	No facility/Bush/Field		5 6 7	no	no	no	no	yes	no	no	no	no	no	no	no	no	no	no
yes	no	no							27	Married	19	Muslim	yes	yes	5th	yes	yes	6th	House wife	farmer	4	yes	no	no	no			Not at all	Not at all	Not at all	Piped outside compound	Pit Latrine/traditional pit toilet	no	5 6	no	no	no	no	yes	no	no	no	no	no	yes	no	no	no	no
no	yes	no	Male	8	Child’s date of birth verified				22	Married	18	Protestant	yes	yes	9th	yes	yes	9th	House wife	farmer	3	no		no	no			Not at all	Not at all	Not at all	Covered Well	Pit Latrine/traditional pit toilet	no	6	yes	yes	no	no	yes	no	no	no	no	no	no	no	no	no	no
no	yes	no	Female	5	Not possible to verify				22	Married	17	Protestant	yes	yes	10th	yes	yes	7th	House wife	farmer	4	no		no	no			Not at all	Not at all	Not at all	Open Spring	Pit Latrine/traditional pit toilet	no	6	no	no	no	no	no	no	no	no	yes	yes	no	no	no	no	no
yes	no	no							44	Divorced	18	Muslim	yes	yes	6th	yes			House wife	Trader/Merchant	7	no		no	no			Not at all	Not at all	Not at all	River	No facility/Bush/Field		5 6	no	yes	no	no	no	no	no	no	yes	yes	yes	no	no	no	no
yes	no	no							24	Married	15	Muslim	no			no			House wife	Pastoralist	5	no		no	no				Less than once a week	Less than once a week	River	Flush toilet	yes	5 6	no	no	no	no	no	no	no	no	no	no	no	no	yes	no	no
yes	no	no							35	Married	16	Muslim	no			no			House wife	Pastoralist	9	no		no	no				Not at all	Not at all	River	No facility/Bush/Field		6	no	no	no	no	no	no	no	no	no	no	no	no	yes	no	no
no	no	yes				Male	13	Child’s date of birth verified	25	Married	18	Orthodox	yes	yes	4th	yes	yes	3rd	House wife	farmer	4	yes	no	no	no			Not at all	Less than once a week	Not at all	Piped outside compound	No facility/Bush/Field		5 6	no	yes	no	no	yes	no	no	no	no	no	yes	yes	no	no	no
yes	no	no							35	Married	20	Muslim	no			no			House wife	Pastoralist	8	no		no	no				Not at all	Not at all	River	No facility/Bush/Field		6	no	no	no	no	no	no	no	no	no	no	no	no	no	no	no
yes	no	no							39	Never married		Muslim	yes	no					Trader/Merchant		3	yes	no	yes	no			Not at all	Not at all	Not at all	Piped outside compound	No facility/Bush/Field		5 6	no	no	no	no	no	yes	no	no	no	no	yes	no	no	no	no
no	no	yes				Male	19	Not possible to verify	25	Married	18	Muslim	no			no			House wife	Pastoralist	5	no		no	no				Not at all	Not at all	Rainwater	No facility/Bush/Field		6	no	no	no	no	no	no	no	no	yes	yes	no	no	no	no	no
yes	no	no							34	Married	21	Muslim	no			no			House wife	Agro-pastoralist	8	yes	no	no	no				Not at all	Not at all	Open Well	Other	no	5 6	no	no	no	no	yes	no	no	no	no	no	yes	no	no	no	no
yes	no	no							28	Married	22	Orthodox	no			no			House wife	farmer	3	yes	no	yes	no				At least once a week	At least once a week	River	Pit Latrine/traditional pit toilet	yes	5	yes	yes	no	yes	yes	no	no	no	no	no	no	no	no	no	no
yes	no	no							32	Married	25	Muslim	yes	yes	10th	yes	yes	5th	Trader/Merchant	Agro-pastoralist	4	no		no	no			Not at all	Not at all	At least once a week	River	Pit Latrine/traditional pit toilet	no	5 6	no	yes	no	yes	no	no	yes	no	no	no	no	no	no	no	yes
yes	no	no							35	Married	16	Muslim	no			yes	yes	6th	House wife	farmer	8	yes	no	yes	no				Not at all	At least once a week	Piped into compound	Ventilated improved pit latrine (VIP)	yes	5 6	yes	yes	no	yes	yes	no	no	no	yes	yes	yes	no	no	no	no
no	yes	no	Male	9	Child’s date of birth verified				26	Married	18	Muslim	yes	yes	10th	yes	yes	University/college diploma	House wife	civil servant	5	yes	yes	no	no			Not at all	Less than once a week	At least once a week	River	Pit Latrine/traditional pit toilet	no	5 6	yes	yes	yes	yes	yes	no	no	no	yes	yes	yes	no	no	no	yes
yes	no	no							37	Married	20	Muslim	no			no			Trader/Merchant	Agro-pastoralist	1	yes	yes	no	no				Not at all	Not at all	Rainwater	No facility/Bush/Field		5 6 7	no	no	no	no	yes	no	no	no	no	no	no	no	no	no	no
yes	no	no							19	Married	18	Muslim	no			no			House wife	Pastoralist	2	no		no	no				Not at all	Not at all	Rainwater	No facility/Bush/Field		6	no	no	no	no	no	no	no	no	yes	yes	no	no	no	no	no
no	yes	no	Male	4	Child’s date of birth verified				22	Married	17	Protestant	yes	yes	9th	yes	yes	10th	House wife	farmer	5	no		no	no			Not at all	Not at all	Not at all	Protected hand pump spring	No facility/Bush/Field		6 8	no	no	no	no	no	no	no	no	yes	yes	yes	no	no	no	no
no	yes	no	Male	5	Child’s date of birth verified				25	Married	20	Protestant	no			yes	yes	6th	House wife	farmer	3	no		no	no				At least once a week	Not at all	Protected Spring	Pit Latrine/traditional pit toilet	yes	5 6	no	no	no	no	no	no	no	no	yes	yes	yes	no	yes	no	no
yes	no	no							25	Married	15	Protestant	no			yes	yes	5th	House wife	farmer	7	yes	no	yes	no				Not at all	Not at all	Piped outside compound	Pit Latrine/traditional pit toilet	no	6	yes	yes	no	no	yes	no	no	no	no	no	no	no	no	no	no
yes	no	no							30	Married	13	Muslim	no			yes	no		Pastoralist	Pastoralist	7	yes	no	no	no				Not at all	Not at all	Piped outside compound	No facility/Bush/Field		5	no	no	no	no	yes	no	no	no	no	no	no	no	no	no	no
no	yes	no	Female	0	Child’s date of birth verified				30	Married	24	Protestant	yes	yes	6th	yes	yes	7th	House wife	farmer	5	no		no	no			Not at all	Not at all	Not at all	Piped outside compound	Pit Latrine/traditional pit toilet	no	6	no	yes	no	no	no	no	no	no	yes	yes	yes	no	no	no	no
yes	no	no							26	Married	17	Muslim	no			no			Pastoralist	Pastoralist	7	no		no	no				Not at all	Not at all	Rainwater	No facility/Bush/Field		6	no	no	no	no	no	no	no	no	no	no	no	no	no	no	no
yes	no	no							30	Married	21	Muslim	no			no			House wife	Pastoralist	6	no		no	no				Not at all	Not at all	Piped outside compound	No facility/Bush/Field		5 6 7	no	no	no	no	no	no	no	no	no	no	no	no	no	no	no
no	no	yes				Male	23	Not possible to verify	33	Married	16	Muslim	no			no			House wife	farmer	7	yes	no	no	no				Not at all	Not at all	River	Pit Latrine/traditional pit toilet	yes	6	no	yes	yes	yes	yes	no	no	no	no	no	no	no	no	no	no
no	no	yes				Male	21	Not possible to verify	26	Married	22	Muslim	yes	yes	4th	no			Trader/Merchant	Pastoralist	3	yes	yes	no	no			Not at all	Not at all	Not at all	Open Spring	No facility/Bush/Field		6	no	no	no	no	yes	no	no	no	no	no	no	no	no	no	no
no	no	yes				Male	23	Not possible to verify	37	Married	17	Muslim	yes	yes	3rd	no			House wife	farmer	10	no		no	no			Not at all	Not at all	Not at all	Open Spring	No facility/Bush/Field		6	no	no	no	no	no	no	no	no	no	no	no	no	yes	no	no
yes	no	no							23	Married	23	Protestant	yes	yes	4th	no			House wife	farmer	5	yes	no	no	no			Not at all	Not at all	Not at all	Piped outside compound	Pit Latrine/traditional pit toilet	no	6	no	no	no	no	no	no	no	no	yes	yes	yes	no	no	no	no
no	yes	no	Male	11	Not possible to verify				20	Married	16	Muslim	no			no			Farmer	farmer	4	no		no	no				Less than once a week	Not at all	Open Spring	Pit Latrine/traditional pit toilet	no	5 6 7	no	yes	no	no	yes	no	no	no	yes	yes	no	no	no	no	no
yes	no	yes				Female	15	Not possible to verify	36	Married	17	Muslim	no			yes	yes	4th	House wife	farmer	9	no		no	no				Less than once a week	Less than once a week	Protected Spring	Pit Latrine/traditional pit toilet	no	6	no	no	yes	no	no	no	no	no	no	no	no	no	no	no	no
yes	no	no							25	Married	18	Muslim	yes	yes	3rd	no			House wife	Trader/Merchant	4	no		no	no			Not at all	Less than once a week	Not at all	Protected Spring	Pit Latrine/traditional pit toilet	no	6	yes	yes	yes	no	yes	no	no	no	no	yes	no	no	no	no	no
yes	no	no							26	Married	16	Muslim	no			no			Pastoralist	Pastoralist	5	no		no	no				Not at all	Not at all	Piped outside compound	No facility/Bush/Field		6	no	no	no	no	yes	no	no	no	no	no	no	no	no	no	no
no	no	yes				Female	13	Child’s date of birth verified	25	Married	19	Muslim	yes	yes	8th	no			Trader/Merchant	farmer	4	yes	yes	yes	no			Not at all	At least once a week	Not at all	River	Pit Latrine/traditional pit toilet	yes	6	no	yes	yes	no	yes	no	no	no	no	no	yes	no	no	no	no
yes	no	no							36	Married	15	Muslim	no			no			House wife	Pastoralist	5	no		no	no				Not at all	At least once a week	River	Pit Latrine/traditional pit toilet	no	6	no	yes	no	yes	no	no	no	no	no	no	yes	no	no	no	no
no	no	yes				Female	15	Child’s date of birth verified	38	Married	22	Muslim	no			no			House wife	Agro-pastoralist	8	yes	yes	no	no				Not at all	Not at all	Rainwater	No facility/Bush/Field		5 6 7	no	yes	no	no	yes	no	no	no	no	no	no	no	no	no	no
no	no	yes				Female	23	Child’s date of birth verified	30	Married	16	Protestant	yes	yes	5th	yes	yes	12th	House wife	farmer	6	no		no	no			Not at all	Not at all	Not at all	Protected Spring	Pit Latrine/traditional pit toilet	no	5 6	no	no	no	no	no	no	no	no	yes	yes	yes	no	yes	no	no
yes	no	no							25	Married	18	Protestant	yes	yes	7th	yes	yes	7th	House wife	farmer	3	no		no	no			Not at all	Not at all	Not at all	Protected Spring	Pit Latrine/traditional pit toilet	no	5 6	no	no	no	no	no	no	no	no	yes	yes	yes	no	no	no	no
no	yes	no	Male	11	Child’s date of birth verified				29	Married	18	Protestant	yes	yes	8th	yes	yes	5th	House wife	farmer	6	no		yes	no			At least once a week	At least once a week	At least once a week	Open Spring	Pit Latrine/traditional pit toilet	yes	6	yes	yes	no	no	yes	no	no	no	no	yes	yes	no	no	no	no
no	no	yes				Female	22	Child’s date of birth verified	24	Married	18	Protestant	yes	yes	6th	yes	yes	5th	House wife	daily Laborer	4	no		yes	no			Not at all	Not at all	Less than once a week	Protected Spring	Pit Latrine/traditional pit toilet	no	6 8	no	no	no	no	no	no	no	no	yes	yes	yes	no	no	no	no
yes	no	no							30	Married	20	Muslim	no			no			House wife	Pastoralist	8	no		no	no				Not at all	Not at all	Rainwater	No facility/Bush/Field		5 6	no	no	no	no	no	no	no	no	no	no	no	no	no	no	no
yes	no	no							30	Married	20	Muslim	no			no			Daily Laborer	daily Laborer	1	no		no	no				Not at all	At least once a week	Piped outside compound	Pit Latrine/traditional pit toilet	no	5 6	no	no	no	yes	yes	no	no	no	no	yes	yes	no	no	no	no
yes	no	no							38	Married	20	Protestant	yes	yes	2nd	yes	yes	2nd	House wife	farmer	7	no		no	no			Not at all	Not at all	Not at all	Piped outside compound	Pit Latrine/traditional pit toilet	no	6	yes	no	no	no	no	no	no	no	yes	yes	yes	no	no	no	no
no	no	yes				Male	15	Not possible to verify	25	Married	20	Muslim	no			no			House wife	Pastoralist	4	no		no	no				Not at all	Not at all	River	No facility/Bush/Field		6 7	yes	no	no	no	yes	no	no	yes	no	yes	no	no	no	no	yes
no	yes	no	Male	4	Child’s date of birth verified				27	Divorced	22	Muslim	no			no			House wife	Agro-pastoralist	3	no		no	no				Not at all	Not at all	Rainwater	No facility/Bush/Field		5 6	no	no	no	no	no	no	no	yes	no	no	yes	no	no	no	no
yes	no	yes				Male	20	Child’s date of birth verified	26	Divorced	20	Muslim	no						House wife		3	yes	no	no	no				Not at all	Not at all	Rainwater	No facility/Bush/Field		6	no	no	no	no	yes	no	no	no	no	no	yes	no	no	no	no
yes	no	no							32	Married	18	Muslim	no			no			House wife	farmer	6	no		no	no				Not at all	Not at all	Piped outside compound	Pit Latrine/traditional pit toilet	no	6	no	no	no	no	no	no	no	no	yes	yes	yes	no	no	no	no
yes	no	no							42	Married	20	Muslim	no			no			House wife	Pastoralist	12	no		no	no				Not at all	Not at all	Piped outside compound	No facility/Bush/Field		96	no	no	no	no	no	no	no	no	no	no	no	no	no	no	no
no	no	yes				Female	16	Child’s date of birth verified	35	Married	38	Muslim	yes	no		no			House wife	daily Laborer	6	yes	yes	no	no			Not at all	Not at all	Not at all	Rainwater	No facility/Bush/Field		5 6 7	no	no	no	no	yes	no	no	no	no	no	no	no	no	no	no
yes	no	no							32	Married	15	Muslim	no			no			House wife	farmer	7	no		yes	no				Not at all	Not at all	Open Spring	Pit Latrine/traditional pit toilet	no	6	yes	no	no	no	yes	no	no	no	yes	yes	no	no	no	no	no
yes	no	yes				Male	20	Not possible to verify	30	Married	20	Muslim	yes	yes	10th	yes	yes	8th	House wife	farmer	5	no		no	no			Not at all	At least once a week	Not at all	Covered Well	Pit Latrine/traditional pit toilet	no	6	yes	no	yes	no	no	no	no	no	no	no	no	no	no	no	no
no	no	yes				Female	22	Not possible to verify	22	Married	21	Orthodox	yes	yes	11th	no			House wife	daily Laborer	4	yes	no	yes	no			Not at all	Not at all	Not at all	Other	No facility/Bush/Field		6	no	no	no	no	no	no	no	no	no	no	no	no	no	no	no
no	yes	no	Female	9	Child’s date of birth verified				28	Married	25	Protestant	yes	yes	10th	yes	yes	10th	House wife	Trader/Merchant	3	yes	no	no	no			Not at all	At least once a week	At least once a week	Piped outside compound	Pit Latrine/traditional pit toilet	no	6	yes	yes	yes	yes	yes	no	no	no	yes	yes	yes	no	no	no	no
yes	no	no							31	Married	20	Protestant	yes	yes	9th	yes	yes	8th	Trader/Merchant	Trader/Merchant	4	yes	no	yes	no			Not at all	Not at all	At least once a week	Piped into compound	Ventilated improved pit latrine (VIP)	no	4 5	yes	yes	no	yes	yes	no	yes	no	yes	yes	yes	no	no	no	yes
yes	no	no							30	Married	22	Muslim	no			no			House wife	no work	5	yes	no	no	no				Not at all	Not at all	Piped outside compound	Pit Latrine/traditional pit toilet	no	5 6	no	yes	no	yes	no	no	no	no	no	no	no	no	no	no	no
yes	no	no							24	Married	20	Protestant	yes	yes	10th	yes	yes	4th	House wife	daily Laborer	4	no		no	no			At least once a week	At least once a week	At least once a week	Piped outside compound	Pit Latrine/traditional pit toilet	no	6	yes	yes	yes	yes	yes	no	no	no	yes	yes	yes	no	no	no	yes
no	yes	no	Male	9	Child’s date of birth verified				28	Married	20	Protestant	yes	yes	4th	yes	yes	6th	House wife	Trader/Merchant	4	no		no	no			Not at all	Not at all	Not at all	Protected Spring	Pit Latrine/traditional pit toilet	no	6	yes	yes	no	no	no	no	no	no	yes	yes	yes	no	no	no	no
yes	yes	no	Male	3	Child’s date of birth verified				37	Married	20	Muslim	yes	yes	8th	no			House wife	farmer	4	yes	no	yes	no			At least once a week	At least once a week	Not at all	Covered Well	Pit Latrine/traditional pit toilet	no	6	yes	yes	yes	no	yes	no	no	no	yes	yes	yes	no	no	no	yes
no	no	yes				Male	18	Not possible to verify	31	Married	18	Protestant	no			yes	yes	7th	House wife	farmer	5	no		no	no				Not at all	Not at all	Covered Well	Pit Latrine/traditional pit toilet	no	6	yes	no	no	no	yes	no	no	no	yes	yes	no	no	no	no	no
yes	no	no							28	Married	20	Muslim	no			no			House wife	Pastoralist	8	no		no	no				Not at all	Not at all	River	No facility/Bush/Field		6	no	no	no	no	no	no	no	no	no	no	no	no	no	no	no
no	no	yes				Male	20	Child’s date of birth verified	32	Married	21	Orthodox	yes	yes	9th	yes	yes	10th	Daily Laborer	daily Laborer	6	no		no	no			Not at all	At least once a week	At least once a week	Piped outside compound	Pit Latrine/traditional pit toilet	no	5 6	no	yes	yes	yes	yes	no	no	no	yes	yes	yes	no	no	no	no
yes	no	no							27	Married	20	Protestant	yes	no		yes	no		Daily Laborer	daily Laborer	4	yes	no	no	no			Not at all	Not at all	At least once a week	River	Pit Latrine/traditional pit toilet	yes	5 6	no	yes	no	yes	yes	no	no	no	no	yes	yes	no	no	no	no
no	no	yes				Female	19	Not possible to verify	30	Married	17	Muslim	no			no			House wife	farmer	4	no		no	no				Not at all	Not at all	River	No facility/Bush/Field		6	no	yes	yes	no	yes	no	no	no	no	no	no	no	no	no	no
yes	no	no							36	Married	24	Muslim	no			no			House wife	farmer	11	yes	no	no	no				Not at all	Not at all	Rainwater	No facility/Bush/Field		5 6 7	no	no	no	no	no	no	no	no	no	no	yes	no	no	no	no
no	yes	no	Male	7	Not possible to verify				30	Married	17	Muslim	no			no			Farmer	farmer	7	no		no	no				Less than once a week	Not at all	Protected Spring	Pit Latrine/traditional pit toilet	no	6 7 8 9	yes	yes	no	no	yes	no	no	no	yes	yes	no	no	no	no	no
no	no	yes				Female	20	Child’s date of birth verified	34	Married	20	Muslim	yes	no		no			House wife	Agro-pastoralist	6	yes	no	no	no			Not at all	Not at all	Not at all	Rainwater	No facility/Bush/Field		5 6 7	no	no	no	no	yes	no	no	no	no	no	no	no	no	no	no
yes	no	yes				Female	13	Child’s date of birth verified	38	Divorced	22	Muslim	no						House wife		6	yes	yes	no	no				Not at all	Not at all	Rainwater	No facility/Bush/Field		5 6 7	no	no	no	no	yes	no	no	no	no	no	no	no	no	no	no
no	no	yes				Female	23	Child’s date of birth verified	32	Married	23	Muslim	no			no			House wife	Agro-pastoralist	8	yes	no	no	no				Not at all	Not at all	Covered Well	Flush toilet	yes	6	no	yes	yes	no	yes	no	no	yes	yes	yes	yes	no	no	no	no
yes	no	no							25	Married	18	Muslim	no			yes	yes	9th	House wife	farmer	4	no		yes	no				Less than once a week	Not at all	Piped outside compound	Pit Latrine/traditional pit toilet	no	6	yes	no	yes	no	yes	no	no	no	yes	yes	yes	no	no	no	no
yes	no	no							29	Married	15	Muslim	no			no			House wife	Pastoralist	6	no		no	no				Not at all	Not at all	Piped outside compound	No facility/Bush/Field		6	no	no	no	no	no	no	no	no	no	no	no	no	no	no	no
no	no	yes				Female	12	Child’s date of birth verified	29	Married	22	Muslim	no			no			House wife	Pastoralist	6	no		no	no				Less than once a week	Less than once a week	River	No facility/Bush/Field		5 6	no	no	yes	no	no	no	no	no	no	no	no	no	yes	no	no
yes	no	no							28	Married	20	Muslim	yes	yes	9th	yes	yes	5th	Farmer	farmer	3	yes	yes	yes	yes	yes	Almost every day	At least once a week	At least once a week	At least once a week	Covered Well	Pit Latrine/traditional pit toilet	no	6	yes	no	yes	yes	yes	no	no	no	yes	yes	yes	no	no	no	no
yes	no	no							22	Married	19	Protestant	yes	yes	11th	yes	yes	12th	Student	Student	3	yes	yes	yes	no			Not at all	Not at all	Not at all	Protected Spring	Pit Latrine/traditional pit toilet	no	6	yes	yes	no	no	yes	no	no	no	yes	yes	yes	no	no	no	no
yes	no	no							45	Married	17	Muslim	no			no			House wife	Pastoralist	10	no		no	no				Not at all	Not at all	River	No facility/Bush/Field		5 6	no	no	no	no	no	no	no	no	no	no	yes	no	no	no	no
no	no	yes				Female	12	Child’s date of birth verified	34	Married	24	Muslim	yes	yes	8th	yes	yes	10th	House wife	farmer	6	yes	no	no	no			Not at all	At least once a week	Not at all	Piped outside compound	Pit Latrine/traditional pit toilet	no	6 9	no	yes	yes	no	yes	no	no	no	yes	yes	yes	no	no	no	no
yes	no	no							30	Married	18	Muslim	no			no			House wife	daily Laborer	7	no		no	no				Not at all	Not at all	River	No facility/Bush/Field		6	no	no	no	no	no	no	no	no	no	no	no	no	no	no	no
no	yes	no	Male	9	Not possible to verify				28	Married	20	Muslim	no			no			House wife	Pastoralist	7	no		no	no				Not at all	Not at all	Piped into compound	No facility/Bush/Field		5 6	no	no	no	no	no	no	no	no	no	no	no	no	no	no	no
yes	no	no							27	Married	19	Muslim	no			no			Pastoralist	Pastoralist	4	no		no	no				Not at all	Not at all	Piped outside compound	No facility/Bush/Field		5 6	no	no	no	no	no	no	no	no	no	no	no	no	no	no	no
no	yes	no	Male	9	Child’s date of birth verified				27	Married	18	Muslim	no			yes	yes	8th	House wife	Pastoralist	5	no		no	no				Not at all	Not at all	Piped outside compound	No facility/Bush/Field		6	no	no	no	no	yes	no	no	no	no	yes	yes	no	no	no	no
yes	no	no							29	Married	14	Muslim	no			no			House wife	Pastoralist	5	no		no	no				Not at all	Not at all	Piped outside compound	No facility/Bush/Field		6	no	no	no	no	no	no	no	no	no	no	no	no	no	no	no
no	no	yes				Male	12	Child’s date of birth verified	30	Married	14	Orthodox	no			no			House wife	farmer	6	no		no	no				Not at all	Not at all	Protected hand pump spring	Pit Latrine/traditional pit toilet	no	6 9	yes	no	no	no	yes	no	no	no	no	no	no	no	yes	no	no
no	no	yes				Male	17	Child’s date of birth verified	30	Married	18	Protestant	yes	yes	10th	yes	yes	9th	House wife	farmer	6	yes	no	no	no			Not at all	Not at all	Not at all	Open Spring	Pit Latrine/traditional pit toilet	no	6 8	yes	no	no	no	no	no	no	no	yes	yes	yes	no	no	no	no
no	yes	no	Male	9	Not possible to verify				49	Married	27	Muslim	no			no			House wife	Trader/Merchant	6	yes	no	no	no				Not at all	Not at all	Open Well	Pit Latrine/traditional pit toilet	no	5 6	no	yes	no	no	yes	no	no	yes	yes	yes	yes	no	no	no	no
yes	no	yes				Male	17	Not possible to verify	26	Married	18	Orthodox	yes	yes	8th	yes	yes	University/college diploma	House wife	civil servant	4	no		no	no			Not at all	At least once a week	Not at all	Covered Well	Pit Latrine/traditional pit toilet	no	5 6	no	yes	yes	no	yes	no	no	no	yes	yes	yes	no	no	no	no
yes	no	no							32	Married	16	Muslim	no			no			House wife	civil servant	4	no		no	no				Not at all	Not at all	Piped outside compound	No facility/Bush/Field		5 6	yes	no	no	yes	yes	no	no	no	no	no	yes	no	no	no	no
yes	no	no							25	Married	21	Protestant	no			no			House wife	Trader/Merchant	4	no		no	no				Not at all	Less than once a week	Protected Spring	Pit Latrine/traditional pit toilet	yes	6	no	yes	no	no	yes	no	no	no	yes	yes	yes	no	no	no	yes
yes	no	no							28	Married	15	Muslim	no			no			House wife	Pastoralist	5	no		no	no				Not at all	Not at all	Piped outside compound	No facility/Bush/Field		6	no	no	no	no	no	no	no	no	no	no	no	no	no	no	no
no	no	yes				Female	21	Not possible to verify	26	Married	18	Muslim	yes	yes	7th	yes	yes	6th	Trader/Merchant	farmer	3	yes	yes	yes	no			Not at all	Not at all	Less than once a week	Open Spring	Pit Latrine/traditional pit toilet	yes	6	yes	yes	yes	yes	yes	no	yes	no	yes	yes	yes	no	no	no	no
no	no	yes				Male	18	Child’s date of birth verified	35	Married	17	Muslim	no			no			House wife	farmer	6	yes	no	no	no				Not at all	Not at all	Open Spring	Pit Latrine/traditional pit toilet	yes	6	no	yes	yes	no	yes	no	no	no	no	no	no	no	no	no	no
yes	yes	no	Male	10	Child’s date of birth verified				28	Married	22	Muslim	yes	yes	8th	yes	yes	12th	House wife	civil servant	4	yes	yes	yes	no			Not at all	Not at all	Not at all	Piped into dwelling	Pit Latrine/traditional pit toilet	no	5 6	yes	no	no	no	yes	no	no	yes	yes	no	yes	no	no	no	no
no	yes	no	Male	1	Not possible to verify				20	Married	16	Muslim	yes	yes	8th	yes	yes	9th	House wife	farmer	4	no		no	no			Not at all	Less than once a week	Not at all	Open Spring	Pit Latrine/traditional pit toilet	no	6 7 8	no	yes	yes	no	yes	no	no	no	no	yes	no	no	no	no	no
no	yes	no	Female	10	Child’s date of birth verified				27	Married	20	Orthodox	yes	yes	4th	yes	yes	10th	House wife	farmer	4	no		no	no			Not at all	At least once a week	Not at all	Piped outside compound	Ventilated improved pit latrine (VIP)	no	6	yes	yes	yes	yes	yes	no	no	no	yes	yes	yes	no	no	no	no
yes	no	no							22	Married	18	Protestant	no			yes	yes	8th	House wife	daily Laborer	3	yes	no	no	no				Not at all	Not at all	Protected Spring	Pit Latrine/traditional pit toilet	no	6 8	no	no	no	no	yes	no	no	no	yes	yes	yes	no	no	no	no
yes	no	no							38	Married	18	Protestant	yes	yes	3rd	yes	yes	5th	House wife	farmer	5	no		no	no			Not at all	Not at all	Not at all	Protected Spring	Pit Latrine/traditional pit toilet	no	6	no	no	no	no	yes	no	no	no	yes	yes	yes	no	no	no	no
yes	no	no							28	Married	17	Muslim	no			no			House wife	Pastoralist	6	no		no	no				Not at all	Not at all	Pond/Lake/Dam	No facility/Bush/Field		6	no	no	no	no	no	no	no	no	no	no	no	no	no	no	no
yes	no	no							38	Married	17	Muslim	no			no			House wife	Pastoralist	4	yes	no	no	no				Not at all	Not at all	Piped outside compound	Pit Latrine/traditional pit toilet	no	6	no	yes	no	no	yes	no	no	no	no	no	yes	no	no	no	no
no	no	yes				Male	13	Child’s date of birth verified	26	Married	22	Muslim	yes	yes	4th	yes	yes	University/college degree or higher	House wife	civil servant	4	no		no	no			Not at all	Not at all	Not at all	Open Spring	Pit Latrine/traditional pit toilet	no	6	yes	no	no	no	yes	no	no	no	no	no	yes	no	no	no	no
no	no	yes				Male	22	Child’s date of birth verified	36	Married	16	Muslim	no			no			Farmer	farmer	6	no		no	no				Not at all	Not at all	Open Spring	No facility/Bush/Field		6	no	yes	yes	no	yes	no	no	no	no	no	no	no	no	no	no
yes	no	no							31	Married	19	Muslim	no			no			House wife	civil servant	11	no		no	no				Not at all	Not at all	Piped into compound	No facility/Bush/Field		6	no	no	no	no	no	no	no	no	no	no	no	no	no	no	no
yes	no	no							28	Married	26	Protestant	no			no			House wife	farmer	3	no		no	no				Not at all	Not at all	Piped outside compound	Pit Latrine/traditional pit toilet	yes	6	no	yes	no	no	no	no	no	no	yes	yes	yes	no	no	no	no
yes	no	no							29	Married	19	Muslim	no			no			House wife	Pastoralist	7	no		no	no				Not at all	Not at all	Other	No facility/Bush/Field		6	no	no	no	no	no	no	no	no	no	no	no	no	no	no	no
yes	no	no							28	Married	17	Protestant	yes	yes	9th	yes	yes	12th	House wife	daily Laborer	5	yes	no	no	no			Less than once a week	At least once a week	Less than once a week	Piped outside compound	Pit Latrine/traditional pit toilet	no	6	yes	yes	yes	no	yes	no	no	no	yes	yes	no	no	no	no	no
yes	no	no							32	Married	20	other	no			yes	yes	5th	House wife	farmer	7	yes	no	no	no				Less than once a week	Not at all	Open Spring	Pit Latrine/traditional pit toilet	yes	6	yes	yes	yes	no	yes	no	no	no	yes	yes	no	no	no	no	no
yes	no	no							26	Married	15	Muslim	no			no			House wife	farmer	5	yes	no	yes	no				Not at all	Not at all	River	No facility/Bush/Field		6	yes	no	no	no	yes	no	no	yes	no	no	no	no	no	no	no
yes	no	no							30	Married	22	Muslim	no			no			House wife	Agro-pastoralist	5	no		no	no				Not at all	Not at all	Open Well	No facility/Bush/Field		6	no	no	no	no	no	no	no	no	no	no	yes	no	no	no	no
yes	no	no							35	Married	17	Orthodox	no			yes	yes	8th	House wife	farmer	7	no		no	no				Not at all	Not at all	Protected Spring	Pit Latrine/traditional pit toilet	no	6 8	yes	no	no	no	yes	no	no	no	yes	yes	yes	no	no	no	no
yes	no	no							28	Married	18	Muslim	yes	yes	6th	yes	yes	8th	House wife	farmer	2	yes	no	yes	no			Not at all	Less than once a week	Not at all	Piped outside compound	Pit Latrine/traditional pit toilet	no	6	yes	no	yes	no	yes	no	no	no	yes	yes	yes	no	no	no	no
no	yes	no	Male	8	Child’s date of birth verified				25	Married	21	Protestant	yes	yes	6th	no			House wife	farmer	4	no		no	no			Less than once a week	Less than once a week	Less than once a week	Piped outside compound	Pit Latrine/traditional pit toilet	no	6	no	no	no	no	yes	no	no	no	yes	yes	yes	no	no	no	no
yes	no	yes				Male	17	Not possible to verify	24	Married	16	Muslim	yes	yes	4th	yes	yes	4th	House wife	farmer	5	no		no	no			Not at all	Not at all	Not at all	Protected hand pump spring	Pit Latrine/traditional pit toilet	no	6	yes	no	no	no	yes	no	no	no	no	yes	no	no	no	no	no
no	yes	no	Male	6	Child’s date of birth verified				29	Married	19	Muslim	no			no			Pastoralist	Pastoralist	7	no		no	no				Not at all	Not at all	Piped outside compound	Pit Latrine/traditional pit toilet	no	6	no	yes	yes	no	yes	no	no	yes	yes	yes	yes	yes	no	yes	no
no	no	yes				Male	16	Child’s date of birth verified	28	Married	17	Muslim	no			no			House wife	farmer	5	no		no	no				Not at all	Not at all	Piped outside compound	Pit Latrine/traditional pit toilet	no	6	no	no	no	no	no	no	no	no	yes	yes	yes	no	no	no	no
yes	no	no							26	Married	18	Muslim	yes	yes	8th	yes	yes	10th	House wife	daily Laborer	3	yes	yes	yes	no			Not at all	Not at all	Not at all	Piped outside compound	No facility/Bush/Field		6	yes	no	no	no	yes	no	no	yes	yes	yes	yes	no	no	no	no
no	no	yes				Male	12	Child’s date of birth verified	28	Married	22	Protestant	yes	yes	10th	yes	yes	9th	House wife	Trader/Merchant	4	no		no	no			Not at all	Not at all	Not at all	Open Spring	Pit Latrine/traditional pit toilet	no	6 8	no	yes	yes	no	yes	no	no	no	yes	yes	yes	no	no	no	no
no	no	yes				Male	16	Child’s date of birth verified	30	Married	20	Muslim	no			no			House wife	Pastoralist	8	no		no	no				Not at all	Not at all	River	No facility/Bush/Field		6	no	no	no	no	no	no	no	no	no	no	no	no	no	no	no
no	no	yes				Male	22	Child’s date of birth verified	35	Married	18	Orthodox	yes	yes	University/college diploma	yes	yes	University/college degree or higher	Civil Servant	civil servant	5	yes	yes	yes	yes	no	Not at all	Not at all	Not at all	At least once a week	Piped outside compound	Pit Latrine/traditional pit toilet	yes	5 6 12	yes	yes	no	yes	yes	no	no	yes	yes	yes	yes	no	no	no	no
yes	no	no							26	Married	19	Protestant	no			no			House wife	farmer	4	no		no	no				Less than once a week	Less than once a week	Protected Spring	Pit Latrine/traditional pit toilet	no	6	yes	no	no	no	no	no	no	no	no	no	no	no	no	no	no
yes	no	no							20	Married	17	Muslim	yes	yes	10th	yes	yes	3rd	Farmer	farmer	4	yes	no	no	no			Not at all	Less than once a week	Not at all	Protected Spring	Pit Latrine/traditional pit toilet	no	6 7 8	no	yes	yes	no	yes	no	no	no	yes	yes	yes	no	no	no	no
yes	no	no							32	Married	17	Protestant	no			yes	yes	University/college diploma	House wife	farmer	7	no		no	no				Not at all	Not at all	Protected Spring	Pit Latrine/traditional pit toilet	no	6 8	yes	yes	no	no	yes	no	no	no	yes	yes	yes	no	no	no	no
no	yes	no	Female	11	Child’s date of birth verified				30	Married	20	Protestant	yes	yes	10th	yes	yes	4th	House wife	farmer	5	no		yes	no			Not at all	Not at all	Not at all	Piped outside compound	Pit Latrine/traditional pit toilet	no	6	yes	yes	no	no	yes	no	no	no	yes	yes	no	no	no	no	no
yes	no	no							23	Married	19	Muslim	no			no			House wife	Pastoralist	3	no		no	no				Not at all	Not at all	Rainwater	No facility/Bush/Field		6	no	no	no	no	no	no	no	no	yes	yes	no	no	no	no	no
no	yes	no	Male	5	Not possible to verify				26	Married	16	Protestant	no			yes	yes	1st	House wife	daily Laborer	4	yes	no	yes	no				Not at all	Less than once a week	Piped outside compound	Pit Latrine/traditional pit toilet	no	5 6	yes	yes	no	yes	yes	no	no	no	no	no	yes	no	no	no	no
no	yes	no	Female	3	Not possible to verify				25	Married	20	Muslim	yes	yes	6th	yes	yes	7th	House wife	farmer	4	no		no	no			Not at all	Not at all	Not at all	Piped outside compound	Other	no	6	yes	no	no	no	yes	no	no	no	yes	yes	yes	no	no	no	no
no	yes	no	Male	8	Child’s date of birth verified				29	Married	16	Muslim	no			yes	yes	5th	Pastoralist	Pastoralist	7	no		no	no				Not at all	Not at all	Piped outside compound	No facility/Bush/Field		6	no	no	no	no	yes	no	no	no	no	no	no	no	no	no	no
yes	no	no							35	Married	20	Muslim	no			no			House wife	Agro-pastoralist	6	yes	no	no	no				Not at all	Not at all	Open Well	Pit Latrine/traditional pit toilet	no	5 6	no	no	no	no	yes	no	no	yes	no	no	yes	no	no	no	no
no	no	yes				Female	23	Child’s date of birth verified	38	Married	25	Muslim	yes	yes	5th	yes	yes	8th	House wife	Non-governemnt employee	7	yes	no	no	yes	yes	At least once a week	Not at all	At least once a week	Not at all	Piped outside compound	Flush toilet	yes	5 6	no	no	yes	no	yes	no	no	no	no	yes	yes	no	no	no	no
no	yes	no	Female	5	Child’s date of birth verified				25	Married	14	Muslim	no			no			House wife	Pastoralist	7	no		no	no				Not at all	Not at all	Piped outside compound	No facility/Bush/Field		6	no	no	no	no	no	no	no	no	no	no	no	no	no	no	no
yes	no	no							33	Married	21	Muslim	yes	no		no			House wife	farmer	6	no		no	no			Not at all	Not at all	Not at all	Piped into dwelling	Pit Latrine/traditional pit toilet	yes	5 6	no	no	no	no	no	no	no	no	no	no	no	no	no	no	no
no	yes	no	Male	4	Child’s date of birth verified				31	Married	21	Protestant	no			no			House wife	farmer	8	no		no	no				Not at all	Not at all	Protected Spring	Pit Latrine/traditional pit toilet	no	6	no	no	no	no	no	no	no	no	yes	yes	no	no	no	no	no
yes	no	no							18	Never married		Muslim	yes	no					Student		2	yes	yes	yes	yes	yes	Less than once a week	Not at all	Less than once a week	Not at all	River	No facility/Bush/Field		6	yes	no	yes	no	yes	no	no	no	no	yes	no	no	no	no	no
no	no	yes				Male	18	Not possible to verify	30	Married	20	Muslim	no			yes	yes	9th	House wife	farmer	5	no		no	no				Not at all	Not at all	Piped outside compound	Pit Latrine/traditional pit toilet	no	6	no	yes	no	no	yes	no	no	no	no	no	no	no	no	no	no
no	yes	no	Male	10	Not possible to verify				28	Married	15	Orthodox	no			no			House wife	daily Laborer	5	no		no	no				Not at all	Not at all	Piped outside compound	No facility/Bush/Field		5 6	no	yes	no	no	no	no	no	no	no	no	yes	no	no	no	no
no	no	yes				Male	23	Not possible to verify	21	Married	17	Muslim	no			no			Pastoralist	Pastoralist	4	no		no	no				Not at all	Not at all	River	No facility/Bush/Field		6	no	no	no	no	yes	no	no	yes	no	no	no	no	no	no	no
no	yes	no	Male	8	Child’s date of birth verified				35	Married	15	Orthodox	no			yes	yes	3rd	House wife	farmer	8	no		no	no				Not at all	Not at all	Piped outside compound	Pit Latrine/traditional pit toilet	no	5 6	no	yes	yes	no	yes	no	no	no	yes	yes	yes	no	no	no	no
no	yes	no	Female	1	Child’s date of birth verified				28	Married	20	Muslim	no			no			House wife	Pastoralist	5	no		no	no				Not at all	Not at all	Piped outside compound	No facility/Bush/Field		6	no	no	no	no	no	no	no	no	no	yes	no	no	no	no	no
yes	no	no							29	Married	25	Catholic	yes	yes	8th	yes	yes	9th	House wife	farmer	5	yes	no	no	no			Not at all	Not at all	Not at all	Piped outside compound	Pit Latrine/traditional pit toilet	no	6	no	no	no	no	no	no	no	no	yes	yes	no	no	no	no	no
yes	no	no							32	Married	24	Muslim	yes	yes	10th	yes	yes	10th	House wife	Non-governemnt employee	9	yes	yes	yes	yes	no	Not at all	Not at all	Not at all	At least once a week	Piped into compound	Pit Latrine/traditional pit toilet	yes	5 6 12	yes	yes	no	yes	yes	no	yes	yes	yes	yes	yes	yes	no	no	no
no	yes	no	Female	3	Not possible to verify				26	Married	23	Muslim	yes	yes	10th	yes	no		House wife	Agro-pastoralist	3	yes	yes	no	yes	yes	Not at all	Not at all	Not at all	Not at all	Rainwater	No facility/Bush/Field		5 6 7	no	no	no	no	no	no	no	no	no	no	no	no	no	no	no
yes	no	no							30	Married	20	Muslim	no			no			House wife	Agro-pastoralist	6	yes	no	no	no				Less than once a week	Less than once a week	Rainwater	No facility/Bush/Field		5 6 7	no	no	yes	no	yes	no	no	no	no	no	yes	no	no	no	no
yes	no	no							26	Married	15	Muslim	no			no			House wife	Pastoralist	6	no		no	no				Not at all	Not at all	River	No facility/Bush/Field		5 6	no	no	no	no	no	no	no	no	no	no	no	no	no	no	no
no	no	yes				Female	12	Child’s date of birth verified	30	Married	15	Muslim	no			no			House wife	farmer	5	no		no	no				Not at all	Not at all	Protected hand pump spring	Flush toilet	no	6	no	no	no	no	no	no	no	no	no	no	no	no	no	no	no
yes	no	no							16	Married	15	Muslim	yes	yes	6th	yes	yes	8th	House wife	Non-governemnt employee	3	yes	no	no	no			Not at all	Not at all	At least once a week	Piped outside compound	No facility/Bush/Field		5 6	no	yes	yes	yes	yes	no	no	no	no	no	no	no	no	no	no
yes	no	no							41	Married	25	Muslim	no			no			House wife	farmer	10	yes	no	no	no				Not at all	Not at all	Rainwater	Other	no	5 6	no	no	no	no	yes	no	no	no	no	no	no	no	no	no	no
yes	no	no							36	Married	17	Protestant	yes	no		no			House wife	farmer	7	no		no	no			Not at all	Not at all	Not at all	Piped outside compound	Pit Latrine/traditional pit toilet	yes	6	no	no	no	no	no	no	no	no	yes	yes	yes	no	no	no	no
no	no	yes				Male	22	Not possible to verify	47	Married	23	Muslim	no			no			House wife	Agro-pastoralist	8	no		no	no				Not at all	Not at all	Open Well	Other	no	5 6	no	no	no	no	yes	no	no	no	no	no	yes	no	no	no	no
no	no	yes				Male	15	Child’s date of birth verified	30	Married	19	Protestant	no			yes	yes	9th	House wife	farmer	4	no		no	no				Not at all	Not at all	Piped outside compound	Pit Latrine/traditional pit toilet	no	6	no	no	no	no	no	no	no	no	no	no	no	no	yes	no	no
yes	no	no							24	Married	12	Muslim	no			no			House wife	Pastoralist	5	no		no	no				Not at all	Not at all	River	No facility/Bush/Field		5 6	no	no	no	no	no	no	no	no	no	yes	no	no	no	no	no
yes	no	no							20	Married	18	Muslim	yes	yes	6th	yes	yes	11th	Farmer	farmer	3	yes	yes	yes	yes	yes	Almost every day	At least once a week	At least once a week	At least once a week	Covered Well	Pit Latrine/traditional pit toilet	no	6	yes	yes	yes	yes	yes	no	yes	no	yes	yes	yes	yes	no	no	yes
yes	no	no							25	Married	19	Muslim	yes	yes	10th	yes	yes	8th	House wife	farmer	6	yes	yes	yes	yes	no	Not at all	Not at all	Not at all	At least once a week	Piped into compound	Pit Latrine/traditional pit toilet	no	5 6 12	yes	yes	no	yes	yes	no	no	no	no	yes	yes	no	no	no	no
no	no	yes				Female	21	Not possible to verify	33	Married	16	Muslim	no			no			House wife	Pastoralist	4	no		no	no				Not at all	Not at all	Protected hand pump spring	No facility/Bush/Field		6	no	no	no	no	no	no	no	no	no	no	no	no	no	no	no
yes	no	no							35	Married	18	Muslim	no			no			House wife	Pastoralist	10	no		no	no				Not at all	Not at all	Pond/Lake/Dam	No facility/Bush/Field		6	no	no	no	no	no	no	no	no	no	no	no	no	no	no	no
no	yes	no	Male	7	Not possible to verify				20	Married	17	Protestant	yes	yes	6th	yes	yes	10th	House wife	farmer	3	no		no	no			Not at all	Not at all	Not at all	Covered Well	Pit Latrine/traditional pit toilet	no	6	no	no	no	no	no	no	no	no	yes	yes	no	no	no	no	no
no	no	yes				Male	17	Child’s date of birth verified	32	Married	15	Muslim	yes	yes	6th	yes	yes	University/college diploma	House wife	civil servant	6	yes	no	no	no			Not at all	Not at all	Not at all	Protected hand pump spring	No facility/Bush/Field		6	no	yes	yes	no	yes	no	no	no	no	no	no	no	no	no	no
yes	no	no							24	Married	20	Protestant	yes	yes	10th	yes	yes	University/college diploma	House wife	civil servant	3	yes	yes	yes	no			At least once a week	At least once a week	Less than once a week	Piped outside compound	Pit Latrine/traditional pit toilet	no	6	yes	no	no	no	yes	no	no	no	yes	yes	yes	no	no	no	no
no	no	yes				Female	15	Child’s date of birth verified	35	Married	18	Muslim	no			no			House wife	farmer	10	no		no	no				Not at all	Not at all	Open Spring	Pit Latrine/traditional pit toilet	no	6 9	no	no	no	no	no	no	no	no	no	no	no	no	no	no	no
no	yes	no	Female	8	Not possible to verify				29	Married	13	Muslim	no			no			House wife	Pastoralist	7	no		no	no				Not at all	Not at all	Piped outside compound	Ventilated improved pit latrine (VIP)	no	5 6	no	yes	no	no	no	no	no	no	no	no	yes	no	no	no	no
no	yes	no	Male	4	Child’s date of birth verified				30	Married	17	Protestant	yes	yes	8th	yes	yes	10th	House wife	farmer	6	yes	no	no	no			Not at all	Not at all	At least once a week	Piped outside compound	Pit Latrine/traditional pit toilet	no	6	yes	yes	no	yes	yes	no	no	no	yes	yes	no	no	no	no	no
no	yes	no	Female	4	Child’s date of birth verified				36	Married	25	Protestant	yes	yes	10th	yes	yes	10th	House wife	farmer	5	yes	no	yes	no			Not at all	At least once a week	At least once a week	Piped outside compound	Pit Latrine/traditional pit toilet	no	6	yes	yes	yes	yes	yes	no	no	no	yes	yes	yes	no	no	no	no
no	yes	no	Male	6	Not possible to verify				28	Married	18	Muslim	yes	yes	6th	yes	yes	8th	House wife	Trader/Merchant	6	yes	no	no	no			Not at all	Less than once a week	Not at all	Protected Spring	Pit Latrine/traditional pit toilet	no	6	no	yes	yes	no	yes	no	no	no	no	yes	no	no	no	no	no
no	no	yes				Female	20	Not possible to verify	28	Married	21	Muslim	no			no			House wife	Agro-pastoralist	4	yes	no	no	no				Not at all	Not at all	Rainwater	No facility/Bush/Field		6	no	no	no	no	yes	no	no	no	yes	no	yes	no	no	no	no
no	yes	no	Female	3	Child’s date of birth verified				24	Married	19	Muslim	no			no			House wife	Pastoralist	4	no		no	no				Not at all	At least once a week	Piped outside compound	Pit Latrine/traditional pit toilet	no	5 6	no	yes	no	yes	no	no	no	no	yes	yes	no	no	no	no	no
yes	no	no							24	Married	19	Muslim	no			no			House wife	Pastoralist	4	no		no	no				Not at all	Not at all	Other	No facility/Bush/Field		6	no	no	no	no	no	no	no	no	no	no	no	no	no	no	no
no	yes	no	Male	2	Child’s date of birth verified				38	Married	25	Protestant	yes	yes	5th	yes	yes	6th	House wife	farmer	7	no		no	no			Not at all	Not at all	Not at all	Piped outside compound	Pit Latrine/traditional pit toilet	no	6	yes	yes	no	no	no	no	no	no	yes	yes	no	no	no	no	no
no	yes	no	Female	10	Not possible to verify				26	Married	20	Muslim	yes	yes	6th	yes	yes	8th	House wife	farmer	5	no		no	no			Not at all	Less than once a week	Not at all	Protected Spring	No facility/Bush/Field		6	no	yes	no	no	no	no	no	no	no	yes	no	no	no	no	no
no	no	yes				Female	14	Child’s date of birth verified	39	Married	21	Muslim	no			no			House wife	Agro-pastoralist	7	yes	yes	no	no				Not at all	Not at all	Rainwater	No facility/Bush/Field		5 6 7	no	no	no	no	yes	no	no	no	no	no	no	no	no	no	no
no	yes	no	Male	3	Child’s date of birth verified				38	Married	28	Protestant	yes	no		yes	yes	9th	House wife	farmer	7	no		no	no			Not at all	Not at all	Not at all	Piped outside compound	Pit Latrine/traditional pit toilet	no	6	yes	no	no	no	no	no	no	no	yes	yes	no	no	no	no	no
yes	no	no							39	Married	24	Muslim	no			no			House wife	Agro-pastoralist	8	no		no	no				Not at all	Not at all	Piped outside compound	No facility/Bush/Field		6	no	no	no	no	no	no	no	no	no	no	no	no	no	no	no
no	no	yes				Male	18	Child’s date of birth verified	36	Married	20	Orthodox	yes	yes	5th	yes	yes	8th	House wife	farmer	2	yes	no	yes	no			Not at all	Not at all	Not at all	Piped outside compound	Pit Latrine/traditional pit toilet	yes	6	yes	no	yes	yes	yes	no	no	no	yes	yes	yes	no	no	no	no
yes	no	no							18	Never married		Muslim	yes	no					Student		3	no		no	no			Not at all	Not at all	At least once a week	Piped into compound	Ventilated improved pit latrine (VIP)	no	5 6	no	yes	no	yes	no	no	yes	yes	no	yes	yes	no	no	no	no
no	yes	no	Male	7	Not possible to verify				46	Married	24	Muslim	no			no			House wife	Agro-pastoralist	9	no		no	no				Not at all	Not at all	Protected Spring	Other	no	6	no	no	no	no	no	no	no	no	no	no	no	no	no	no	no
yes	no	no							35	Married	15	Muslim	no			no			Farmer	farmer	8	no		no	no				Less than once a week	Not at all	Protected Spring	Pit Latrine/traditional pit toilet	no	6 7 8	no	yes	yes	no	yes	no	no	yes	yes	yes	no	no	no	no	no
yes	no	no							30	Married	18	Protestant	no			yes	yes	5th	House wife	farmer	6	no		no	no				Not at all	Not at all	Covered Well	Pit Latrine/traditional pit toilet	no	6	no	no	no	no	yes	no	no	no	yes	yes	no	no	no	no	no
yes	no	no							27	Married	17	Protestant	yes	yes	10th	yes	yes	7th	House wife	farmer	4	yes	no	no	no			Not at all	Not at all	Not at all	Piped outside compound	Pit Latrine/traditional pit toilet	no	6	no	no	no	no	no	no	no	no	no	no	yes	no	no	no	no
yes	no	no							25	Married	19	Protestant	yes	yes	9th	yes	yes	10th	House wife	civil servant	3	no		no	no			Not at all	Not at all	Less than once a week	Piped outside compound	Pit Latrine/traditional pit toilet	no	5 6	yes	no	no	yes	yes	no	no	no	no	no	yes	no	no	no	no
no	yes	no	Male	5	Not possible to verify				25	Married	19	Muslim	no			no			House wife	Pastoralist	4	no		no	no				Not at all	Not at all	Other	No facility/Bush/Field		6	no	no	no	no	no	no	no	no	no	no	no	no	no	no	no
no	yes	no	Female	7	Child’s date of birth verified				26	Married	24	Protestant	yes	yes	5th	yes	yes	4th	House wife	farmer	5	no		no	no			Less than once a week	Less than once a week	Less than once a week	Piped outside compound	Pit Latrine/traditional pit toilet	no	6	yes	yes	no	no	yes	no	no	no	yes	yes	no	no	no	no	no
yes	no	no							39	Married	21	Muslim	yes	no		no			Trader/Merchant	farmer	8	yes	yes	no	no			Not at all	Not at all	Not at all	Rainwater	No facility/Bush/Field		5 6 7	no	yes	no	no	yes	no	no	no	no	no	no	no	no	no	no
no	yes	no	Male	8	Child’s date of birth verified				25	Married	22	Protestant	yes	yes	12th	yes	yes	10th	Student	farmer	3	yes	yes	yes	no			Not at all	Not at all	Not at all	Piped outside compound	Pit Latrine/traditional pit toilet	no	6	no	no	no	no	no	no	no	no	yes	yes	no	no	no	no	no
no	no	yes				Male	23	Not possible to verify	27	Married	16	Muslim	no			no			House wife	farmer	5	no		no	no				Not at all	Not at all	Open Spring	No facility/Bush/Field		6	no	no	no	no	no	no	no	no	no	no	no	no	no	no	no
no	no	yes				Male	23	Not possible to verify	31	Married	23	Muslim	no			no			House wife	civil servant	6	no		no	no				Less than once a week	Less than once a week	River	No facility/Bush/Field		5 6	yes	no	no	no	no	no	no	no	no	no	yes	no	no	no	no
no	yes	no	Male	6	Child’s date of birth verified				28	Married	21	Protestant	yes	yes	10th	yes	yes	University/college diploma	House wife	civil servant	8	yes	no	no	no			Not at all	Not at all	Not at all	Piped outside compound	Pit Latrine/traditional pit toilet	no	6	no	yes	no	no	no	no	no	no	yes	yes	yes	no	no	no	no
yes	no	yes				Male	23	Not possible to verify	47	Married	23	Muslim	yes	no		no			House wife	Agro-pastoralist	7	yes	no	no	no			Not at all	Not at all	Not at all	Open Well	Other	no	5 6	no	no	no	no	yes	no	no	yes	yes	yes	yes	no	no	no	no
no	no	yes				Female	16	Not possible to verify	23	Married	19	Muslim	no			no			House wife	Trader/Merchant	3	yes	yes	yes	no				Not at all	Not at all	Protected hand pump spring	No facility/Bush/Field		6	no	no	no	no	yes	no	no	no	no	no	no	no	no	no	no
no	no	yes				Female	17	Child’s date of birth verified	26	Married	22	Protestant	yes	yes	University/college diploma	yes	yes	10th	House wife	Trader/Merchant	4	yes	yes	yes	no			At least once a week	At least once a week	At least once a week	Protected Spring	Pit Latrine/traditional pit toilet	no	5 6	no	yes	yes	yes	no	no	no	no	yes	yes	yes	no	no	no	no
yes	no	no							23	Married	17	Muslim	yes	yes	5th	yes	yes	10th	House wife	Trader/Merchant	4	yes	no	yes	no			Not at all	Less than once a week	Not at all	Piped outside compound	Pit Latrine/traditional pit toilet	no	5 6	yes	yes	yes	no	yes	no	no	no	yes	yes	yes	no	no	no	yes
yes	no	no							28	Married	22	Protestant	no			no			House wife	farmer	5	no		no	no				Less than once a week	Less than once a week	Protected Spring	Pit Latrine/traditional pit toilet	no	5 6	no	no	no	no	no	no	no	no	yes	yes	yes	no	yes	no	yes
no	yes	no	Female	5	Child’s date of birth verified				16	Married	15	Muslim	yes	yes	10th	yes	yes	10th	House wife	Trader/Merchant	3	no		no	no			Not at all	Not at all	Not at all	Protected Spring	Pit Latrine/traditional pit toilet	yes	6	yes	yes	no	no	no	no	no	no	no	yes	yes	no	no	no	no
yes	no	yes				Female	14	Child’s date of birth verified	33	Married	24	Muslim	no			yes	yes	4th	House wife	Trader/Merchant	4	yes	yes	no	no				Not at all	Not at all	Piped into dwelling	No facility/Bush/Field		5 6	no	no	no	no	yes	no	no	yes	no	no	yes	no	no	no	no
yes	no	no							24	Never married		Protestant	yes	yes	10th	yes			House wife		5	yes	yes	yes	no			At least once a week	At least once a week	Less than once a week	Protected Spring	Pit Latrine/traditional pit toilet	no	6	yes	yes	yes	yes	no	no	no	no	yes	yes	yes	no	no	no	no
no	no	yes				Male	21	Not possible to verify	42	Married	21	Muslim	no			no			House wife	Agro-pastoralist	8	yes	no	no	no				Not at all	Not at all	Open Well	Other	no	5 6	no	no	no	no	yes	no	no	no	no	no	yes	no	no	no	no
yes	no	no							38	Married	20	Muslim	yes	no		yes	yes	5th	Pastoralist	Trader/Merchant	11	no		no	no			Not at all	Not at all	Not at all	Piped outside compound	Pit Latrine/traditional pit toilet	yes	5 6	no	no	no	no	no	no	no	no	no	no	no	no	no	no	no
yes	yes	yes	Male	5	Child’s date of birth verified	Female	14	Not possible to verify	28	Married	19	Muslim	no			yes	yes	6th	House wife	Agro-pastoralist	8	yes	no	no	no				Less than once a week	Less than once a week	Rainwater	No facility/Bush/Field		5 6	no	no	yes	no	yes	no	no	yes	no	no	yes	no	no	no	no
no	yes	no	Female	10	Child’s date of birth verified				46	Married	20	Muslim	no			no			House wife	Pastoralist	10	no		no	no				Not at all	Not at all	Protected Spring	No facility/Bush/Field		5 6	no	yes	no	no	no	no	no	no	no	no	yes	no	no	no	no
no	yes	no	Male	11	Child’s date of birth verified				28	Married	24	Protestant	yes	yes	5th	yes	yes	7th	House wife	farmer	5	no		no	no			Not at all	Not at all	Not at all	Piped outside compound	Pit Latrine/traditional pit toilet	no	6	yes	yes	no	no	no	no	no	no	yes	yes	no	no	no	no	no
yes	no	no							20	Married	18	Muslim	no			no			House wife	Pastoralist	2	no		no	no				Less than once a week	Less than once a week	Other	No facility/Bush/Field		6	no	no	no	no	no	no	no	no	no	no	no	no	yes	no	no
yes	yes	yes	Female	2	Not possible to verify	Male	19	Not possible to verify	34	Married	17	Muslim	yes	yes	6th	yes	yes	9th	House wife	Trader/Merchant	6	no		no	no			Not at all	Not at all	Not at all	Open Well	Other	no	5 6	no	no	no	no	yes	no	no	no	no	no	yes	no	no	no	no
no	no	yes				Female	23	Not possible to verify	23	Married	19	Muslim	no			no			House wife	farmer	3	yes	no	no	no				Not at all	Not at all	Open Spring	No facility/Bush/Field		6	no	yes	no	no	yes	no	no	no	no	no	no	no	no	no	no
no	yes	no	Male	11	Child’s date of birth verified				25	Married	19	Protestant	yes	yes	7th	yes	no		House wife	farmer	4	no		no	no			Less than once a week	Less than once a week	Less than once a week	Protected Spring	Pit Latrine/traditional pit toilet	no	6	yes	yes	no	no	yes	no	no	no	yes	yes	no	no	no	no	no
no	no	yes				Female	18	Not possible to verify	24	Married	18	Muslim	no			yes	yes	4th	House wife	farmer	4	yes	no	no	no				Not at all	Not at all	Piped outside compound	Pit Latrine/traditional pit toilet	no	6	no	yes	no	no	yes	no	no	no	no	no	no	no	no	no	no
yes	no	no							32	Married	22	Muslim	no			no			Farmer	farmer	6	yes	no	no	no				At least once a week	Not at all	Covered Well	Pit Latrine/traditional pit toilet	no	6	no	yes	yes	no	yes	no	no	no	yes	yes	yes	no	no	no	no
yes	no	no							39	Married	23	Muslim	yes	yes	9th	yes	yes	5th	House wife	Agro-pastoralist	6	yes	no	no	no			Not at all	Not at all	Not at all	Piped outside compound	No facility/Bush/Field		5 6	no	no	yes	no	no	no	no	no	no	no	yes	no	no	no	no
yes	no	no							25	Married	20	Protestant	no			no			House wife	daily Laborer	3	yes	no	yes	no				Less than once a week	Less than once a week	Piped into compound	Ventilated improved pit latrine (VIP)	yes	5 6 7	yes	yes	yes	yes	yes	no	no	no	no	no	yes	no	no	no	no
yes	no	no							40	Married	22	Protestant	yes	yes	12th	yes	yes	University/college degree or higher	House wife	Non-governemnt employee	3	yes	no	yes	no			Not at all	At least once a week	Not at all	Piped outside compound	No facility/Bush/Field		5 6	yes	no	yes	yes	yes	no	yes	yes	yes	yes	no	no	no	yes	yes
yes	no	no							35	Divorced	18	Protestant	no			no			House wife	Other	3	no		no	no				Not at all	Not at all	Protected Spring	Pit Latrine/traditional pit toilet	no	6	no	no	no	no	no	no	no	no	yes	yes	no	no	no	no	no
yes	no	no							28	Married	23	Catholic	yes	yes	8th	yes	yes	7th	House wife	farmer	6	yes	yes	yes	yes	yes	Less than once a week	Less than once a week	Not at all	Less than once a week	Piped into dwelling	Pit Latrine/traditional pit toilet	no	7	yes	yes	yes	yes	yes	no	yes	yes	yes	yes	yes	no	no	yes	no
no	yes	no	Male	11	Child’s date of birth verified				30	Married	24	Protestant	yes	yes	5th	yes	no		House wife	farmer	7	yes	no	no	no			Not at all	Not at all	Not at all	Piped outside compound	Pit Latrine/traditional pit toilet	no	6	yes	yes	no	no	yes	no	no	no	yes	yes	no	no	no	no	no
no	yes	yes	Female	4	Child’s date of birth verified	Male	20	Child’s date of birth verified	37	Married	22	Muslim	no			no			House wife	Other	8	yes	no	yes	no				Not at all	Not at all	Rainwater	No facility/Bush/Field		5 6 7	no	no	no	no	yes	no	no	no	no	no	no	no	no	no	no
no	no	yes				Female	19	Not possible to verify	31	Married	18	Muslim	no			no			Trader/Merchant	Other	7	yes	no	no	no				Not at all	Not at all	Open Spring	No facility/Bush/Field		6	no	no	no	no	yes	no	no	no	no	no	no	no	no	no	no
no	yes	no	Female	8	Child’s date of birth verified				22	Married	18	Protestant	yes	yes	7th	yes	yes	7th	House wife	farmer	3	yes	no	no	no			Less than once a week	Less than once a week	Less than once a week	Open Well	Pit Latrine/traditional pit toilet	no	5 6	no	no	no	no	yes	no	no	no	yes	yes	yes	no	yes	no	no
yes	no	yes				Male	23	Child’s date of birth verified	21	Married	17	Muslim	no			yes	yes	6th	House wife	farmer	3	no		no	no				At least once a week	Not at all	Piped outside compound	Pit Latrine/traditional pit toilet	no	6	yes	no	yes	no	yes	no	no	no	yes	yes	yes	no	no	no	no
yes	no	yes				Male	15	Child’s date of birth verified	30	Married	16	Muslim	no			yes	yes	10th	House wife	farmer	5	no		yes	yes	yes	Almost every day		At least once a week	Not at all	Open Spring	Pit Latrine/traditional pit toilet	no	6	yes	no	yes	no	yes	no	no	no	yes	yes	yes	no	no	no	yes
yes	no	no							30	Married	25	Orthodox	yes	yes	Technical/vocational certificate	yes	yes	12th	Civil Servant	Trader/Merchant	4	yes	yes	yes	yes	yes	At least once a week	Less than once a week	At least once a week	At least once a week	Piped outside compound	Ventilated improved pit latrine (VIP)	no	5 6	yes	yes	yes	yes	yes	no	yes	yes	yes	yes	yes	no	no	no	no
yes	no	no							28	Married	18	Muslim	no			no			House wife	farmer	6	no		no	no				Not at all	Not at all	Piped outside compound	Pit Latrine/traditional pit toilet	no	6	no	no	no	no	no	no	no	no	yes	yes	yes	no	no	no	no
yes	no	no							30	Married	20	Muslim	no			no			House wife	Agro-pastoralist	7	yes	no	no	no				Not at all	Not at all	Protected Spring	No facility/Bush/Field		6	no	no	no	no	no	no	no	no	no	no	no	no	no	no	no
yes	no	no							31	Married	22	Protestant	no			yes	yes	7th	House wife	farmer	7	no		no	no				At least once a week	At least once a week	Piped outside compound	Pit Latrine/traditional pit toilet	no	6	no	yes	no	no	yes	no	no	no	yes	yes	yes	no	no	no	no
yes	no	no							29	Married	17	Orthodox	yes	yes	8th	yes	yes	10th	House wife	daily Laborer	5	no		no	no			Not at all	Not at all	At least once a week	Piped outside compound	Pit Latrine/traditional pit toilet	yes	6	yes	yes	no	yes	yes	no	yes	yes	yes	yes	yes	no	no	no	no
no	yes	no	Male	8	Child’s date of birth verified				36	Married	20	Muslim	yes	yes	University/college diploma	yes	yes	University/college diploma	Civil Servant	civil servant	7	yes	yes	yes	yes	yes	Less than once a week	Not at all	At least once a week	At least once a week	Protected Spring	Pit Latrine/traditional pit toilet	no	6	yes	yes	yes	yes	yes	no	no	no	yes	yes	yes	yes	no	no	no
yes	no	no							25	Married	15	Muslim	no			no			Pastoralist	Pastoralist	3	no		no	no				Not at all	Not at all	Piped outside compound	Pit Latrine/traditional pit toilet	no	6	no	yes	no	no	no	no	no	no	no	no	no	no	no	no	no
yes	no	no							25	Married	22	Orthodox	yes	yes	10th	yes	yes	7th	House wife	farmer	4	yes	yes	yes	no			Less than once a week	Less than once a week	Less than once a week	Piped into compound	Pit Latrine/traditional pit toilet	yes	6	yes	yes	no	yes	yes	no	yes	no	yes	yes	yes	yes	no	no	no
yes	yes	no	Male	3	Not possible to verify				23	Married	20	Muslim	yes	yes	5th	yes	yes	8th	Agro-pastoralist	Agro-pastoralist	3	yes	no	no	no			Less than once a week	Less than once a week	At least once a week	Rainwater	Pit Latrine/traditional pit toilet	yes	5 6	no	no	yes	no	yes	no	no	no	no	no	no	no	no	no	no
no	no	yes				Male	16	Not possible to verify	29	Married	21	Muslim	yes	yes	4th	yes	yes	7th	House wife	farmer	5	yes	no	no	no			Not at all	Not at all	Not at all	Piped outside compound	Pit Latrine/traditional pit toilet	no	5 6	yes	no	no	no	yes	no	no	no	no	no	no	no	yes	no	no
no	yes	no	Female	10	Child’s date of birth verified				26	Married	18	Muslim	yes	yes	10th	yes	yes	10th	Civil Servant	civil servant	5	yes	yes	yes	yes	yes	Almost every day	At least once a week	At least once a week	At least once a week	Open Well	Flush toilet	no	5	yes	yes	no	no	yes	no	no	yes	yes	yes	yes	no	no	no	no
yes	no	no							22	Married	19	Muslim	yes	yes	8th	yes	yes	9th	House wife	farmer	3	yes	no	no	no			Not at all	Not at all	Not at all	River	No facility/Bush/Field		5	yes	no	no	no	yes	no	no	yes	no	no	yes	no	no	no	no
yes	no	no							21	Married	18	Muslim	no			no			House wife	Non-governemnt employee	3	no		no	no				Not at all	Not at all	Piped outside compound	No facility/Bush/Field		5 6	no	no	no	no	no	no	no	no	no	no	no	no	no	no	no
no	yes	no	Female	3	Child’s date of birth verified				28	Married	21	Protestant	yes	yes	7th	no			House wife	farmer	8	yes	no	no	no			Less than once a week	Not at all	Not at all	Piped outside compound	Pit Latrine/traditional pit toilet	no	6	no	yes	no	no	no	no	no	no	yes	yes	yes	no	no	no	no
no	yes	no	Male	6	Child’s date of birth verified				32	Married	24	Orthodox	no			no			House wife	farmer	6	no		no	no				Not at all	Not at all	Protected Spring	Pit Latrine/traditional pit toilet	no	6	no	no	no	no	no	no	no	no	yes	yes	yes	no	yes	no	no
no	no	yes				Female	23	Not possible to verify	40	Married	29	Muslim	no			no			House wife	no work	3	no		no	no				Not at all	Not at all	River	Pit Latrine/traditional pit toilet	no	6	no	no	no	no	no	no	no	no	no	no	no	no	no	no	no
yes	no	no							30	Married	22	Protestant	yes	yes	12th	yes	yes	University/college degree or higher	Other	civil servant	5	yes	no	no	no			Not at all	Not at all	Not at all	Protected hand pump spring	Pit Latrine/traditional pit toilet	no	6 8	yes	no	yes	no	yes	no	no	no	yes	yes	yes	no	no	no	no
no	yes	no	Male	0	Not possible to verify				20	Married	18	Muslim	yes	yes	8th	yes	yes	8th	House wife	Trader/Merchant	3	yes	no	yes	no			Not at all	Less than once a week	Less than once a week	Protected Spring	Pit Latrine/traditional pit toilet	yes	5 6 7	yes	yes	yes	no	yes	no	no	no	no	no	no	no	no	no	no
yes	no	no							29	Married	19	Muslim	no			no			Agro-pastoralist	Agro-pastoralist	7	yes	no	no	no				Not at all	Not at all	Open Spring	No facility/Bush/Field		6	no	no	no	no	no	no	no	no	no	no	no	no	no	no	no
yes	no	no							30	Married	24	Muslim	yes	yes	3rd	no			House wife	Agro-pastoralist	3	yes	no	no	no			Not at all	Not at all	Not at all	Rainwater	No facility/Bush/Field		5 6 7	no	no	no	no	no	no	no	no	no	no	no	no	no	no	no
no	yes	no	Male	6	Child’s date of birth verified				36	Married	17	Orthodox	yes	no		no			House wife	farmer	4	no		no	no			Not at all	Less than once a week	Not at all	Piped outside compound	Pit Latrine/traditional pit toilet	no	6 9	yes	yes	yes	no	yes	no	no	no	no	yes	yes	no	no	no	no
no	yes	no	Male	3	Child’s date of birth verified				28	Married	19	Muslim	yes	yes	7th	yes	yes	7th	House wife	farmer	4	yes	no	no	no			Not at all	Not at all	Not at all	Piped outside compound	Pit Latrine/traditional pit toilet	no	5 6	no	no	no	no	no	no	no	no	no	no	yes	no	no	no	no
yes	no	no							34	Married	22	Muslim	no			no			House wife	farmer	9	yes	no	no	no				Not at all	Not at all	Rainwater	Other	no	5 6	no	no	no	no	yes	no	no	no	no	no	yes	no	no	no	no
yes	no	yes				Female	22	Child’s date of birth verified	26	Married	19	Muslim	no			no			Daily Laborer	daily Laborer	4	no		no	no				At least once a week	Less than once a week	Covered Well	Pit Latrine/traditional pit toilet	no	6	no	no	yes	no	no	no	no	no	no	no	yes	no	no	no	no
yes	no	no							31	Married	17	Muslim	no			no			House wife	Agro-pastoralist	7	yes	no	no	no				Not at all	Not at all	Rainwater	Other	no	5	no	no	no	no	yes	no	no	no	no	no	yes	no	no	no	no
yes	no	no							36	Married	24	Muslim	yes	no		no			House wife	farmer	10	yes	yes	yes	no			Not at all	Not at all	Not at all	Rainwater	No facility/Bush/Field		5 6 7	no	yes	no	no	yes	no	no	no	no	no	no	no	no	no	no
yes	no	yes				Male	18	Not possible to verify	20	Married	15	Muslim	no			no			House wife	farmer	4	no		no	no				Not at all	Not at all	Covered Well	Pit Latrine/traditional pit toilet	no	5 6	yes	yes	no	no	yes	no	no	no	no	yes	no	no	no	no	no
yes	yes	no	Male	3	Child’s date of birth verified				19	Married	17	Muslim	yes	yes	6th	yes	yes	4th	Farmer	farmer	3	yes	yes	no	yes	yes	At least once a week	At least once a week	At least once a week	Less than once a week	Covered Well	Pit Latrine/traditional pit toilet	yes	6	yes	yes	yes	no	yes	no	no	no	yes	yes	no	no	no	no	no
yes	no	no							31	Married	19	Muslim	yes	yes	8th	yes	yes	10th	Civil Servant	civil servant	6	yes	yes	no	yes	yes	Almost every day	Not at all	Not at all	Not at all	Open Well	Other	no	5 6	no	no	no	no	no	no	no	no	yes	yes	yes	no	no	no	no
yes	no	no							42	Married	18	Muslim	no			no			House wife	Pastoralist	6	yes	no	yes	no				Not at all	Not at all	River	No facility/Bush/Field		5 6	yes	no	no	no	no	no	no	no	no	no	no	no	no	no	no
yes	no	no							32	Married	18	Muslim	no			no			House wife	civil servant	4	no		no	no				Not at all	Not at all	Piped outside compound	No facility/Bush/Field		5 6	no	no	no	no	no	no	no	no	no	no	no	no	no	no	no
yes	no	no							28	Married	22	Muslim	yes	yes	10th	yes	yes	University/college degree or higher	House wife	civil servant	5	yes	no	yes	no			Not at all	Not at all	Not at all	Piped outside compound	No facility/Bush/Field		5 6	no	no	yes	no	yes	no	no	no	no	no	no	no	no	no	no
no	no	yes				Male	12	Child’s date of birth verified	26	Married	19	Protestant	yes	yes	4th	yes	yes	7th	House wife	farmer	7	yes	no	yes	no			Less than once a week	Less than once a week	Less than once a week	Open Well	Pit Latrine/traditional pit toilet	yes	5 6	no	yes	yes	yes	yes	no	no	yes	yes	yes	yes	no	no	yes	yes
yes	no	yes				Male	14	Child’s date of birth verified	26	Married	21	Muslim	no			no			House wife	Agro-pastoralist	6	yes	no	no	no				Not at all	Not at all	Rainwater	No facility/Bush/Field		5 6	no	no	no	no	yes	no	no	no	no	no	no	no	no	no	no
yes	no	no							26	Married	18	Muslim	yes	yes	6th	no			House wife	farmer	5	no		no	no			Not at all	Not at all	Not at all	Piped outside compound	Pit Latrine/traditional pit toilet	no	6	no	no	no	no	yes	no	no	no	no	no	no	no	no	no	no
yes	no	no							37	Married	25	Muslim	yes	no		yes	yes	8th	House wife	Agro-pastoralist	7	yes	yes	no	no			Not at all	Not at all	Not at all	Rainwater	No facility/Bush/Field		5 6 7	no	no	no	no	yes	no	no	no	no	no	no	no	no	no	no
yes	no	no							39	Married	27	Protestant	yes	yes	10th	yes	yes	8th	House wife	farmer	6	no		no	no			Not at all	At least once a week	Not at all	Piped outside compound	Pit Latrine/traditional pit toilet	no	6	yes	yes	yes	no	yes	no	no	no	yes	yes	yes	no	yes	no	no
yes	no	no							26	Married	18	Muslim	yes	yes	8th	yes	yes	5th	House wife	Trader/Merchant	9	yes	yes	yes	no			Not at all	Not at all	Not at all	Piped outside compound	Pit Latrine/traditional pit toilet	no	5 6	yes	no	no	no	yes	no	no	no	yes	yes	yes	no	no	no	no
no	yes	no	Male	6	Not possible to verify				28	Married	20	Orthodox	yes	yes	8th	yes	yes	8th	House wife	farmer	4	no		no	no			Not at all	Not at all	Not at all	Protected Spring	Pit Latrine/traditional pit toilet	no	6	yes	no	no	no	yes	no	no	no	yes	yes	no	no	no	no	no
yes	no	no							25	Married	24	Protestant	yes	yes	6th	yes	yes	8th	House wife	farmer	2	yes	no	no	no			Not at all	Not at all	At least once a week	Piped outside compound	No facility/Bush/Field		6	yes	yes	no	yes	yes	no	no	no	yes	yes	yes	no	no	no	no
yes	no	no							40	Married	20	Protestant	yes	yes	6th	yes	yes	10th	House wife	farmer	10	yes	no	no	no			Not at all	Not at all	Not at all	Piped outside compound	Pit Latrine/traditional pit toilet	no	5 6	yes	yes	no	no	yes	no	no	no	yes	yes	yes	no	yes	no	no
yes	no	no							33	Married	21	Muslim	no			no			House wife	civil servant	8	yes	yes	yes	yes	yes	At least once a week		Not at all	Not at all	Covered Well	Flush toilet	yes	5 6	no	no	no	no	no	no	no	no	yes	yes	yes	no	no	no	no
no	yes	no	Male	7	Not possible to verify				49	Married	22	Muslim	yes	yes	5th	no			House wife	Agro-pastoralist	11	yes	no	no	no			Not at all	Not at all	Not at all	Piped outside compound	Other	no	5 6	no	no	no	no	yes	no	no	yes	no	no	yes	no	no	no	no
no	yes	no	Male	6	Child’s date of birth verified				26	Married	20	Protestant	yes	yes	10th	yes	yes	10th	House wife	Trader/Merchant	6	yes	no	no	no			At least once a week	At least once a week	At least once a week	Piped into compound	Pit Latrine/traditional pit toilet	no	6	yes	yes	no	yes	yes	no	no	no	yes	yes	yes	no	no	no	yes
yes	no	no							25	Never married		Muslim	yes	yes	5th				House wife		5	yes	no	yes	no			Not at all	Not at all	Not at all	Protected Spring	Pit Latrine/traditional pit toilet	no	6	yes	no	no	no	yes	no	no	no	yes	yes	yes	no	no	no	no
yes	no	no							38	Married	22	Muslim	no			no			House wife	Agro-pastoralist	8	yes	no	no	no				Not at all	Not at all	Open Well	Other	no	5 6	no	no	no	no	yes	no	no	no	no	no	yes	no	no	no	no
yes	no	yes				Female	23	Not possible to verify	35	Married	20	Muslim	no			no			Pastoralist	Pastoralist	10	no		no	no				Less than once a week	Less than once a week	River	No facility/Bush/Field		6	no	no	no	no	no	no	no	no	no	no	yes	no	yes	no	no
no	no	yes				Male	18	Child’s date of birth verified	25	Married	18	Muslim	no			no			House wife	farmer	3	no		no	no				Not at all	Not at all	Piped outside compound	Pit Latrine/traditional pit toilet	no	6	yes	yes	no	no	yes	no	no	no	yes	yes	yes	no	no	no	no
yes	no	no							18	Divorced	17	Muslim	no						Pastoralist		1	no		no	no				Not at all	Not at all	Piped outside compound	No facility/Bush/Field		6	no	no	no	no	no	no	no	no	no	no	no	no	no	no	no
yes	no	no							31	Married	15	Muslim	yes	yes	9th	yes	yes	8th	House wife	civil servant	7	yes	no	no	no			Not at all	Not at all	At least once a week	Piped into compound	Pit Latrine/traditional pit toilet	no	5	no	yes	no	yes	yes	no	yes	no	no	yes	yes	no	no	no	yes
no	no	yes				Male	18	Not possible to verify	39	Married	22	Muslim	no			no			House wife	Pastoralist	8	no		yes	no				Not at all	Not at all	Other	No facility/Bush/Field		6	no	no	no	no	yes	no	no	no	no	no	yes	no	no	no	no
no	yes	no	Male	0	Not possible to verify				28	Married	18	Protestant	yes	yes	5th	yes	yes	10th	House wife	farmer	5	no		no	no			Not at all	Not at all	Not at all	Protected Spring	Pit Latrine/traditional pit toilet	no	6	no	no	no	no	no	no	no	no	yes	yes	no	no	no	no	no
no	no	yes				Male	21	Child’s date of birth verified	37	Married	19	Muslim	yes	yes	6th	no			House wife	daily Laborer	6	yes	yes	no	no			Not at all	Not at all	Not at all	Rainwater	No facility/Bush/Field		4 5 6	no	no	no	no	yes	no	no	no	no	no	no	no	no	no	no
no	yes	no	Female	11	Child’s date of birth verified				40	Married	15	Orthodox	yes	yes	3rd	yes	yes	7th	House wife	farmer	7	no		no	no			Not at all	Not at all	Not at all	Open Spring	No facility/Bush/Field		6	no	no	no	no	no	no	no	no	no	no	no	no	no	no	no
yes	no	no							35	Married	20	Muslim	no			no			House wife	Agro-pastoralist	9	no		no	no				Not at all	Not at all	Rainwater	No facility/Bush/Field		6	no	no	no	no	no	no	no	no	no	no	yes	no	no	no	no
no	no	yes				Male	23	Child’s date of birth verified	29	Married	17	Protestant	yes	yes	University/college diploma	yes	yes	University/college degree or higher	House wife	civil servant	4	yes	yes	yes	no			Not at all	Not at all	Not at all	Protected Spring	Pit Latrine/traditional pit toilet	no	6	yes	no	yes	no	no	no	no	no	yes	yes	yes	no	yes	no	no
no	no	yes				Female	13	Not possible to verify	21	Married	15	Muslim	yes	yes	10th	no			Civil Servant	Pastoralist	3	yes	yes	yes	yes	yes	At least once a week	Not at all	Not at all	At least once a week	Other	No facility/Bush/Field		6	yes	no	no	no	yes	no	no	no	no	no	yes	no	yes	no	no
no	yes	no	Female	10	Not possible to verify				29	Married	14	Protestant	yes	yes	6th	yes	yes	4th	House wife	farmer	7	no		no	no			Not at all	Not at all	Not at all	Piped outside compound	Pit Latrine/traditional pit toilet	no	6	no	no	no	no	no	no	no	no	yes	yes	yes	no	no	no	no
yes	no	yes				Female	21	Child’s date of birth verified	27	Married	18	Muslim	yes	yes	10th	yes	yes	10th	House wife	daily Laborer	5	yes	yes	yes	no			Not at all	Not at all	Not at all	Open Well	No facility/Bush/Field		6	yes	no	no	no	yes	no	no	yes	no	no	yes	no	no	no	no
yes	no	no							32	Married	20	Muslim	yes	yes	7th	yes	yes	10th	Farmer	farmer	5	yes	no	yes	no			Less than once a week	At least once a week	Less than once a week	Covered Well	Pit Latrine/traditional pit toilet	no	6	yes	yes	yes	no	yes	no	no	no	yes	yes	no	no	no	no	yes
yes	no	no							29	Married	20	Orthodox	yes	yes	9th	yes	yes	University/college diploma	House wife	civil servant	7	no		no	no			Not at all	Not at all	At least once a week	Covered Well	Pit Latrine/traditional pit toilet	no	5 6	yes	yes	no	yes	yes	no	no	no	yes	yes	yes	no	no	no	no
yes	no	no							35	Married	20	Muslim	no			yes	no		House wife	farmer	7	no		no	no				Not at all	Not at all	Piped outside compound	Pit Latrine/traditional pit toilet	no	6	no	no	no	no	no	no	no	no	no	no	no	no	no	no	no
no	yes	no	Male	2	Not possible to verify				20	Married	15	Muslim	yes	yes	6th	yes	yes	6th	House wife	farmer	4	no		no	no			Not at all	Not at all	Not at all	Open Spring	Pit Latrine/traditional pit toilet	no	6 8 9	no	yes	no	no	yes	no	no	no	yes	yes	no	no	no	no	no
no	yes	no	Female	3	Child’s date of birth verified				25	Married	15	Muslim	yes	yes	6th	yes	yes	10th	House wife	farmer	6	yes	no	no	no			Not at all	Less than once a week	Not at all	Protected Spring	Pit Latrine/traditional pit toilet	no	6	yes	no	yes	no	yes	no	no	no	yes	yes	yes	no	no	no	no
yes	no	no							25	Married	20	Muslim	no			no			House wife	Pastoralist	2	yes	no	yes	no				Less than once a week	Less than once a week	River	Pit Latrine/traditional pit toilet	yes	5 6	yes	no	no	no	yes	no	no	no	no	no	yes	no	yes	no	no
yes	no	no							34	Married	20	Muslim	no			no			House wife	Agro-pastoralist	6	yes	no	no	no				Not at all	Not at all	Rainwater	No facility/Bush/Field		5 6 7	no	no	no	no	yes	no	no	no	no	no	yes	no	no	no	no
yes	no	no							32	Married	23	Protestant	yes	yes	4th	yes	yes	6th	House wife	farmer	6	no		no	no			Less than once a week	Less than once a week	Less than once a week	Piped outside compound	Pit Latrine/traditional pit toilet	yes	6	no	yes	yes	no	no	no	no	no	yes	yes	yes	no	no	no	no
yes	yes	no	Male	11	Child’s date of birth verified				20	Married	18	Muslim	yes	yes	Technical/vocational certificate	yes	yes	University/college diploma	Civil Servant	civil servant	3	yes	yes	yes	no			Not at all	At least once a week	At least once a week	Piped outside compound	Pit Latrine/traditional pit toilet	yes	5 6	yes	yes	yes	yes	yes	no	no	no	no	no	yes	no	no	no	no
no	no	yes				Male	19	Not possible to verify	38	Widowed	16	Muslim	no						Agro-pastoralist		4	yes	no	no	no				Not at all	Not at all	River	Pit Latrine/traditional pit toilet	yes	5 6	no	yes	yes	yes	yes	no	no	no	no	no	yes	no	no	no	no
yes	no	no							38	Married	18	Muslim	no			no			House wife	Agro-pastoralist	9	yes	no	no	no				Not at all	Not at all	Open Well	Other	no	5 6	no	yes	no	no	yes	no	no	yes	yes	no	yes	no	no	no	no
yes	yes	yes	Male	3	Child’s date of birth verified	Male	23	Child’s date of birth verified	30	Married	25	Muslim	yes	yes	6th	no			House wife	farmer	4	no		no	no			Not at all	At least once a week	Not at all	Protected hand pump spring	Pit Latrine/traditional pit toilet	yes	6	yes	yes	yes	no	no	no	no	no	no	no	no	no	no	no	no
yes	no	no							28	Married	22	Protestant	yes	yes	4th	yes	yes	3rd	House wife	Non-governemnt employee	5	yes	yes	yes	no			Not at all	Not at all	Not at all	Piped outside compound	Pit Latrine/traditional pit toilet	no	6	no	no	no	no	no	no	no	yes	yes	yes	yes	no	no	no	no
yes	no	no							37	Married	23	Muslim	yes	yes	7th	no			House wife	Agro-pastoralist	6	yes	no	no	no			Not at all	Not at all	Not at all	Rainwater	No facility/Bush/Field		5 6 7	no	no	no	no	yes	no	no	no	no	no	no	no	no	no	no
yes	no	no							30	Married	21	Muslim	no			no			Pastoralist	Pastoralist	4	no		no	no				Not at all	Not at all	River	No facility/Bush/Field		6	no	no	no	no	no	no	no	no	no	no	no	no	no	no	no
no	no	yes				Female	12	Not possible to verify	39	Married	20	Muslim	no			no			House wife	farmer	5	no		no	no				Not at all	Not at all	River	Flush toilet	no	6	no	no	no	no	no	no	no	no	no	no	no	no	no	no	no
no	yes	no	Male	8	Not possible to verify				35	Married	15	Muslim	no			yes	yes	6th	Farmer	farmer	6	no		no	no				Not at all	Not at all	Protected Spring	Pit Latrine/traditional pit toilet	no	6	no	yes	no	no	yes	no	no	no	no	no	no	no	no	no	no
no	yes	no	Male	11	Child’s date of birth verified				28	Married	20	Protestant	yes	yes	2nd	yes	yes	5th	House wife	farmer	4	no		no	no			Not at all	Not at all	Not at all	Protected Spring	Pit Latrine/traditional pit toilet	no	6 8	no	no	no	no	no	no	no	no	yes	yes	yes	no	no	no	no
yes	no	no							34	Married	16	Muslim	no			no			House wife	Pastoralist	6	yes	no	no	no				Not at all	Less than once a week	River	No facility/Bush/Field		6	no	yes	no	yes	yes	no	no	no	no	no	yes	no	no	no	no
yes	no	no							30	Married	19	Protestant	yes	yes	7th	yes	yes	University/college diploma	House wife	civil servant	5	no		no	no			Not at all	Less than once a week	Less than once a week	Protected hand pump spring	Pit Latrine/traditional pit toilet	no	6 8	yes	no	yes	no	yes	no	no	no	yes	yes	yes	no	no	no	no
yes	no	no							26	Never married		Orthodox	yes	no		no			Daily Laborer		7	no		no	no			Not at all	Not at all	Not at all	Protected Spring	Pit Latrine/traditional pit toilet	no	6	no	no	no	no	no	no	no	no	yes	yes	no	no	no	no	no
no	yes	no	Female	2	Not possible to verify				25	Married	18	Muslim	no			no			House wife	Pastoralist	4	no		no	no				Not at all	Not at all	Other	No facility/Bush/Field		6	no	no	no	no	no	no	no	no	no	no	no	no	no	no	no
yes	no	no							40	Married	20	Muslim	no			no			Farmer	farmer	8	yes	no	yes	no				At least once a week	Less than once a week	Covered Well	Pit Latrine/traditional pit toilet	no	6	yes	yes	yes	no	yes	no	no	no	yes	yes	yes	no	no	no	yes
yes	no	yes				Male	22	Child’s date of birth verified	35	Married	20	Muslim	yes	yes	7th	no			Farmer	farmer	6	yes	no	yes	no			Less than once a week	At least once a week	Less than once a week	Covered Well	Pit Latrine/traditional pit toilet	no	6	yes	yes	yes	no	yes	no	no	no	yes	yes	yes	no	no	no	no
no	no	yes				Male	12	Child’s date of birth verified	12	Married	23	Orthodox	yes	yes	4th	yes	yes	5th	House wife	farmer	4	yes	yes	yes	yes	yes	At least once a week	Less than once a week	At least once a week	Less than once a week	Piped into compound	Pit Latrine/traditional pit toilet	yes	6	yes	yes	yes	no	no	no	no	no	yes	yes	yes	no	no	no	no
yes	no	no							38	Married	12	Orthodox	no			no			House wife	farmer	4	yes	yes	yes	yes	no	At least once a week		Less than once a week	At least once a week	Piped into compound	Ventilated improved pit latrine (VIP)	yes	6 8	yes	yes	no	yes	no	no	no	no	yes	yes	yes	no	no	no	no
yes	no	no							35	Married	19	Protestant	no			no			House wife	farmer	5	no		no	no				Not at all	Not at all	Covered Well	Pit Latrine/traditional pit toilet	no	6	yes	yes	no	no	yes	no	no	no	yes	yes	yes	no	no	no	no
no	no	yes				Female	23	Not possible to verify	30	Married	18	Muslim	no			no			Trader/Merchant	farmer	11	no		no	no				Less than once a week	Not at all	Piped outside compound	Pit Latrine/traditional pit toilet	no	6	yes	yes	yes	no	yes	no	no	no	no	no	yes	no	no	no	no
no	no	yes				Female	23	Not possible to verify	32	Married	18	Muslim	no			no			House wife	farmer	4	no		no	no				Not at all	Not at all	Piped outside compound	Pit Latrine/traditional pit toilet	no	6	no	no	no	no	no	no	no	no	no	no	no	no	no	no	no
yes	no	no							22	Married	20	Protestant	yes	yes	University/college diploma	yes	yes	University/college diploma	House wife	civil servant	3	yes	yes	yes	yes	yes	Almost every day	At least once a week	At least once a week	At least once a week	Open Spring	Pit Latrine/traditional pit toilet	yes	5 6	yes	yes	yes	yes	yes	no	no	no	yes	yes	yes	no	yes	no	no
yes	no	no							25	Married	18	Muslim	no			no			House wife	Pastoralist	6	no		no	no				Not at all	Not at all	Piped outside compound	No facility/Bush/Field		5 6	no	no	no	no	no	no	no	no	no	yes	yes	no	no	no	no
no	yes	no	Male	5	Not possible to verify				25	Married	25	Muslim	yes	yes	7th	yes	yes	6th	House wife	Pastoralist	3	yes	yes	no	no			At least once a week	Not at all	At least once a week	Protected Spring	Ventilated improved pit latrine (VIP)	yes	6	yes	no	yes	yes	no	no	no	yes	yes	yes	yes	no	no	no	no
no	no	yes				Female	22	Child’s date of birth verified	21	Married	19	Protestant	no			no			House wife	farmer	4	no		no	no				Less than once a week	Not at all	Open Spring	Pit Latrine/traditional pit toilet	no	6	no	no	no	no	no	no	no	no	yes	yes	no	no	no	no	no
no	yes	no	Male	7	Child’s date of birth verified				25	Married	18	Protestant	yes	yes	9th	yes	yes	4th	House wife	farmer	5	no		no	no			Not at all	At least once a week	Not at all	Piped outside compound	Pit Latrine/traditional pit toilet	no	6	no	yes	yes	no	yes	no	no	no	yes	yes	yes	no	no	no	no
yes	no	no							32	Married	21	Muslim	no			no			House wife	Agro-pastoralist	6	yes	no	no	no				Not at all	Not at all	Rainwater	No facility/Bush/Field		5 6 7	no	no	no	no	yes	no	no	no	no	no	no	no	no	no	no
yes	no	no							20	Married	17	Muslim	no			no			House wife	farmer	4	no		no	no				Not at all	Not at all	Protected Spring	Pit Latrine/traditional pit toilet	yes	6	no	no	no	no	no	no	no	no	no	no	no	no	no	no	no
no	yes	no	Female	7	Child’s date of birth verified				32	Married	20	Orthodox	yes	yes	8th	yes	yes	8th	House wife	daily Laborer	4	yes	no	yes	no			Not at all	Not at all	At least once a week	Piped into compound	Pit Latrine/traditional pit toilet	yes	6	yes	yes	no	yes	yes	no	no	no	yes	yes	yes	no	no	no	no
yes	no	no							30	Married	17	Protestant	no			yes	yes	6th	Trader/Merchant	daily Laborer	4	no		no	no				Less than once a week	At least once a week	Piped into compound	Pit Latrine/traditional pit toilet	yes	5 6	yes	yes	yes	yes	yes	no	no	no	yes	yes	yes	no	no	yes	no
yes	no	no							33	Married	17	Protestant	yes	yes	5th	yes	yes	7th	House wife	farmer	4	no		no	no			Not at all	Not at all	Not at all	Open Spring	Pit Latrine/traditional pit toilet	no	6	no	no	no	no	yes	no	no	no	yes	yes	no	no	no	no	no
yes	no	no							39	Married	15	Protestant	yes	yes	5th	yes	yes	9th	Daily Laborer	Other	6	no		no	no			Not at all	Not at all	At least once a week	River	No facility/Bush/Field		5 6	yes	yes	no	yes	yes	no	no	no	yes	yes	yes	no	no	no	no
yes	no	no							31	Married	20	Muslim	no			no			House wife	farmer	6	no		no	no				Not at all	Not at all	Piped outside compound	Pit Latrine/traditional pit toilet	no	6	no	no	no	no	no	no	no	no	yes	yes	yes	no	no	no	no
no	yes	no	Female	11	Child’s date of birth verified				31	Married	22	Orthodox	yes	yes	Technical/vocational certificate	yes	yes	University/college diploma	House wife	civil servant	6	yes	yes	yes	yes	yes	Almost every day	Not at all	Less than once a week	At least once a week	Piped into compound	Pit Latrine/traditional pit toilet	no	5 6 12	yes	yes	yes	yes	yes	no	yes	no	yes	yes	yes	yes	no	no	no
no	yes	no	Male	5	Not possible to verify				32	Married	17	Protestant	no			yes	yes	5th	House wife	farmer	7	no		no	no				Not at all	Not at all	Open Spring	Pit Latrine/traditional pit toilet	no	6 8 9	no	no	no	no	yes	no	no	no	yes	yes	yes	no	no	no	no
no	no	yes				Male	13	Child’s date of birth verified	32	Married	18	Muslim	no			no			House wife	Pastoralist	5	yes	no	no	no				Not at all	Not at all	River	No facility/Bush/Field		6	no	yes	yes	no	yes	no	no	no	no	no	no	no	no	no	no
no	no	yes				Male	20	Not possible to verify	29	Married	18	Protestant	no			yes	yes	11th	House wife	farmer	4	no		no	no				Not at all	Not at all	Open Spring	Pit Latrine/traditional pit toilet	no	6	yes	no	no	no	no	no	no	no	no	no	no	no	no	no	no
no	yes	no	Female	2	Child’s date of birth verified				31	Married	25	Muslim	yes	yes	Technical/vocational certificate	yes	yes	Technical/vocational certificate	Farmer	Trader/Merchant	5	yes	yes	yes	yes	no	Not at all	Not at all	Not at all	At least once a week	Piped into compound	Ventilated improved pit latrine (VIP)	yes	5 6	yes	yes	no	yes	yes	yes	no	yes	no	no	yes	no	no	no	no
yes	no	no							30	Married	22	Protestant	no			no			House wife	farmer	8	no		no	no				Not at all	Not at all	Open Spring	Pit Latrine/traditional pit toilet	no	6	no	no	no	no	no	no	no	no	yes	yes	no	no	no	no	no
no	yes	no	Female	9	Child’s date of birth verified				26	Married	20	Protestant	yes	yes	10th	yes	yes	8th	House wife	daily Laborer	4	yes	no	no	no			At least once a week	At least once a week	At least once a week	Piped outside compound	Pit Latrine/traditional pit toilet	no	6	yes	no	no	no	yes	no	no	no	yes	yes	no	no	no	no	no
yes	no	no							33	Widowed	20	Muslim	no						Agro-pastoralist		6	no		no	no				Not at all	Not at all	Rainwater	No facility/Bush/Field		5 6	no	no	no	no	yes	no	no	no	no	no	yes	no	no	no	no
no	yes	no	Male	9	Child’s date of birth verified				28	Married	20	Protestant	yes	yes	4th	yes	yes	8th	House wife	farmer	6	yes	no	no	no			Not at all	Not at all	Not at all	Piped outside compound	Pit Latrine/traditional pit toilet	no	6	yes	no	no	no	no	no	no	no	yes	yes	yes	no	no	no	no
yes	no	no							37	Married	21	Muslim	no			no			House wife	farmer	5	yes	yes	no	no				Not at all	Not at all	Rainwater	No facility/Bush/Field		5 6 7	no	yes	no	no	yes	no	no	no	no	no	no	no	no	no	no
yes	no	no							30	Married	17	Muslim	yes	yes	3rd	yes	yes	4th	Farmer	farmer	5	no		no	no			Not at all	Less than once a week	Not at all	Protected Spring	Pit Latrine/traditional pit toilet	no	6 7 8 9	yes	yes	no	no	yes	no	no	no	yes	yes	no	no	yes	no	no
yes	no	no							30	Married	22	Protestant	yes	yes	6th	yes	yes	7th	House wife	farmer	6	no		no	no			Not at all	Not at all	Not at all	Piped outside compound	Pit Latrine/traditional pit toilet	no	6	no	yes	no	no	no	no	no	no	yes	yes	yes	no	no	no	no
yes	yes	no	Male	4	Child’s date of birth verified				27	Married	14	Muslim	no			no			House wife	Pastoralist	8	no		no	no				Not at all	Not at all	Piped outside compound	Other	no	6	no	no	no	no	no	no	no	no	no	no	no	no	no	no	no
no	yes	no	Female	9	Child’s date of birth verified				18	Married	15	Protestant	yes	yes	4th	yes	yes	10th	House wife	daily Laborer	3	no		no	no			Not at all	Not at all	Not at all	Open Spring	Pit Latrine/traditional pit toilet	no	6 8	yes	no	no	no	yes	no	no	no	yes	yes	yes	no	no	no	no
no	no	yes				Male	23	Not possible to verify	30	Married	20	Protestant	yes	yes	8th	yes	yes	8th	House wife	farmer	5	no		no	no			Less than once a week	Not at all	Not at all	Protected hand pump spring	No facility/Bush/Field		6 8	no	no	no	no	no	no	no	no	yes	yes	yes	no	no	no	no
no	no	yes				Female	15	Not possible to verify	26	Married	18	Muslim	no			no			House wife	Pastoralist	5	yes	no	no	no				Not at all	Not at all	Other	No facility/Bush/Field		6	no	no	no	no	yes	no	no	yes	no	no	no	no	no	no	no
yes	no	no							34	Married	19	Muslim	no			no			House wife	farmer	10	no		no	no				Not at all	Not at all	Piped outside compound	Pit Latrine/traditional pit toilet	no	5 6	no	no	no	no	no	no	no	no	yes	yes	yes	no	no	no	no
yes	no	no							44	Married	23	Muslim	no			no			House wife	Agro-pastoralist	7	yes	yes	no	no				At least once a week	Not at all	Protected Spring	Flush toilet	yes	5 6	yes	yes	yes	no	yes	no	no	yes	yes	yes	yes	no	no	no	no
yes	no	no							28	Married	19	Protestant	yes	yes	4th	yes	yes	10th	House wife	farmer	5	yes	no	no	no			Not at all	Not at all	Not at all	Open Spring	Ventilated improved pit latrine (VIP)	no	6 8	no	no	no	no	no	no	no	no	yes	yes	yes	no	no	no	no
no	yes	no	Male	0	Child’s date of birth verified				26	Married	18	Muslim	no			no			House wife	Pastoralist	3	no		no	no				Not at all	Not at all	Piped into compound	No facility/Bush/Field		6	no	no	no	no	no	no	no	no	no	no	no	no	no	no	no
yes	no	no							40	Married	20	Protestant	yes	yes	6th	yes	yes	8th	House wife	farmer	10	no		no	no			Not at all	At least once a week	Not at all	Piped outside compound	Pit Latrine/traditional pit toilet	no	6	yes	yes	yes	no	yes	no	no	no	yes	yes	yes	no	no	no	no
yes	no	no							40	Married	20	Muslim	no			yes	yes	5th	House wife	farmer	5	yes	no	yes	no				Not at all	Not at all	Protected Spring	Pit Latrine/traditional pit toilet	no	6	yes	no	no	no	yes	no	no	no	no	yes	yes	no	no	no	no
yes	no	no							23	Married	20	Muslim	no			no			House wife	farmer	3	no		no	no				Not at all	Not at all	Covered Well	Pit Latrine/traditional pit toilet	no	6	yes	yes	no	no	yes	no	no	no	no	yes	no	no	no	no	no
no	yes	no	Male	9	Child’s date of birth verified				28	Married	18	Muslim	yes	yes	8th	yes	yes	University/college diploma	House wife	civil servant	5	yes	no	no	no			Not at all	Not at all	Not at all	Piped outside compound	No facility/Bush/Field		6	yes	no	no	no	yes	no	no	no	no	no	yes	no	no	no	no
no	yes	no	Male	1	Not possible to verify				35	Married	23	Protestant	no			no			House wife	farmer	8	yes	no	no	no				Not at all	At least once a week	Piped outside compound	Pit Latrine/traditional pit toilet	yes	5 6	no	yes	no	yes	yes	no	no	no	no	yes	no	no	no	no	no
no	yes	no	Female	6	Child’s date of birth verified				36	Married	20	Protestant	no			yes	yes	11th	House wife	Student	5	yes	no	no	no				Not at all	Not at all	Protected Spring	Pit Latrine/traditional pit toilet	no	5 6	yes	no	no	no	yes	no	no	no	yes	yes	yes	no	no	no	no
no	no	yes				Male	17	Not possible to verify	36	Married	24	Muslim	yes	yes	4th	yes	yes	8th	House wife	farmer	7	yes	yes	yes	no			Not at all	Not at all	Not at all	River	Pit Latrine/traditional pit toilet	yes	6	yes	yes	no	no	yes	no	no	no	no	no	no	no	no	no	no
no	no	yes				Female	12	Child’s date of birth verified	26	Married	18	Muslim	no			no			House wife	farmer	6	no		no	no				Not at all	Not at all	Piped outside compound	Pit Latrine/traditional pit toilet	no	6	no	no	no	no	no	no	no	no	yes	yes	yes	no	no	no	no
yes	no	no							20	Married	18	Muslim	yes	yes	8th	no			House wife	farmer	3	yes	no	no	no			Not at all	Not at all	Not at all	Covered Well	Pit Latrine/traditional pit toilet	no	5 6	no	yes	no	no	yes	no	no	no	no	yes	no	no	no	no	no
no	no	yes				Male	23	Not possible to verify	36	Married	22	Muslim	no			no			House wife	daily Laborer	5	no		no	no				Not at all	Not at all	Piped into dwelling	Pit Latrine/traditional pit toilet	yes	6	no	no	no	no	no	no	no	no	no	no	no	no	no	no	no
no	no	yes				Male	14	Not possible to verify	28	Married	20	Muslim	yes	yes	9th	yes	yes	8th	Trader/Merchant	Trader/Merchant	4	yes	no	yes	no			Not at all	Not at all	At least once a week	Piped outside compound	Pit Latrine/traditional pit toilet	no	5 6 12	yes	yes	no	yes	yes	no	yes	no	yes	yes	yes	yes	no	no	no
yes	no	no							39	Married	23	Muslim	no			no			House wife	no work	6	yes	yes	no	no				Not at all	Not at all	Rainwater	No facility/Bush/Field		5 6 7	no	yes	no	no	yes	no	no	no	no	no	no	no	no	no	no
no	no	yes				Male	23	Child’s date of birth verified	23	Married	25	Orthodox	yes	yes	4th	yes	no		House wife	farmer	4	yes	yes	yes	yes	yes	Almost every day	At least once a week	Less than once a week	At least once a week	Open Spring	Pit Latrine/traditional pit toilet	yes	1 6	yes	no	no	no	no	no	no	no	yes	yes	yes	no	no	no	no
no	no	yes				Male	13	Child’s date of birth verified	27	Married	20	Muslim	yes	yes	8th	yes	yes	9th	House wife	farmer	5	yes	no	no	no			Not at all	Not at all	Not at all	Protected hand pump spring	Flush toilet	yes	6	yes	yes	no	no	yes	no	no	no	no	no	no	no	no	no	no
no	yes	no	Female	7	Child’s date of birth verified				28	Married	20	Muslim	no			no			House wife	Agro-pastoralist	6	yes	no	no	no				Not at all	Not at all	Piped outside compound	No facility/Bush/Field		5 6 7 8	no	no	no	no	yes	no	no	yes	no	no	yes	no	yes	no	no
no	no	yes				Male	14	Not possible to verify	30	Widowed	22	Protestant	no						House wife		4	no		no	no				Not at all	Not at all	Protected Spring	Pit Latrine/traditional pit toilet	no	6	no	no	no	no	no	no	no	no	yes	yes	yes	no	yes	no	no
yes	no	no							28	Married	18	Protestant	no			yes	yes	8th	House wife	daily Laborer	6	no		no	no				Not at all	Not at all	Piped outside compound	No facility/Bush/Field		6	no	yes	no	no	yes	no	no	no	no	no	yes	no	no	no	no
yes	no	no							34	Married	15	Muslim	no			yes	yes	4th	House wife	farmer	7	yes	no	no	no				At least once a week	At least once a week	Protected Spring	Pit Latrine/traditional pit toilet	no	6	yes	yes	yes	yes	yes	no	no	no	yes	yes	yes	no	no	no	no
no	no	yes				Male	21	Not possible to verify	26	Married	21	Muslim	no			no			House wife	Pastoralist	3	no		no	no				Less than once a week	Less than once a week	River	No facility/Bush/Field		5 6	no	no	no	no	no	no	no	no	no	no	no	no	no	no	no
no	no	yes				Female	19	Not possible to verify	36	Married	20	Muslim	no			no			House wife	farmer	4	yes	no	no	no				Not at all	Not at all	River	Pit Latrine/traditional pit toilet	no	6	yes	yes	no	no	yes	no	no	no	no	no	no	no	no	no	no
yes	no	no							38	Married	17	Orthodox	no			yes	yes	4th	House wife	farmer	6	no		no	no				Not at all	Not at all	Piped outside compound	Pit Latrine/traditional pit toilet	yes	6 9	yes	yes	no	no	yes	no	no	no	no	yes	yes	no	no	no	no
yes	no	no							32	Married	24	Muslim	no			no			House wife	Agro-pastoralist	5	yes	no	no	no				Not at all	Not at all	Open Well	Other	no	5 6	no	no	no	no	yes	no	no	no	no	no	yes	no	no	no	no
yes	no	no							25	Married	17	Muslim	yes	yes	7th	no			House wife	farmer	4	yes	no	no	no			Not at all	Not at all	Not at all	Protected hand pump spring	Pit Latrine/traditional pit toilet	yes	6	no	no	no	no	yes	no	no	no	no	no	no	no	no	no	no
yes	no	no							38	Married	24	Muslim	no			no			House wife	farmer	7	yes	yes	no	no				Not at all	Not at all	Rainwater	No facility/Bush/Field		5 6 7	no	yes	no	no	yes	no	no	no	no	no	yes	no	no	no	no
yes	no	no							20	Widowed	19	Muslim	no						Pastoralist		1	no		no	no				Not at all	Not at all	River	No facility/Bush/Field		6	no	no	no	no	no	no	no	no	no	no	no	no	no	no	no
no	no	yes				Male	23	Not possible to verify	30	Married	22	Muslim	no			no			House wife	no work	3	no		no	no				Not at all	Not at all	River	No facility/Bush/Field		6	no	no	no	no	no	no	no	no	no	no	no	no	no	no	no
yes	no	no							35	Married	16	Orthodox	no			yes	yes	7th	House wife	Trader/Merchant	9	no		no	no				Not at all	Not at all	Protected Spring	Pit Latrine/traditional pit toilet	no	5 6	yes	no	no	no	yes	no	no	yes	yes	yes	yes	no	no	no	yes
no	yes	no	Male	2	Child’s date of birth verified				26	Married	18	Protestant	yes	yes	10th	yes	no		House wife	farmer	6	yes	no	no	no			Less than once a week	Less than once a week	Less than once a week	Protected Spring	Pit Latrine/traditional pit toilet	no	5 6	no	yes	yes	no	yes	no	no	no	yes	yes	yes	no	yes	no	no
yes	no	no							26	Married	22	Muslim	no			no			House wife	Pastoralist	5	no		no	no				Not at all	Not at all	Rainwater	No facility/Bush/Field		5 6	no	no	no	no	no	no	no	no	no	no	no	no	no	no	no
yes	no	no							26	Married	18	Protestant	yes	yes	10th	yes	yes	8th	House wife	farmer	4	yes	no	no	no			Less than once a week	Less than once a week	Less than once a week	Protected Spring	Pit Latrine/traditional pit toilet	no	5 6	no	yes	yes	no	no	no	no	no	yes	yes	yes	no	yes	no	no
no	yes	no	Female	7	Not possible to verify				31	Married	18	Muslim	no			no			House wife	Pastoralist	5	no		no	no				At least once a week	Not at all	River	No facility/Bush/Field		6	no	no	no	no	no	no	no	no	no	no	no	no	no	no	no
yes	no	no							28	Married	15	Protestant	yes	yes	9th	yes	yes	12th	House wife	Trader/Merchant	7	yes	no	yes	no			Not at all	At least once a week	At least once a week	Piped into compound	Ventilated improved pit latrine (VIP)	no	3 5 6 12	yes	yes	yes	yes	yes	no	yes	yes	yes	yes	yes	yes	yes	yes	no
yes	no	no							35	Married	32	Muslim	yes	yes	5th	yes	yes	6th	House wife	farmer	9	no		no	no			Not at all	Not at all	Not at all	Piped outside compound	No facility/Bush/Field		5 6	no	no	no	no	no	no	no	no	no	no	no	no	no	no	no
yes	yes	no	Male	11	Child’s date of birth verified				16	Never married		Muslim	no						House wife		2	no		no	no				Not at all	Not at all	Protected Spring	Pit Latrine/traditional pit toilet	yes	6	no	no	no	no	no	no	no	no	no	no	no	no	no	no	no
yes	no	no							30	Married	16	Muslim	no			no			Pastoralist	Pastoralist	12	no		no	no				Not at all	Not at all	Piped outside compound	No facility/Bush/Field		5 6	no	no	no	no	no	no	no	no	no	no	no	no	no	no	no
yes	no	no							40	Married	20	Protestant	no			no			Daily Laborer	daily Laborer	6	no		no	no				Not at all	At least once a week	Piped outside compound	Pit Latrine/traditional pit toilet	no	5 6	yes	yes	no	yes	yes	no	no	no	yes	yes	yes	no	yes	no	no
no	no	yes				Male	12	Child’s date of birth verified	24	Married	22	Protestant	yes	yes	7th	yes	yes	5th	House wife	farmer	6	no		no	no			Not at all	Not at all	Not at all	Piped outside compound	Pit Latrine/traditional pit toilet	no	6	no	no	no	no	no	no	no	no	yes	yes	yes	no	yes	no	no
yes	no	no							30	Married	17	Muslim	no			yes	yes	7th	House wife	farmer	3	yes	no	no	no				Less than once a week	Not at all	Piped outside compound	Pit Latrine/traditional pit toilet	yes	6	yes	no	yes	no	yes	no	no	no	yes	yes	yes	no	no	no	no
no	yes	no	Male	10	Child’s date of birth verified				26	Married	18	Orthodox	yes	yes	7th	yes	yes	10th	Daily Laborer	daily Laborer	3	yes	yes	yes	no			Not at all	Not at all	Not at all	Piped into compound	Pit Latrine/traditional pit toilet	no	5 6 12	yes	yes	no	yes	yes	no	yes	yes	yes	yes	yes	yes	yes	no	yes
yes	yes	no	Female	3	Child’s date of birth verified				25	Married	18	Muslim	yes	yes	9th	yes	yes	8th	House wife	farmer	5	no		no	no			Not at all	Not at all	Not at all	Covered Well	Pit Latrine/traditional pit toilet	no	5 6	yes	yes	no	no	yes	no	no	no	no	yes	no	no	no	no	no
no	no	yes				Female	23	Not possible to verify	25	Married	17	Muslim	no			no			House wife	farmer	2	no		no	no				Not at all	Not at all	River	Flush toilet	no	6	no	yes	no	no	no	no	no	no	no	no	no	no	no	no	no
no	no	yes				Male	21	Child’s date of birth verified	37	Married	23	Muslim	no			no			House wife	farmer	6	yes	yes	no	no				Not at all	Not at all	Rainwater	No facility/Bush/Field		5 6 7	no	yes	no	no	yes	no	no	no	no	no	no	no	no	no	no
no	no	yes				Female	23	Not possible to verify	25	Married	16	Muslim	no			no			House wife	daily Laborer	3	no		no	no				Not at all	Not at all	River	Pit Latrine/traditional pit toilet	no	6	no	no	no	no	no	no	no	no	no	no	no	no	no	no	no
yes	no	no							20	Married	17	Muslim	no			no			House wife	farmer	3	yes	no	no	no				Not at all	Not at all	Other	No facility/Bush/Field		6	no	no	no	no	yes	no	no	yes	no	no	no	no	no	no	no
no	yes	no	Female	8	Child’s date of birth verified				25	Married	18	Muslim	yes	yes	10th	yes	yes	10th	House wife	Trader/Merchant	6	yes	no	no	no			Not at all	Not at all	At least once a week	Piped into compound	Pit Latrine/traditional pit toilet	no	6 12	yes	yes	yes	yes	yes	no	yes	no	yes	yes	yes	yes	no	no	no
yes	no	yes				Female	19	Not possible to verify	39	Married	21	Muslim	yes	no		no			House wife	Agro-pastoralist	8	yes	no	no	no			Not at all	Not at all	Not at all	Open Well	Other	no	5 6	no	yes	no	no	yes	no	no	no	yes	yes	yes	no	no	no	no
yes	no	yes				Male	21	Child’s date of birth verified	25	Married	30	Muslim	yes	yes	8th	yes	yes	7th	House wife	farmer	5	no		yes	no			Less than once a week	At least once a week	At least once a week	Covered Well	Pit Latrine/traditional pit toilet	no	6	yes	yes	yes	yes	yes	no	no	no	yes	yes	yes	no	no	yes	yes
no	yes	no	Male	9	Child’s date of birth verified				24	Married	16	Muslim	yes	yes	10th	yes	yes	University/college diploma	Trader/Merchant	civil servant	4	yes	yes	yes	no			Not at all	Less than once a week	Less than once a week	Protected Spring	Pit Latrine/traditional pit toilet	no	5 6 7 8	yes	yes	yes	yes	yes	no	no	yes	yes	yes	yes	no	no	no	yes
no	no	yes				Female	16	Child’s date of birth verified	38	Widowed	21	Muslim	no						House wife		6	yes	yes	no	no				Not at all	Not at all	Rainwater	No facility/Bush/Field		5 6 7	no	no	no	no	no	no	no	no	no	no	no	no	no	no	no
no	yes	no	Male	2	Child’s date of birth verified				30	Married	18	Muslim	no			no			House wife	Pastoralist	6	no		no	no				Not at all	Not at all	Piped into compound	No facility/Bush/Field		6	no	no	no	no	no	no	no	no	no	no	no	no	no	no	no
no	no	yes				Male	13	Child’s date of birth verified	27	Married	17	Muslim	no			no			House wife	farmer	5	no		no	no				Not at all	Not at all	River	No facility/Bush/Field		6	no	yes	yes	no	yes	no	no	no	no	no	no	no	no	no	no
yes	no	no							20	Married	20	Muslim	yes	yes	12th	yes	yes	10th	House wife	farmer	2	yes	no	yes	no			Not at all	Not at all	Not at all	Protected Spring	Pit Latrine/traditional pit toilet	yes	5 6	yes	no	no	no	yes	no	no	no	no	no	yes	no	no	no	no
no	yes	no	Male	2	Not possible to verify				35	Married	16	Muslim	yes	yes	10th	yes	yes	10th	Farmer	Student	8	no		no	no			Not at all	Not at all	Not at all	Piped outside compound	Pit Latrine/traditional pit toilet	no	5 6	yes	no	no	no	yes	no	no	no	yes	yes	no	no	no	no	no
yes	yes	no	Male	11	Child’s date of birth verified				33	Married	22	Muslim	yes	yes	7th	yes	yes	10th	Farmer	farmer	5	yes	yes	yes	yes	yes	Almost every day	At least once a week	At least once a week	At least once a week	Covered Well	Pit Latrine/traditional pit toilet	no	6	yes	yes	yes	yes	yes	no	no	no	yes	yes	yes	yes	no	no	yes
no	no	yes				Female	18	Not possible to verify	29	Married	20	Muslim	yes	yes	5th	yes	yes	6th	House wife	civil servant	9	yes	no	no	no			Not at all	Not at all	Not at all	River	No facility/Bush/Field		5 6	yes	yes	no	no	yes	no	no	no	no	no	yes	no	no	no	no
no	yes	no	Male	3	Child’s date of birth verified				35	Married	17	Protestant	yes	no		no			House wife	farmer	8	no		no	no			Not at all	Not at all	Not at all	Piped outside compound	Pit Latrine/traditional pit toilet	no	6	no	no	no	no	no	no	no	no	no	no	yes	no	no	no	no
yes	no	yes				Female	22	Child’s date of birth verified	20	Married	16	Muslim	yes	yes	7th	yes	yes	4th	Farmer	farmer	4	yes	no	yes	no			Less than once a week	At least once a week	Not at all	Covered Well	Pit Latrine/traditional pit toilet	no	6	yes	yes	yes	no	yes	no	yes	no	yes	yes	yes	no	no	no	yes
yes	no	no							33	Married	22	Muslim	no			no			House wife	Pastoralist	8	yes	no	yes	no				Not at all	Not at all	River	No facility/Bush/Field		6	yes	no	no	no	yes	no	no	no	no	no	no	no	no	no	no
no	no	yes				Male	18	Not possible to verify	26	Married	22	Muslim	no			no			House wife	daily Laborer	3	yes	no	no	no				Not at all	Not at all	River	No facility/Bush/Field		6	no	no	no	no	yes	no	no	yes	no	no	no	no	no	no	no
yes	no	no							31	Married	18	Muslim	no			no			House wife	farmer	9	no		no	no				Not at all	Not at all	Piped outside compound	Pit Latrine/traditional pit toilet	no	6	no	no	no	no	no	no	no	no	no	no	no	no	no	no	no
no	no	yes				Female	23	Not possible to verify	35	Married	19	Muslim	no			no			House wife	farmer	3	no		yes	no				Not at all	Not at all	Piped outside compound	Pit Latrine/traditional pit toilet	no	6	no	no	no	no	no	no	no	no	no	no	yes	no	no	no	no
yes	no	no							30	Married	20	Protestant	no			no			Daily Laborer	daily Laborer	3	yes	no	no	no				Not at all	Not at all	Piped outside compound	No facility/Bush/Field		5 6	no	yes	no	yes	no	no	no	no	no	no	yes	no	no	no	no
no	yes	no	Male	8	Child’s date of birth verified				24	Married	18	Muslim	no			no			House wife	Pastoralist	5	no		no	no				Not at all	Not at all	Piped outside compound	Pit Latrine/traditional pit toilet	no	5 6	no	no	no	no	yes	no	no	no	no	no	yes	no	no	no	no
no	no	yes				Female	18	Not possible to verify	25	Married	18	Muslim	yes	yes	7th	yes	yes	5th	House wife	farmer	4	yes	no	no	no			Not at all	Not at all	Not at all	Piped outside compound	Pit Latrine/traditional pit toilet	no	5 6	no	no	no	no	no	no	no	no	no	no	no	no	no	no	no
no	yes	no	Female	2	Not possible to verify				23	Married	19	Orthodox	yes	yes	3rd	yes	yes	4th	House wife	farmer	4	no		no	no			Not at all	Not at all	Not at all	River	No facility/Bush/Field		6	yes	no	yes	no	yes	no	no	no	yes	yes	yes	no	no	no	no
yes	no	no							30	Married	19	Muslim	yes	yes	6th	yes	yes	10th	Civil Servant	Other	5	yes	no	no	no			At least once a week	At least once a week	At least once a week	Covered Well	Flush toilet	no	5 6	yes	no	yes	no	yes	no	no	yes	yes	yes	yes	no	yes	no	yes
yes	yes	yes	Female	6	Not possible to verify	Female	17	Not possible to verify	24	Widowed	18	Muslim	no			no			House wife	Agro-pastoralist	4	no		no	no				Less than once a week	Not at all	Rainwater	Other	no	6 7 8	no	no	no	no	no	no	no	no	no	no	yes	no	no	no	no
yes	no	no							20	Married	16	Catholic	yes	yes	5th	yes	yes	8th	House wife	daily Laborer	3	no		no	no			Not at all	Not at all	Not at all	Protected Spring	Pit Latrine/traditional pit toilet	yes	6 8	yes	yes	no	no	no	no	no	no	yes	yes	yes	no	no	no	no
yes	no	no							25	Married	18	Muslim	no			no			Farmer	farmer	6	no		no	no				Not at all	Less than once a week	Open Spring	Pit Latrine/traditional pit toilet	no	6	no	no	no	no	yes	no	no	no	no	yes	no	no	no	no	no
yes	yes	yes	Male	11	Not possible to verify	Female	19	Not possible to verify	25	Married	19	Muslim	no			no			Agro-pastoralist	Agro-pastoralist	4	no		no	no				Not at all	Not at all	Rainwater	Other	no	5 6	no	no	no	no	no	no	no	no	no	no	no	no	no	no	no
yes	no	no							35	Married	15	Muslim	no			no			Pastoralist	Pastoralist	9	no		yes	no				Not at all	Not at all	Piped outside compound	No facility/Bush/Field		6	no	no	no	no	no	no	no	no	no	no	no	no	no	no	no
yes	no	no							35	Married	25	Protestant	yes	yes	4th	yes	yes	6th	House wife	farmer	8	no		no	no			Not at all	At least once a week	Not at all	Protected Spring	Pit Latrine/traditional pit toilet	no	6	yes	yes	no	no	yes	no	no	no	yes	yes	yes	no	no	no	no
no	no	yes				Male	22	Not possible to verify	36	Married	21	Muslim	no			no			House wife	Agro-pastoralist	6	no		no	no				Not at all	Not at all	Open Well	Other	no	5 6	no	no	no	no	yes	no	no	no	no	no	yes	no	no	no	no
no	yes	no	Male	4	Not possible to verify				27	Married	19	Muslim	no			no			Pastoralist	Pastoralist	5	yes	no	no	no				Not at all	Not at all	River	No facility/Bush/Field		6	no	no	no	no	yes	no	no	yes	no	no	no	no	no	no	no
no	yes	no	Female	2	Not possible to verify				25	Married	18	Muslim	no			no			House wife	Pastoralist	3	yes	no	no	no				Not at all	Not at all	River	No facility/Bush/Field		6	no	no	no	no	yes	no	no	yes	no	no	no	no	no	no	no
yes	no	no							36	Married	17	Orthodox	yes	yes	8th	yes	yes	12th	Trader/Merchant	daily Laborer	4	yes	yes	yes	no			Not at all	Not at all	Not at all	Piped outside compound	Pit Latrine/traditional pit toilet	yes	5	yes	yes	no	yes	yes	no	yes	no	yes	yes	yes	no	no	no	no
no	yes	no	Male	2	Child’s date of birth verified				35	Married	22	Protestant	no			yes	yes	7th	House wife	farmer	8	no		no	no				Not at all	Less than once a week	Piped outside compound	Pit Latrine/traditional pit toilet	no	6	no	yes	no	no	yes	no	no	no	yes	yes	no	no	no	no	no
no	no	yes				Male	18	Not possible to verify	35	Married	16	Muslim	no			no			House wife	civil servant	7	no		no	no				Not at all	Not at all	River	No facility/Bush/Field		6	no	no	no	no	yes	no	no	yes	no	no	no	no	no	no	no
no	yes	no	Male	7	Not possible to verify				26	Married	14	Protestant	yes	yes	University/college diploma	yes	yes	University/college diploma	Civil Servant	civil servant	6	yes	yes	yes	no			Not at all	Not at all	Not at all	Open Spring	Pit Latrine/traditional pit toilet	no	6	yes	yes	no	no	yes	no	no	no	no	yes	yes	no	no	no	no
no	no	yes				Female	15	Child’s date of birth verified	26	Married	18	Protestant	yes	yes	10th	yes	yes	8th	House wife	farmer	5	yes	no	no	no			Not at all	Not at all	Not at all	Protected hand pump spring	Pit Latrine/traditional pit toilet	no	6 8	yes	yes	yes	no	yes	no	no	no	yes	yes	yes	no	no	no	no
no	no	yes				Male	13	Child’s date of birth verified	30	Married	20	Muslim	no			yes	yes	6th	House wife	Pastoralist	3	no		no	no				Not at all	Not at all	Protected Spring	No facility/Bush/Field		6	no	no	no	no	yes	no	no	no	no	no	yes	no	no	no	no
no	yes	no	Male	3	Not possible to verify				29	Married	14	Muslim	no			no			House wife	daily Laborer	4	no		no	no				Not at all	Not at all	River	Pit Latrine/traditional pit toilet	yes	5 6	no	yes	no	no	no	no	no	no	no	no	no	no	no	no	no
no	no	yes				Male	21	Child’s date of birth verified	37	Married	21	Muslim	no			no			House wife	farmer	8	yes	yes	no	no				Not at all	Not at all	Rainwater	No facility/Bush/Field		5 6 7	no	no	no	no	yes	no	no	no	no	no	no	no	no	no	no
yes	no	no							40	Married	18	Muslim	yes	no		yes	yes	5th	House wife	farmer	8	no		no	no			Not at all	Less than once a week	Not at all	Protected Spring	Pit Latrine/traditional pit toilet	no	6	no	yes	no	no	yes	no	no	no	yes	no	yes	no	no	no	no
yes	no	no							16	Never married		Protestant	no			no			Student		5	no		no	no				Not at all	Not at all	River	No facility/Bush/Field		6	no	no	no	no	no	no	no	no	no	no	no	no	no	no	no
yes	no	no							27	Married	15	Muslim	no			no			House wife	Pastoralist	6	no		no	no				Not at all	Not at all	Other	No facility/Bush/Field		5 6	no	no	no	no	no	no	no	no	no	yes	no	no	no	no	no
no	no	yes				Male	20	Not possible to verify	20	Divorced	21	Muslim	no						House wife		3	yes	yes	yes	yes	yes	Almost every day		Less than once a week	Less than once a week	River	Pit Latrine/traditional pit toilet	yes	5 6	no	no	no	no	no	no	no	no	no	no	no	no	no	no	no
yes	no	no							30	Married	21	Muslim	no			no			House wife	Pastoralist	7	no		no	no				Not at all	Not at all	River	No facility/Bush/Field		5 6	no	no	no	no	no	no	no	no	no	no	no	no	no	no	no
no	no	yes				Male	16	Child’s date of birth verified	27	Married	21	Muslim	yes	yes	12th	yes	yes	University/college diploma	Civil Servant	civil servant	3	yes	yes	no	yes	yes	Almost every day	Not at all	Not at all	At least once a week	Rainwater	No facility/Bush/Field		5 6	yes	no	no	yes	yes	no	no	no	no	no	no	no	no	no	no
yes	no	no							30	Married	24	Orthodox	yes	yes	9th	no			House wife	farmer	4	yes	no	no	no			Not at all	Not at all	At least once a week	Piped into compound	Pit Latrine/traditional pit toilet	no	6 8 9	no	yes	yes	yes	yes	no	no	no	no	no	yes	no	no	no	no
yes	no	yes				Male	22	Not possible to verify	34	Married	25	Muslim	yes	yes	6th	yes	no		House wife	farmer	8	yes	no	no	no			Not at all	Not at all	Not at all	Open Well	Other	no	6	no	no	no	no	yes	no	no	no	no	no	yes	no	no	no	no
yes	no	no							22	Married	20	Muslim	yes	no		no			House wife	Student	3	yes	no	yes	yes	yes	Less than once a week	Less than once a week	Less than once a week	Less than once a week	River	No facility/Bush/Field		5 6	yes	yes	no	no	no	no	no	no	no	no	no	no	no	no	no
yes	no	no							35	Married	19	Muslim	no			no			House wife	farmer	12	no		no	no				Not at all	Not at all	Protected Spring	Pit Latrine/traditional pit toilet	no	6	yes	yes	yes	no	yes	no	no	no	yes	yes	yes	no	no	no	no
no	no	yes				Male	12	Child’s date of birth verified	25	Married	18	Protestant	yes	yes	University/college diploma	yes	yes	8th	House wife	Trader/Merchant	4	yes	no	no	no			Less than once a week	At least once a week	At least once a week	Protected Spring	Pit Latrine/traditional pit toilet	no	5 6	yes	yes	yes	yes	yes	no	no	no	yes	yes	yes	no	no	no	no
yes	no	no							28	Married	17	Muslim	no			no			House wife	Pastoralist	8	no		no	no				Not at all	Not at all	Piped outside compound	No facility/Bush/Field		6	no	no	no	no	no	no	no	no	no	no	no	no	no	no	no
no	no	yes				Female	13	Child’s date of birth verified	28	Married	26	Protestant	no			no			House wife	farmer	3	no		no	no				Not at all	Not at all	Piped outside compound	Pit Latrine/traditional pit toilet	no	6	no	yes	no	no	no	no	no	no	yes	yes	yes	no	no	no	no
no	no	yes				Male	17	Not possible to verify	20	Married	16	Muslim	no			no			House wife	Pastoralist	3	no		no	no				Not at all	Not at all	Other	No facility/Bush/Field		6	no	no	no	no	no	no	no	no	no	no	no	no	no	no	no
no	yes	no	Male	4	Child’s date of birth verified				32	Married	15	Muslim	yes	yes	4th	yes	yes	6th	House wife	daily Laborer	6	yes	no	yes	no			Not at all	Not at all	Not at all	Piped into compound	Pit Latrine/traditional pit toilet	yes	5 6	yes	yes	no	no	yes	no	no	yes	no	no	yes	no	no	no	no
yes	no	no							23	Married	17	Muslim	yes	yes	10th	yes	yes	10th	Civil Servant	civil servant	6	yes	no	no	no			Not at all	Not at all	Not at all	Covered Well	Other	no	5 6	no	no	no	no	yes	no	no	no	no	no	yes	no	no	no	no
yes	no	no							41	Married	20	Muslim	no			yes	yes	10th	Trader/Merchant	Trader/Merchant	8	yes	no	no	no				Not at all	At least once a week	Piped into dwelling	Pit Latrine/traditional pit toilet	yes	5 6 12	yes	yes	yes	yes	yes	no	yes	yes	yes	yes	yes	yes	no	no	no
yes	no	no							28	Married	24	Protestant	yes	yes	10th	yes	yes	10th	House wife	farmer	3	yes	no	no	no			Not at all	At least once a week	Not at all	Piped outside compound	Pit Latrine/traditional pit toilet	no	5 6	yes	yes	yes	no	yes	no	no	no	yes	yes	yes	no	no	no	no
yes	no	no							42	Married	20	Muslim	no			no			House wife	Pastoralist	6	no		no	no				Less than once a week	Less than once a week	River	No facility/Bush/Field		5 6	no	no	no	no	no	no	no	no	no	no	no	no	no	no	no
no	no	yes				Male	15	Child’s date of birth verified	28	Married	15	Muslim	yes	yes	12th	yes	yes	9th	House wife	farmer	4	yes	no	no	no			Not at all	Not at all	Not at all	Piped outside compound	Pit Latrine/traditional pit toilet	no	5 6	no	yes	no	no	yes	no	no	no	no	no	yes	no	no	no	no
no	no	yes				Male	23	Child’s date of birth verified	30	Married	19	Protestant	yes	yes	10th	yes	yes	10th	House wife	farmer	5	yes	no	no	no			Not at all	Not at all	Not at all	Protected Spring	Pit Latrine/traditional pit toilet	no	6	no	no	no	no	no	no	no	no	yes	yes	yes	no	no	no	no
yes	no	no							30	Widowed	18	Muslim	no						Daily Laborer		2	no		no	no				Not at all	Not at all	River	No facility/Bush/Field		6	no	no	no	no	yes	no	no	no	no	yes	yes	no	no	no	no
yes	no	no							30	Married	25	Muslim	yes	yes	3rd	yes	yes	6th	House wife	farmer	5	no		no	no			Not at all	Not at all	Not at all	Protected Spring	Pit Latrine/traditional pit toilet	no	6	no	no	no	no	no	no	no	no	no	yes	yes	no	no	no	no
yes	no	no							38	Married	22	Protestant	yes	yes	7th	yes	yes	8th	House wife	farmer	7	yes	no	yes	yes	no	At least once a week	Less than once a week	Less than once a week	Less than once a week	Piped outside compound	Pit Latrine/traditional pit toilet	no	6	yes	yes	no	no	yes	no	no	no	yes	yes	yes	no	no	no	no
yes	yes	yes	Female	6	Not possible to verify	Male	23	Not possible to verify	38	Married	21	Muslim	no			no			House wife	Agro-pastoralist	8	no		no	no				Not at all	Not at all	Open Spring	No facility/Bush/Field		6	no	no	no	no	no	no	no	yes	no	no	no	no	no	no	no
yes	no	no							23	Married	18	Protestant	yes	yes	10th	yes	yes	7th	House wife	farmer	3	no		no	no			Not at all	Not at all	Not at all	Open Spring	Pit Latrine/traditional pit toilet	no	6	no	yes	no	no	no	no	no	no	yes	yes	no	no	no	no	no
yes	yes	no	Female	6	Not possible to verify				30	Married	16	Muslim	yes	no		no			House wife	Pastoralist	5	no		no	no			Not at all	Not at all	Not at all	River	No facility/Bush/Field		5 6	no	no	no	no	no	no	no	no	no	no	no	no	no	no	no
yes	no	no							24	Married	22	Orthodox	yes	yes	University/college diploma	no			House wife	farmer	3	yes	no	yes	yes	yes	At least once a week	Not at all	At least once a week	At least once a week	Piped outside compound	Pit Latrine/traditional pit toilet	no	5 6 9 12	yes	yes	yes	yes	yes	no	no	no	yes	yes	yes	no	no	no	no
no	yes	no	Male	5	Not possible to verify				20	Married	17	Protestant	no			yes	yes	6th	House wife	farmer	4	no		no	no				Not at all	Not at all	Piped outside compound	Pit Latrine/traditional pit toilet	no	6	no	yes	no	no	no	no	no	no	yes	yes	no	no	no	no	no
yes	no	no							25	Married	22	Protestant	yes	yes	12th	yes	yes	10th	Student	farmer	3	yes	yes	yes	no			Not at all	Not at all	Not at all	Protected Spring	Pit Latrine/traditional pit toilet	no	6	no	no	no	no	no	no	no	no	yes	yes	yes	no	yes	no	no
no	no	yes				Male	17	Not possible to verify	27	Married	18	Protestant	yes	no		yes	yes	5th	House wife	farmer	3	no		no	no			Not at all	Not at all	Not at all	Protected Spring	Pit Latrine/traditional pit toilet	no	6	no	no	no	no	yes	no	no	no	yes	yes	no	no	no	no	no
yes	no	no							42	Married	24	Protestant	yes	yes	3rd	yes	yes	8th	House wife	daily Laborer	6	no		no	no			Not at all	At least once a week	At least once a week	Piped outside compound	No facility/Bush/Field		5 6	yes	yes	yes	yes	yes	no	no	no	yes	yes	yes	no	no	no	no
no	no	yes				Female	22	Child’s date of birth verified	24	Married	20	Protestant	yes	yes	4th	yes	yes	8th	House wife	farmer	3	no		no	no			Not at all	Not at all	Not at all	Piped outside compound	Pit Latrine/traditional pit toilet	no	6	no	yes	yes	yes	yes	no	no	no	yes	yes	yes	no	no	no	no
yes	no	no							32	Married	22	Protestant	yes	yes	9th	yes	yes	10th	House wife	farmer	6	yes	no	yes	no			At least once a week	At least once a week	Not at all	Piped outside compound	Pit Latrine/traditional pit toilet	no	6	yes	yes	yes	no	no	no	no	yes	yes	yes	yes	no	no	no	no
no	yes	no	Male	5	Not possible to verify				30	Married	20	Muslim	no			no			House wife	Pastoralist	10	no		no	no				Not at all	Not at all	River	No facility/Bush/Field		5 6 7	no	no	no	no	no	no	no	no	no	no	no	no	no	no	no
no	yes	no	Male	11	Not possible to verify				25	Married	20	Muslim	no			no			House wife	Pastoralist	5	yes	no	no	no				Not at all	Not at all	River	No facility/Bush/Field		6	no	no	no	no	yes	no	no	yes	no	no	no	no	no	no	no
no	no	yes				Male	14	Child’s date of birth verified	30	Married	20	Protestant	yes	yes	7th	yes	yes	8th	House wife	Trader/Merchant	6	no		no	no			Less than once a week	Less than once a week	Less than once a week	Protected hand pump spring	Pit Latrine/traditional pit toilet	no	6 8	yes	yes	yes	yes	yes	no	no	no	yes	yes	yes	no	no	no	no
yes	no	no							38	Married	20	Protestant	no			yes	yes	7th	House wife	farmer	9	no		no	no				Not at all	Not at all	Protected Spring	Pit Latrine/traditional pit toilet	no	6 8	yes	no	no	no	yes	no	no	no	yes	yes	yes	no	no	no	no
no	yes	no	Male	6	Not possible to verify				32	Married	22	Muslim	no			no			House wife	Pastoralist	5	no		no	no				Less than once a week	Less than once a week	River	No facility/Bush/Field		6	no	no	no	no	yes	no	no	no	no	no	no	no	yes	no	no
yes	no	no							29	Married	21	Orthodox	no			no			Daily Laborer	daily Laborer	5	no		no	no				Not at all	Not at all	Piped outside compound	No facility/Bush/Field		5 6	no	yes	no	yes	yes	no	yes	no	no	no	yes	no	no	no	no
yes	no	no							34	Separated	24	Muslim	no						Trader/Merchant		5	yes	yes	no	yes	yes	Almost every day		Not at all	Not at all	Open Well	Pit Latrine/traditional pit toilet	no	5 6	no	yes	no	no	yes	no	no	yes	yes	yes	yes	no	no	no	no
yes	no	no							38	Married	20	Muslim	no			no			House wife	no work	8	yes	yes	no	no				Not at all	Not at all	Rainwater	No facility/Bush/Field		5 6 7	no	no	no	no	yes	no	no	no	no	no	no	no	no	no	no
yes	yes	no	Male	0	Child’s date of birth verified				28	Married	18	Muslim	yes	yes	6th	yes	yes	10th	House wife	Non-governemnt employee	6	no		no	no			Not at all	Not at all	At least once a week	Piped outside compound	No facility/Bush/Field		5 6	yes	yes	no	yes	yes	no	no	no	no	no	yes	no	no	no	no
no	no	yes				Male	20	Child’s date of birth verified	30	Married	14	Muslim	no			no			House wife	farmer	5	yes	no	no	no				Not at all	Not at all	River	Pit Latrine/traditional pit toilet	yes	6	no	yes	no	no	yes	no	no	no	no	no	no	no	no	no	no
yes	no	no							34	Married	21	Muslim	no			no			House wife	Pastoralist	5	no		no	no				Not at all	Not at all	River	No facility/Bush/Field		5 6	no	no	no	no	no	no	no	no	no	no	no	no	no	no	no
yes	no	no							23	Married	18	Muslim	no			no			Pastoralist	Pastoralist	4	no		no	no				Not at all	Not at all	River	No facility/Bush/Field		6	no	no	no	no	no	no	no	no	no	no	no	no	no	no	no
yes	no	no							26	Married	18	Protestant	no			no			House wife	daily Laborer	3	no		no	no				Less than once a week	At least once a week	Piped outside compound	No facility/Bush/Field		5 6	no	yes	no	no	yes	no	no	no	no	yes	yes	no	no	no	no
no	no	yes				Female	13	Child’s date of birth verified	30	Married	20	Muslim	no			no			House wife	farmer	8	yes	no	no	no				Not at all	Not at all	Piped outside compound	Pit Latrine/traditional pit toilet	no	6	no	no	no	no	no	no	no	no	yes	yes	yes	no	no	no	no
yes	no	no							36	Married	20	Protestant	yes	yes	7th	yes	yes	8th	House wife	farmer	8	yes	yes	yes	no			Not at all	At least once a week	Not at all	Piped outside compound	Pit Latrine/traditional pit toilet	no	6	yes	yes	yes	no	yes	no	no	no	yes	yes	yes	no	no	no	no
no	no	yes				Female	13	Child’s date of birth verified	26	Married	20	Protestant	yes	yes	6th	yes	yes	8th	House wife	farmer	4	no		no	no			At least once a week	Less than once a week	Not at all	Open Spring	Pit Latrine/traditional pit toilet	no	6	no	no	no	no	no	no	no	no	yes	yes	yes	no	yes	no	no
yes	no	no							26	Married	18	Muslim	no			no			House wife	Agro-pastoralist	6	no		no	no				Not at all	Not at all	Protected Spring	No facility/Bush/Field		5 6	no	no	no	no	no	no	no	no	no	no	yes	no	no	no	no
no	no	yes				Male	13	Not possible to verify	23	Married	18	Muslim	no			no			House wife	farmer	3	yes	no	no	no				Not at all	Not at all	Open Spring	No facility/Bush/Field		6	no	no	no	no	no	no	no	no	no	no	no	no	no	no	no
yes	no	no							38	Married	23	Muslim	no			no			House wife	Pastoralist	12	no		no	no				Not at all	Not at all	Open Spring	No facility/Bush/Field		6	no	no	no	no	no	no	no	no	no	no	no	no	no	no	no
no	yes	no	Female	10	Child’s date of birth verified				38	Married	16	Protestant	yes	yes	6th	yes	yes	10th	House wife	farmer	7	no		no	no			Not at all	Not at all	Not at all	Protected Spring	Pit Latrine/traditional pit toilet	yes	6 8	no	yes	no	no	yes	no	no	no	yes	yes	yes	no	no	no	no
yes	no	no							28	Married	19	Catholic	yes	yes	4th	yes	no		House wife	farmer	4	no		no	no			Less than once a week	Less than once a week	Less than once a week	Covered Well	Pit Latrine/traditional pit toilet	no	6	yes	no	no	no	no	no	no	no	yes	no	yes	no	no	no	no
no	yes	no	Male	4	Not possible to verify				30	Married	18	Muslim	no			no			Pastoralist	Pastoralist	4	no		no	no				Not at all	Not at all	Rainwater	Other	no	6	no	no	no	no	no	no	no	no	no	no	no	no	no	no	no
yes	no	no							43	Married	24	Muslim	no			no			House wife	Agro-pastoralist	12	no		no	no				Not at all	Not at all	Open Well	No facility/Bush/Field		6	no	no	no	no	yes	no	no	no	no	no	yes	no	no	no	no
yes	no	no							42	Married	17	Protestant	no			no			House wife	farmer	6	no		no	no				Not at all	Not at all	Open Spring	Pit Latrine/traditional pit toilet	no	6	no	no	no	no	no	no	no	no	yes	yes	no	no	no	no	no
yes	no	no							24	Married	18	Orthodox	yes	yes	10th	yes	yes	7th	House wife	Trader/Merchant	4	yes	no	no	no			Not at all	Not at all	Not at all	Protected Spring	Pit Latrine/traditional pit toilet	no	6 8	yes	no	no	no	yes	no	no	no	yes	yes	yes	no	no	no	no
no	no	yes				Male	12	Child’s date of birth verified	30	Married	17	Protestant	yes	yes	6th	yes	yes	6th	House wife	farmer	5	no		no	no			Not at all	Not at all	Not at all	Piped outside compound	Pit Latrine/traditional pit toilet	no	6	no	no	no	no	no	no	no	no	yes	yes	yes	no	yes	no	no
yes	no	no							40	Married	18	Muslim	no			no			House wife	Pastoralist	3	no		no	no				Not at all	Not at all	Pond/Lake/Dam	No facility/Bush/Field		6	no	no	no	no	yes	no	no	no	no	no	no	no	no	no	no
no	no	yes				Male	16	Child’s date of birth verified	22	Married	18	Orthodox	yes	yes	7th	yes	yes	9th	House wife	farmer	3	yes	no	no	no			Not at all	Less than once a week	Not at all	Piped outside compound	Pit Latrine/traditional pit toilet	yes	5 6 9	yes	yes	yes	no	yes	no	no	no	yes	yes	yes	yes	no	no	no
yes	no	no							34	Married	21	Protestant	no			yes	yes	6th	House wife	farmer	10	no		no	no				Not at all	Not at all	Protected Spring	Pit Latrine/traditional pit toilet	no	6	no	no	no	no	no	yes	no	no	yes	yes	no	no	no	no	no
no	yes	no	Male	11	Not possible to verify				20	Married	15	Muslim	no			yes	yes	4th	House wife	Pastoralist	8	yes	no	no	no				Not at all	Not at all	Piped into compound	Pit Latrine/traditional pit toilet	yes	6 96	no	yes	yes	no	yes	no	no	no	yes	yes	no	no	no	no	no
yes	no	no							28	Married	24	Muslim	yes	yes	10th	yes	yes	University/college diploma	House wife	civil servant	5	yes	no	no	no			Not at all	Not at all	Not at all	Piped outside compound	Pit Latrine/traditional pit toilet	yes	5 6	yes	yes	yes	yes	yes	no	no	no	yes	yes	yes	no	no	no	no
yes	no	no							45	Married	16	Protestant	no			no			House wife	farmer	3	no		no	no				Not at all	Not at all	Covered Well	Pit Latrine/traditional pit toilet	no	6	no	no	no	no	no	no	no	no	yes	yes	no	no	no	no	no
no	no	yes				Male	13	Child’s date of birth verified	25	Married	22	Muslim	no			no			House wife	farmer	3	yes	no	no	no				Not at all	Not at all	Piped outside compound	Pit Latrine/traditional pit toilet	no	6	yes	no	no	no	yes	no	no	no	no	no	no	no	no	no	no
no	yes	no	Female	11	Child’s date of birth verified				30	Married	14	Muslim	no			no			Pastoralist	Pastoralist	4	no		no	no				Not at all	Not at all	River	No facility/Bush/Field		6	no	no	no	no	yes	no	no	no	no	no	no	no	no	no	no
no	yes	no	Male	11	Not possible to verify				26	Married	17	Protestant	no			no			House wife	farmer	4	no		no	no				Not at all	Not at all	Covered Well	Pit Latrine/traditional pit toilet	no	6	no	no	no	no	no	no	no	no	no	no	no	no	no	no	no
yes	no	no							40	Married	18	Muslim	no			no			House wife	Agro-pastoralist	12	no		no	no				Not at all	Not at all	Rainwater	No facility/Bush/Field		6	no	no	no	no	no	no	no	no	no	no	no	no	no	no	no
yes	no	no							32	Married	20	Muslim	no			no			House wife	farmer	6	no		no	no				Less than once a week	Less than once a week	Open Spring	Pit Latrine/traditional pit toilet	yes	6	no	no	yes	no	no	no	no	no	yes	yes	yes	yes	no	no	no
yes	no	no							22	Married	17	Muslim	yes	yes	5th	yes	yes	12th	House wife	farmer	5	yes	no	yes	no			Not at all	Less than once a week	Not at all	Protected Spring	Pit Latrine/traditional pit toilet	no	6 7	yes	yes	yes	no	yes	no	no	yes	yes	yes	yes	no	no	no	no
no	no	yes				Female	21	Child’s date of birth verified	26	Married	22	Protestant	yes	yes	12th	yes	yes	11th	House wife	farmer	3	no		no	no			Not at all	Less than once a week	Less than once a week	Open Spring	Pit Latrine/traditional pit toilet	yes	6	no	no	no	no	no	no	no	no	yes	yes	yes	no	no	no	no
no	no	yes				Female	13	Child’s date of birth verified	22	Married	19	Muslim	no			yes	yes	University/college diploma	House wife	civil servant	4	yes	no	no	no				Not at all	Not at all	Other	No facility/Bush/Field		6	yes	no	no	no	yes	no	no	yes	no	yes	no	no	no	no	yes
no	no	yes				Female	13	Child’s date of birth verified	25	Married	18	Protestant	yes	yes	6th	yes	yes	8th	House wife	Trader/Merchant	4	no		no	no			Not at all	Not at all	Not at all	Open Spring	Pit Latrine/traditional pit toilet	no	6 8	no	no	no	no	yes	no	no	no	yes	yes	yes	no	no	no	no
no	no	yes				Male	20	Not possible to verify	33	Married	17	Muslim	no			no			House wife	Agro-pastoralist	5	yes	no	no	no				Not at all	Not at all	Open Well	Other	no	5 6	no	no	no	no	yes	no	no	no	no	no	yes	no	no	no	no
no	no	yes				Male	13	Not possible to verify	24	Married	19	Muslim	no			no			House wife	farmer	4	yes	yes	yes	no				Not at all	Not at all	Open Spring	Pit Latrine/traditional pit toilet	yes	6	yes	yes	no	no	yes	no	no	no	no	no	no	no	no	no	no
yes	no	no							25	Married	21	Muslim	no			no			House wife	Pastoralist	5	no		no	no				Not at all	Not at all	River	No facility/Bush/Field		5 6	no	no	no	no	no	no	no	no	no	no	no	no	no	no	no
yes	no	no							30	Married	18	Muslim	no			no			Daily Laborer	daily Laborer	9	no		no	no				Not at all	Not at all	Piped outside compound	Pit Latrine/traditional pit toilet	no	5 6	yes	yes	no	no	no	no	no	no	yes	yes	yes	no	no	no	no
no	yes	no	Female	6	Not possible to verify				30	Married	25	Protestant	yes	yes	10th	yes	yes	University/college degree or higher	House wife	civil servant	4	yes	no	no	no			Not at all	At least once a week	At least once a week	Piped outside compound	Pit Latrine/traditional pit toilet	no	6 12	yes	yes	yes	yes	yes	no	no	no	yes	yes	yes	no	no	no	no
yes	yes	yes	Female	9	Not possible to verify	Female	16	Not possible to verify	27	Married	15	Muslim	no			yes	yes	8th	Trader/Merchant	farmer	7	yes	no	no	no				Less than once a week	Not at all	Piped outside compound	Ventilated improved pit latrine (VIP)	yes	5	no	no	no	no	yes	no	no	no	no	no	yes	no	no	no	no
yes	no	no							35	Divorced	23	Muslim	no						House wife		4	yes	no	no	no				Not at all	Not at all	Open Well	Other	no	5 6	no	no	no	no	yes	no	no	no	no	no	yes	no	no	no	no
no	yes	no	Male	11	Not possible to verify				28	Married	18	Muslim	no			no			House wife	Pastoralist	7	no		no	no				Not at all	Not at all	Rainwater	No facility/Bush/Field		6	no	no	no	no	no	no	no	no	yes	yes	no	no	no	no	no
yes	yes	no	Male	2	Child’s date of birth verified				21	Married	19	Muslim	yes	yes	6th	yes	yes	9th	House wife	Trader/Merchant	3	no		no	no			Not at all	At least once a week	Not at all	Protected Spring	Pit Latrine/traditional pit toilet	yes	6	yes	no	yes	no	yes	no	no	no	no	yes	yes	no	no	no	no
yes	no	no							39	Married	21	Muslim	yes	yes	6th	yes	yes	10th	House wife	Trader/Merchant	6	yes	yes	no	yes	no	Not at all	Not at all	Not at all	Not at all	Rainwater	No facility/Bush/Field		5 6 7	no	yes	no	no	yes	no	no	no	no	no	no	no	no	no	no
no	no	yes				Male	18	Not possible to verify	45	Married	18	Muslim	no			no			House wife	civil servant	8	yes	no	yes	no				Not at all	Not at all	Piped into compound	Pit Latrine/traditional pit toilet	yes	6	yes	yes	yes	no	yes	no	no	no	no	yes	yes	no	yes	no	no
yes	no	no							33	Married	20	Muslim	yes	yes	8th	yes	yes	4th	Farmer	farmer	6	yes	no	yes	no			Not at all	At least once a week	At least once a week	Covered Well	Pit Latrine/traditional pit toilet	no	6	yes	yes	yes	yes	yes	no	no	no	yes	yes	yes	no	no	no	yes
no	yes	no	Male	5	Child’s date of birth verified				25	Married	16	Catholic	yes	yes	8th	yes	yes	8th	House wife	farmer	6	no		no	no			Not at all	Not at all	Not at all	Piped outside compound	Pit Latrine/traditional pit toilet	no	6	yes	no	no	no	yes	no	no	no	yes	yes	no	no	no	no	no
no	no	yes				Female	19	Child’s date of birth verified	23	Married	18	Protestant	yes	yes	9th	yes	yes	7th	House wife	Trader/Merchant	3	yes	yes	no	no			At least once a week	At least once a week	At least once a week	Protected Spring	Pit Latrine/traditional pit toilet	yes	5 6	no	yes	yes	no	yes	no	no	no	yes	yes	yes	no	yes	no	no
yes	no	no							35	Married	24	Traditional	no			no			House wife	farmer	6	yes	no	no	no				Not at all	Not at all	Piped outside compound	Pit Latrine/traditional pit toilet	no	6 8 9	no	no	yes	yes	yes	no	no	no	yes	yes	yes	no	no	no	no
no	yes	no	Female	2	Child’s date of birth verified				25	Married	18	Muslim	no			no			Pastoralist	Pastoralist	6	no		no	no				Less than once a week	Not at all	River	Pit Latrine/traditional pit toilet	yes	6	no	no	yes	no	no	no	no	no	no	no	no	no	no	no	no
yes	no	no							26	Married	15	Muslim	yes	yes	6th	yes	yes	10th	House wife	farmer	6	yes	no	no	no			Not at all	Less than once a week	Not at all	Protected Spring	Pit Latrine/traditional pit toilet	no	6	yes	no	yes	no	yes	no	no	no	yes	yes	yes	no	no	no	no
yes	no	no							25	Married	19	Muslim	no			no			House wife	Pastoralist	3	yes	no	no	yes	yes	Less than once a week		Less than once a week	Less than once a week	Other	No facility/Bush/Field		5 6	no	no	no	no	yes	no	no	no	no	no	yes	no	yes	no	no
yes	no	yes				Female	16	Child’s date of birth verified	25	Married	18	Muslim	yes	yes	8th	yes	yes	10th	House wife	farmer	5	no		no	no			Not at all	Not at all	Not at all	Covered Well	Pit Latrine/traditional pit toilet	no	6	yes	no	no	no	no	no	no	no	no	no	no	no	no	no	no
yes	no	no							25	Married	16	Muslim	no			no			House wife	Pastoralist	9	no		no	no				Not at all	Not at all	Piped outside compound	No facility/Bush/Field		6	no	no	no	no	no	no	no	no	no	no	no	no	no	no	no
yes	yes	yes	Male	8	Not possible to verify	Male	12	Not possible to verify	29	Married	19	Muslim	no			no			Agro-pastoralist	Agro-pastoralist	4	yes	yes	no	no				Not at all	Not at all	Piped outside compound	Other	yes	5 6	no	no	no	no	no	no	no	no	no	no	no	no	no	no	no
no	no	yes				Female	21	Not possible to verify	30	Married	20	Muslim	no			no			House wife	Agro-pastoralist	4	no		no	no				Not at all	Not at all	Rainwater	No facility/Bush/Field		6	no	no	no	no	no	no	no	no	no	no	no	no	no	no	no
yes	no	no							35	Married	24	Catholic	no			no			House wife	farmer	5	no		no	no				Less than once a week	Less than once a week	Piped outside compound	Pit Latrine/traditional pit toilet	yes	6	no	no	no	no	no	no	no	no	yes	yes	no	no	no	no	no
no	yes	no	Female	5	Not possible to verify				26	Married	17	Muslim	no			yes	yes	10th	House wife	farmer	6	no		no	no				Not at all	Not at all	Piped outside compound	Pit Latrine/traditional pit toilet	no	6	yes	no	no	no	yes	no	no	no	yes	yes	yes	no	no	no	no
yes	no	no							22	Married	18	Muslim	no			no			House wife	Pastoralist	3	no		no	no				Not at all	Not at all	Piped outside compound	No facility/Bush/Field		6	no	no	no	no	no	no	no	no	yes	yes	no	no	no	no	no
yes	no	no							28	Married	18	Muslim	no			no			House wife	Pastoralist	8	no		no	no				Not at all	Not at all	Rainwater	No facility/Bush/Field		6	no	no	no	no	no	no	no	no	yes	yes	no	no	no	no	no
yes	yes	no	Female	4	Child’s date of birth verified				22	Married	16	Protestant	yes	yes	8th	yes	yes	8th	House wife	daily Laborer	4	yes	no	no	no			At least once a week	At least once a week	At least once a week	Piped outside compound	Pit Latrine/traditional pit toilet	no	6	yes	no	yes	no	yes	no	no	yes	yes	yes	yes	no	no	no	no
no	yes	no	Male	7	Child’s date of birth verified				25	Married	15	Muslim	yes	yes	5th	no			House wife	farmer	5	yes	no	no	no			Not at all	Not at all	Not at all	Piped outside compound	Pit Latrine/traditional pit toilet	no	5 6	yes	no	no	no	yes	no	no	no	no	no	yes	no	no	no	no
no	yes	no	Female	6	Child’s date of birth verified				21	Married	16	Muslim	yes	yes	9th	yes	yes	8th	House wife	Trader/Merchant	5	yes	no	no	no			Not at all	Less than once a week	Not at all	Piped outside compound	Pit Latrine/traditional pit toilet	no	6	no	no	yes	no	yes	no	no	no	no	no	yes	no	no	no	no
yes	no	no							36	Married	18	Orthodox	no			no			House wife	farmer	6	no		no	no				At least once a week	Less than once a week	Piped outside compound	Pit Latrine/traditional pit toilet	no	6	yes	no	yes	no	yes	no	no	no	yes	yes	yes	no	no	no	no
no	yes	no	Male	2	Child’s date of birth verified				28	Married	18	Muslim	yes	yes	10th	no			House wife	daily Laborer	6	yes	no	no	no			Not at all	Not at all	Not at all	Open Well	Flush toilet	no	5	no	yes	no	no	yes	no	no	no	yes	yes	yes	no	no	no	no
yes	no	no							39	Married	15	Protestant	yes	yes	6th	yes	yes	9th	House wife	farmer	6	yes	no	yes	no			Not at all	Not at all	Not at all	Piped outside compound	Pit Latrine/traditional pit toilet	no	6	yes	yes	no	no	yes	no	no	no	yes	yes	yes	no	no	no	no
no	yes	no	Male	6	Child’s date of birth verified				32	Married	20	Orthodox	yes	yes	4th	yes	yes	5th	House wife	farmer	5	yes	no	yes	no			Not at all	Not at all	At least once a week	Piped outside compound	Pit Latrine/traditional pit toilet	no	6 8 9	no	no	no	yes	yes	no	no	no	yes	yes	yes	no	yes	no	no
yes	yes	no	Male	4	Not possible to verify				33	Married	25	Muslim	no			no			House wife	Trader/Merchant	5	yes	yes	no	no				Not at all	Not at all	Rainwater	Other	no	5 6	no	no	no	no	yes	no	no	no	no	no	yes	no	no	no	no
no	no	yes				Female	19	Not possible to verify	36	Married	16	Protestant	no			no			House wife	farmer	9	no		no	no				Not at all	Not at all	Piped outside compound	Pit Latrine/traditional pit toilet	no	6	yes	yes	yes	no	no	no	no	no	yes	yes	yes	no	no	no	no
no	yes	no	Male	4	Child’s date of birth verified				35	Married	25	Protestant	yes	no		no			House wife	farmer	5	no		no	no			Less than once a week	Less than once a week	Not at all	River	Other	yes	6	no	no	no	no	no	no	no	no	yes	yes	no	no	no	no	no
no	no	yes				Male	13	Child’s date of birth verified	32	Married	17	Protestant	no			no			House wife	farmer	6	no		no	no				Not at all	Not at all	Protected Spring	Pit Latrine/traditional pit toilet	no	6	no	no	no	no	no	no	no	no	yes	yes	no	no	no	no	no
yes	no	no							39	Widowed	17	Orthodox	no						House wife		9	no		no	no				Not at all	Not at all	Covered Well	Pit Latrine/traditional pit toilet	no	6 9	no	no	no	no	no	no	no	no	yes	yes	no	no	no	no	no
no	no	yes				Female	20	Child’s date of birth verified	28	Married	20	Protestant	no			yes	no		House wife	farmer	4	no		no	no				At least once a week	At least once a week	Open Spring	Pit Latrine/traditional pit toilet	no	5 6	no	yes	no	no	no	no	no	no	yes	yes	yes	no	yes	no	no
yes	no	no							48	Married	26	Orthodox	yes	yes	4th	yes	yes	6th	House wife	farmer	5	yes	yes	yes	yes	yes	Almost every day	At least once a week	At least once a week	At least once a week	Piped into compound	Pit Latrine/traditional pit toilet	yes	5 6 7 8	yes	yes	yes	yes	yes	no	no	no	yes	yes	yes	yes	no	no	no
yes	no	no							25	Married	16	Muslim	no			no			House wife	farmer	4	no		no	no				Less than once a week	Not at all	Protected Spring	Pit Latrine/traditional pit toilet	no	6	no	no	yes	no	yes	no	no	no	yes	yes	yes	no	no	no	no
no	yes	no	Female	5	Not possible to verify				25	Married	19	Muslim	yes	yes	6th	yes	yes	10th	House wife	farmer	4	no		no	no			Not at all	Less than once a week	Not at all	Protected Spring	Pit Latrine/traditional pit toilet	no	6	yes	yes	no	no	no	no	no	no	no	yes	no	no	no	no	no
yes	no	no							32	Married	24	Protestant	yes	yes	6th	yes	no		House wife	farmer	6	no		yes	no			Not at all	At least once a week	Not at all	Piped outside compound	Pit Latrine/traditional pit toilet	no	6	yes	yes	yes	no	yes	no	no	no	yes	yes	no	no	no	no	no
no	no	yes				Male	16	Not possible to verify	27	Married	22	Muslim	yes	yes	7th	yes	yes	3rd	House wife	farmer	5	no		no	no			Not at all	Not at all	Not at all	Protected Spring	Pit Latrine/traditional pit toilet	no	5 6	no	no	no	no	no	no	no	no	yes	yes	no	no	no	no	no
yes	no	yes				Male	20	Not possible to verify	30	Married	19	Muslim	no			yes	yes	3rd	Farmer	farmer	6	yes	no	yes	no				At least once a week	At least once a week	Covered Well	Pit Latrine/traditional pit toilet	no	6	yes	no	yes	no	yes	no	no	no	yes	yes	yes	no	yes	no	no
yes	no	no							46	Married	18	Protestant	no			no			House wife	farmer	9	no		no	no				Not at all	Not at all	Covered Well	Pit Latrine/traditional pit toilet	no	6	no	no	no	no	no	no	no	no	yes	yes	no	no	no	no	no
yes	yes	no	Male	11	Child’s date of birth verified				28	Married	19	Muslim	yes	yes	7th	yes	yes	6th	Farmer	farmer	5	yes	yes	yes	yes	yes	Almost every day	At least once a week	At least once a week	At least once a week	Covered Well	Pit Latrine/traditional pit toilet	no	6	yes	yes	yes	no	yes	no	no	no	yes	yes	yes	no	no	no	no
yes	no	no							18	Married	16	Protestant	yes	no		no			Student	daily Laborer	3	no		no	no			Not at all	Not at all	At least once a week	Piped outside compound	Pit Latrine/traditional pit toilet	no	5 6	no	yes	no	yes	no	no	no	no	yes	yes	yes	no	no	no	no
no	no	yes				Female	21	Not possible to verify	41	Married	23	Muslim	no			no			House wife	Agro-pastoralist	8	yes	no	no	no				Not at all	Not at all	Open Well	Other	no	5 6	no	no	no	no	no	no	no	no	no	no	yes	no	no	no	no
yes	no	no							42	Married	22	Protestant	no			no			House wife	farmer	8	no		no	no				Less than once a week	Not at all	Piped outside compound	Pit Latrine/traditional pit toilet	no	6	no	yes	yes	no	yes	no	no	no	yes	yes	yes	no	no	no	no
yes	no	no							30	Married	18	Muslim	no			no			Pastoralist	Pastoralist	5	no		no	no				Not at all	Not at all	Piped into compound	No facility/Bush/Field		6	no	no	no	no	no	no	no	no	no	no	no	no	no	no	no
yes	no	no							25	Married	22	Orthodox	yes	yes	7th	yes	yes	Technical/vocational certificate	House wife	Non-governemnt employee	4	no		no	no			Not at all	Not at all	At least once a week	Piped outside compound	Pit Latrine/traditional pit toilet	no	5	yes	yes	no	yes	yes	no	no	no	no	no	no	no	no	no	yes
no	yes	no	Female	0	Child’s date of birth verified				37	Married	16	Muslim	no			yes	yes	8th	House wife	farmer	5	yes	no	no	no				Not at all	Not at all	Piped outside compound	Pit Latrine/traditional pit toilet	no	5 6	yes	yes	no	yes	yes	no	no	yes	no	yes	yes	no	no	no	no
yes	no	no							22	Married	19	Muslim	no			no			House wife	no work	3	yes	no	no	no				Not at all	Not at all	River	No facility/Bush/Field		5 6	yes	yes	no	no	yes	no	no	yes	no	no	yes	no	no	no	yes
yes	no	no							28	Married	19	Muslim	yes	yes	10th	yes	yes	Technical/vocational certificate	Trader/Merchant	civil servant	5	yes	yes	yes	yes	yes	At least once a week	Not at all	Not at all	At least once a week	Piped outside compound	Pit Latrine/traditional pit toilet	no	5 6	yes	yes	no	yes	yes	no	yes	yes	yes	yes	yes	no	no	no	yes
yes	no	no							18	Never married		Muslim	no						Student		3	yes	no	no	yes	no	At least once a week		Not at all	Not at all	Piped outside compound	No facility/Bush/Field		6	yes	no	no	no	yes	no	no	no	no	yes	no	no	no	no	no
no	yes	no	Male	11	Child’s date of birth verified				32	Married	20	Orthodox	yes	yes	6th	yes	no		Trader/Merchant	Trader/Merchant	5	yes	yes	yes	no			Not at all	Less than once a week	At least once a week	Piped into compound	Pit Latrine/traditional pit toilet	no	5 6 9 12	yes	yes	yes	yes	yes	no	yes	no	yes	yes	yes	yes	yes	no	yes
no	yes	no	Male	11	Child’s date of birth verified				32	Married	23	Protestant	no			no			House wife	farmer	8	no		no	no				Not at all	Not at all	Piped outside compound	Pit Latrine/traditional pit toilet	yes	6	no	no	no	no	no	no	no	no	no	yes	no	no	no	no	no
yes	no	no							30	Married	15	Muslim	no			no			House wife	Pastoralist	8	no		no	no				Not at all	Not at all	River	No facility/Bush/Field		6	no	no	no	no	yes	no	no	no	no	no	no	no	no	no	no
no	no	yes				Female	20	Child’s date of birth verified	36	Married	26	Protestant	yes	yes	8th	yes	yes	10th	House wife	civil servant	5	no		no	no			Not at all	At least once a week	Not at all	Protected Spring	Pit Latrine/traditional pit toilet	no	6	no	yes	yes	no	yes	no	no	no	yes	yes	yes	no	no	no	no
yes	no	no							36	Married	16	Muslim	no			no			Pastoralist	Pastoralist	4	no		no	no				Not at all	Not at all	Piped outside compound	No facility/Bush/Field		6	no	no	no	no	no	no	no	no	no	no	no	no	no	no	no
yes	no	no							20	Never married		Muslim	no						Student		4	no		no	no				Not at all	Not at all	Piped outside compound	Pit Latrine/traditional pit toilet	no	5 6	no	yes	no	no	no	no	no	no	no	no	no	no	no	no	no
yes	no	no							19	Married	16	Protestant	yes	no		no			House wife	farmer	3	no		no	no			Not at all	Not at all	Not at all	Piped outside compound	Pit Latrine/traditional pit toilet	yes	6	no	no	no	no	no	no	no	no	yes	yes	yes	no	no	no	no
yes	no	no							26	Married	19	Muslim	no			no			House wife	Pastoralist	3	no		no	no				Not at all	Not at all	River	No facility/Bush/Field		5 6	no	no	no	no	no	no	no	no	no	yes	no	no	no	no	no
yes	no	no							29	Married	11	Protestant	no			no			House wife	daily Laborer	5	no		no	no				At least once a week	At least once a week	Piped outside compound	Pit Latrine/traditional pit toilet	yes	5 6	no	yes	yes	no	no	no	no	no	no	yes	yes	no	no	no	no
yes	no	no							38	Married	21	Muslim	no			no			House wife	farmer	6	yes	yes	no	no				Not at all	Not at all	Rainwater	No facility/Bush/Field		5 6 7	no	no	no	no	yes	no	no	no	no	no	no	no	no	no	no
no	yes	no	Female	8	Not possible to verify				25	Married	21	Protestant	yes	yes	6th	yes	yes	8th	House wife	daily Laborer	5	no		no	no			Not at all	At least once a week	Not at all	Piped into compound	Pit Latrine/traditional pit toilet	no	6	no	yes	yes	no	yes	no	no	no	yes	yes	no	no	no	no	no
yes	no	no							30	Married	20	Muslim	no			no			House wife	Pastoralist	10	no		no	no				Not at all	Not at all	River	No facility/Bush/Field		96	no	no	no	no	no	no	no	no	no	no	no	no	no	no	no
no	yes	no	Female	10	Child’s date of birth verified				35	Married	17	Muslim	no			no			House wife	farmer	8	no		no	no				Not at all	Not at all	Piped outside compound	Pit Latrine/traditional pit toilet	no	5 6	no	no	no	no	no	no	no	no	yes	yes	yes	no	no	no	no
yes	no	no							36	Married	16	Muslim	no			no			House wife	daily Laborer	2	yes	no	yes	no				Not at all	Not at all	Piped into compound	Pit Latrine/traditional pit toilet	yes	5 6	yes	yes	yes	yes	yes	no	yes	yes	yes	yes	yes	no	no	no	no
no	yes	no	Female	7	Child’s date of birth verified				31	Married	18	Muslim	no			no			Pastoralist	Pastoralist	7	no		no	no				Not at all	Not at all	River	Pit Latrine/traditional pit toilet	yes	6	no	no	yes	no	no	no	no	yes	no	no	no	no	no	no	yes
no	no	yes				Female	18	Not possible to verify	31	Married	19	Muslim	no			no			House wife	farmer	1	no		no	no				Not at all	Not at all	Piped outside compound	Pit Latrine/traditional pit toilet	no	6	no	no	no	no	no	no	no	no	no	no	no	no	no	no	no
no	no	yes				Female	18	Child’s date of birth verified	25	Married	19	Protestant	no			no			House wife	farmer	5	no		no	no				Less than once a week	Less than once a week	Protected hand pump spring	Pit Latrine/traditional pit toilet	yes	6	yes	no	no	no	no	no	no	no	yes	yes	yes	no	no	no	no
yes	no	no							28	Married	25	Protestant	yes	yes	7th	yes	yes	8th	House wife	farmer	3	yes	no	no	no			Not at all	Not at all	Not at all	Piped outside compound	Pit Latrine/traditional pit toilet	no	6	yes	yes	no	no	yes	no	no	no	yes	yes	yes	no	no	no	no
no	no	yes				Female	22	Child’s date of birth verified	25	Married	20	Protestant	yes	yes	8th	yes	yes	10th	House wife	farmer	6	yes	no	no	no			Less than once a week	Less than once a week	Less than once a week	Protected Spring	Pit Latrine/traditional pit toilet	no	5 6	no	yes	yes	no	yes	no	no	no	yes	yes	yes	no	yes	no	no
yes	yes	no	Male	3	Not possible to verify				22	Married	18	Muslim	no			no			House wife	Pastoralist	4	no		no	no				Not at all	Not at all	River	No facility/Bush/Field		5 6	no	no	no	no	no	no	no	no	no	yes	no	no	no	no	no
no	yes	no	Female	11	Child’s date of birth verified				29	Married	18	Orthodox	yes	yes	9th	yes	yes	University/college diploma	House wife	civil servant	4	yes	no	yes	no			Not at all	Not at all	Less than once a week	Piped into dwelling	Pit Latrine/traditional pit toilet	no	5	yes	yes	no	yes	yes	no	no	no	yes	yes	yes	no	no	no	no
yes	no	no							25	Married	18	Protestant	yes	yes	University/college diploma	yes	yes	University/college degree or higher	House wife	civil servant	3	yes	no	no	no			Not at all	Not at all	Not at all	Protected hand pump spring	Pit Latrine/traditional pit toilet	no	5 6 8	yes	no	no	no	yes	no	no	no	yes	yes	yes	no	no	no	no
yes	no	no							30	Married	24	Protestant	yes	yes	8th	yes	yes	10th	Daily Laborer	farmer	4	yes	no	yes	no			Not at all	Less than once a week	Not at all	Piped outside compound	Pit Latrine/traditional pit toilet	no	6 9	yes	yes	yes	no	yes	no	no	no	no	yes	yes	no	no	no	no
yes	no	no							40	Married	22	Muslim	yes	yes	10th	yes	yes	3rd	House wife	farmer	7	no		no	no			Not at all	At least once a week	Not at all	Protected Spring	Pit Latrine/traditional pit toilet	no	6	yes	no	yes	no	yes	no	no	no	yes	yes	yes	no	no	no	no
no	no	yes				Male	13	Child’s date of birth verified	37	Widowed	18	Muslim	no						Farmer		4	no		no	no				Not at all	Not at all	River	Pit Latrine/traditional pit toilet	yes	6	no	yes	no	no	no	no	no	no	no	no	no	no	no	no	no
no	no	yes				Male	14	Child’s date of birth verified	35	Married	15	Muslim	no			no			House wife	farmer	7	no		no	no				Not at all	Not at all	River	No facility/Bush/Field		6	no	yes	yes	no	yes	no	no	no	no	no	no	no	no	no	no
no	yes	no	Female	9	Not possible to verify				49	Married	25	Muslim	no			no			House wife	Agro-pastoralist	7	no		no	no				Not at all	Not at all	Open Well	Other	no	5 6	no	no	no	no	yes	no	no	no	no	no	yes	no	no	no	no
yes	no	no							28	Married	15	Protestant	no			yes	yes	12th	House wife	Trader/Merchant	5	no		no	no				Less than once a week	Not at all	Protected Spring	Pit Latrine/traditional pit toilet	no	6 8	no	no	no	no	no	no	no	no	yes	yes	yes	no	no	no	no
no	yes	no	Male	7	Child’s date of birth verified				28	Married	20	Protestant	yes	yes	4th	yes	yes	6th	House wife	farmer	4	no		no	no			Not at all	Not at all	Not at all	Piped outside compound	Pit Latrine/traditional pit toilet	no	6	no	no	no	no	no	no	no	no	yes	yes	yes	no	no	no	no
yes	no	no							35	Married	17	Orthodox	no			yes	yes	12th	House wife	farmer	4	yes	no	yes	no				Not at all	At least once a week	Protected hand pump spring	Pit Latrine/traditional pit toilet	no	5 6	yes	yes	no	yes	yes	no	no	no	yes	yes	yes	yes	no	no	no
no	yes	no	Female	11	Child’s date of birth verified				30	Married	18	Protestant	yes	yes	6th	yes	yes	5th	House wife	daily Laborer	5	yes	no	no	no			Not at all	Not at all	Not at all	Piped outside compound	No facility/Bush/Field		5 6	no	yes	no	no	yes	no	no	no	no	yes	yes	no	no	no	no
no	no	yes				Male	14	Not possible to verify	26	Married	17	Muslim	no			no			House wife	farmer	3	yes	yes	no	no				Not at all	Not at all	Open Spring	No facility/Bush/Field		6	no	no	no	no	yes	no	no	no	no	no	no	no	no	no	no
no	no	yes				Male	23	Not possible to verify	34	Married	24	Muslim	no			no			House wife	farmer	2	no		no	no				Not at all	Not at all	River	Flush toilet	no	6	no	no	no	no	no	no	no	no	no	no	no	no	no	no	no
no	no	yes				Female	18	Not possible to verify	39	Married	25	Muslim	yes	no		yes	no		House wife	farmer	6	yes	yes	yes	yes	yes	At least once a week	Not at all	Not at all	Not at all	River	Pit Latrine/traditional pit toilet	no	5 6	yes	yes	no	yes	yes	no	yes	no	no	no	yes	no	no	no	no
yes	yes	yes	Female	6	Child’s date of birth verified	Female	14	Not possible to verify	23	Married	19	Muslim	no			yes	yes	7th	House wife	Agro-pastoralist	5	yes	no	no	no				Less than once a week	Not at all	Rainwater	No facility/Bush/Field		5 6	no	no	no	no	yes	no	no	no	no	no	yes	no	no	no	no
no	yes	no	Male	11	Child’s date of birth verified				35	Married	15	Muslim	no			no			Pastoralist	Pastoralist	10	no		no	no				Not at all	Not at all	Piped outside compound	No facility/Bush/Field		6	no	no	no	no	yes	no	no	no	no	no	no	no	no	no	no
no	yes	no	Male	4	Not possible to verify				27	Married	20	Muslim	no			no			House wife	Pastoralist	6	no		no	no				Not at all	Not at all	River	No facility/Bush/Field		6	no	no	no	no	yes	no	no	no	no	no	no	no	no	no	no
yes	no	no							17	Married	16	Protestant	yes	yes	6th	yes	yes	10th	Trader/Merchant	farmer	3	no		no	no			Not at all	At least once a week	Not at all	Open Spring	No facility/Bush/Field		5 6	yes	yes	no	no	no	no	no	no	no	yes	yes	no	no	no	no
no	no	yes				Male	20	Not possible to verify	22	Married	18	Muslim	no			no			House wife	Pastoralist	4	yes	no	no	no				Not at all	Not at all	Piped outside compound	No facility/Bush/Field		6	no	no	no	no	yes	no	no	no	no	no	no	no	no	no	no
yes	no	no							35	Married	25	Muslim	no			no			Trader/Merchant	Pastoralist	4	yes	no	yes	yes	yes	At least once a week		Less than once a week	Less than once a week	Other	No facility/Bush/Field		5 6	yes	no	no	no	yes	yes	no	no	no	no	no	no	yes	no	no
yes	no	no							30	Married	16	Muslim	no			no			House wife	Trader/Merchant	2	yes	no	yes	no				Not at all	At least once a week	Piped outside compound	Pit Latrine/traditional pit toilet	no	5	no	yes	no	yes	yes	no	yes	no	no	no	yes	no	no	no	no
no	no	yes				Male	20	Not possible to verify	21	Separated	17	Protestant	yes	yes	6th				House wife		3	no		no	no			Not at all	Not at all	Not at all	Piped outside compound	Pit Latrine/traditional pit toilet	yes	6	no	no	no	no	no	no	no	no	no	no	no	no	yes	no	no
yes	yes	no	Male	8	Not possible to verify				38	Married	20	Muslim	no			no			House wife	Pastoralist	8	yes	no	no	no				Not at all	Not at all	Rainwater	Other	no	6	no	no	no	no	yes	no	no	no	no	no	yes	no	no	no	no
no	yes	no	Male	0	Child’s date of birth verified				25	Married	18	Muslim	no			yes	yes	8th	House wife	Trader/Merchant	5	yes	no	no	no				Not at all	Not at all	Piped outside compound	Pit Latrine/traditional pit toilet	no	5 6 12	yes	yes	no	no	yes	no	no	yes	no	yes	yes	no	no	no	no
no	no	yes				Female	13	Not possible to verify	23	Married	16	Muslim	no			no			House wife	farmer	3	yes	no	no	no				Not at all	Not at all	Open Spring	No facility/Bush/Field		6	no	yes	no	no	yes	no	no	no	no	no	no	no	no	no	no
no	no	yes				Male	14	Child’s date of birth verified	28	Married	14	Protestant	yes	yes	5th	yes	yes	8th	House wife	farmer	5	no		no	no			Not at all	Not at all	Not at all	Piped outside compound	Pit Latrine/traditional pit toilet	yes	6	no	no	no	no	no	no	no	no	yes	yes	yes	no	yes	no	no
yes	no	yes				Male	12	Not possible to verify	32	Married	20	Muslim	no			no			House wife	farmer	6	no		no	no				Not at all	Not at all	Covered Well	Pit Latrine/traditional pit toilet	no	5 6 9	yes	yes	no	no	yes	no	no	no	no	no	yes	no	no	no	yes
no	no	yes				Female	19	Not possible to verify	40	Married	14	Muslim	no			no			Trader/Merchant	Pastoralist	9	no		no	no				Not at all	Not at all	Piped outside compound	Pit Latrine/traditional pit toilet	yes	6	no	yes	yes	no	yes	no	no	no	no	no	no	no	no	no	no
yes	no	no							37	Married	12	Muslim	no			no			House wife	Pastoralist	12	no		no	no				Not at all	Not at all	Piped outside compound	No facility/Bush/Field		5 6	no	no	no	no	no	no	no	no	no	yes	no	no	no	no	no
yes	no	no							32	Married	27	Muslim	yes	no		no			Trader/Merchant	no work	6	yes	no	yes	no			Not at all	Not at all	At least once a week	River	No facility/Bush/Field		6	yes	yes	no	yes	yes	no	yes	no	yes	yes	yes	no	no	no	no
yes	no	no							35	Married	20	Protestant	no			yes	yes	9th	House wife	farmer	8	no		no	no				Not at all	Not at all	Piped outside compound	Pit Latrine/traditional pit toilet	no	6	yes	no	no	no	yes	no	no	no	no	yes	no	no	no	no	no
yes	no	no							40	Married	25	Muslim	no			no			House wife	Agro-pastoralist	8	no		no	no				Not at all	Not at all	Rainwater	No facility/Bush/Field		6	no	no	no	no	no	no	no	no	no	no	no	no	no	no	no
no	no	no							28	Married	22	Muslim	no			yes	yes	8th	House wife	Agro-pastoralist	7	yes	no	no	no				Not at all	Not at all	Protected Spring	Other	no	6 7 8 9	no	no	no	no	yes	no	no	no	no	no	yes	no	yes	no	no
yes	no	no							25	Married	19	Orthodox	no			no			House wife	Trader/Merchant	4	no		no	no				Not at all	Less than once a week	Piped outside compound	Pit Latrine/traditional pit toilet	no	5 6	yes	yes	no	yes	no	no	no	no	yes	yes	yes	no	no	no	no
yes	no	no							30	Married	18	Muslim	no			no			House wife	farmer	7	no		no	no				Less than once a week	Not at all	Protected Spring	Pit Latrine/traditional pit toilet	no	6 7 8	yes	yes	no	no	yes	no	no	no	yes	yes	no	no	no	no	no
no	yes	no	Female	4	Child’s date of birth verified				27	Married	16	Muslim	yes	yes	10th	yes	yes	5th	House wife	civil servant	6	no		no	no			Not at all	Not at all	Not at all	Protected Spring	Pit Latrine/traditional pit toilet	no	6	yes	yes	no	no	yes	no	no	no	yes	yes	yes	no	no	no	no
yes	no	no							28	Married	16	Muslim	no			no			House wife	Pastoralist	6	no		no	no				Not at all	Not at all	Pond/Lake/Dam	No facility/Bush/Field		6	no	no	no	no	no	no	no	no	no	no	no	no	no	no	no
no	yes	no	Male	11	Child’s date of birth verified				26	Married	24	Orthodox	yes	yes	9th	yes	yes	8th	House wife	farmer	3	no		yes	no			Not at all	Not at all	Not at all	Piped outside compound	Pit Latrine/traditional pit toilet	yes	6 9	yes	yes	yes	no	yes	no	no	no	yes	yes	yes	no	no	no	no
no	yes	no	Male	10	Child’s date of birth verified				37	Married	28	Protestant	yes	yes	10th	yes	yes	4th	House wife	Non-governemnt employee	4	yes	yes	yes	no			At least once a week	At least once a week	At least once a week	Piped outside compound	Pit Latrine/traditional pit toilet	yes	6	yes	yes	yes	no	yes	no	no	no	yes	yes	yes	no	no	no	no
no	no	yes				Male	23	Not possible to verify	49	Married	31	Muslim	no			no			House wife	farmer	8	yes	no	no	no				Not at all	Not at all	Rainwater	Other	no	5 6	no	no	no	no	yes	no	no	no	no	no	yes	no	no	no	no
yes	no	yes				Female	21	Child’s date of birth verified	38	Married	24	Muslim	yes	yes	6th	no			House wife	Agro-pastoralist	8	yes	no	no	no			Not at all	Not at all	Not at all	Rainwater	No facility/Bush/Field		5 6 7	no	no	no	no	yes	no	no	no	no	no	no	no	no	no	no
yes	yes	no	Female	3	Child’s date of birth verified				25	Married	24	Muslim	yes	yes	4th	yes	yes	10th	House wife	farmer	3	yes	no	yes	yes	yes	Less than once a week	Not at all	Less than once a week	Not at all	Protected Spring	Pit Latrine/traditional pit toilet	yes	6	yes	no	yes	no	yes	no	no	no	no	yes	no	no	no	no	no
yes	no	no							29	Married	20	Muslim	no			no			House wife	Agro-pastoralist	5	no		no	no				Not at all	Not at all	Rainwater	No facility/Bush/Field		6	no	no	no	no	no	no	no	no	no	no	yes	no	no	no	no
no	yes	no	Male	4	Child’s date of birth verified				23	Married	17	Protestant	yes	yes	7th	yes	yes	University/college diploma	House wife	civil servant	4	yes	no	no	no			Not at all	Less than once a week	Not at all	Protected Spring	Pit Latrine/traditional pit toilet	no	6 8	yes	no	no	no	yes	no	no	no	yes	yes	yes	no	no	no	no
no	no	yes				Female	23	Child’s date of birth verified	28	Married	16	Muslim	yes	yes	12th	yes	yes	Technical/vocational certificate	House wife	civil servant	4	yes	yes	yes	yes	no	Almost every day	Not at all	At least once a week	Less than once a week	River	Pit Latrine/traditional pit toilet	yes	5 6 12	yes	yes	yes	yes	yes	no	yes	yes	yes	yes	yes	no	no	no	no
no	yes	no	Male	11	Child’s date of birth verified				22	Married	15	Protestant	yes	yes	7th	yes	yes	5th	House wife	farmer	4	yes	no	yes	no			Not at all	At least once a week	At least once a week	Piped into compound	Pit Latrine/traditional pit toilet	no	8 9	no	yes	yes	yes	yes	no	no	no	no	yes	yes	no	no	no	no
yes	no	no							34	Married	20	Protestant	no			yes	yes	6th	House wife	farmer	7	no		no	no				Not at all	Not at all	Protected Spring	Pit Latrine/traditional pit toilet	no	6	no	yes	no	no	no	no	no	no	yes	yes	yes	no	no	no	no
no	yes	no	Female	1	Child’s date of birth verified				20	Married	19	Orthodox	yes	yes	12th	yes	yes	University/college diploma	House wife	daily Laborer	3	yes	no	no	no			Not at all	Not at all	Not at all	Piped outside compound	Pit Latrine/traditional pit toilet	no	5	no	yes	no	yes	yes	no	no	no	no	no	no	no	no	no	yes
no	yes	no	Male	0	Not possible to verify				35	Married	15	Muslim	no			no			House wife	farmer	8	no		no	no				Less than once a week	Not at all	Protected Spring	Pit Latrine/traditional pit toilet	no	6 7 8	yes	yes	no	no	yes	no	no	yes	yes	yes	yes	no	no	no	no
yes	no	no							34	Married	21	Muslim	yes	yes	7th	no			House wife	Agro-pastoralist	6	yes	no	no	no			Not at all	Not at all	Not at all	Piped into dwelling	No facility/Bush/Field		5 6 7	no	no	no	no	yes	no	no	no	no	no	no	no	no	no	no
no	yes	no	Male	9	Not possible to verify				49	Married	21	Muslim	no			no			House wife	Agro-pastoralist	11	no		no	no				Not at all	Not at all	Covered Well	Other	no	5 6	no	no	no	no	yes	no	no	no	no	no	yes	no	no	no	no
no	no	yes				Female	20	Child’s date of birth verified	30	Married	21	Orthodox	yes	yes	7th	yes	yes	9th	House wife	farmer	3	yes	no	yes	no			Not at all	Not at all	Not at all	Piped into compound	Pit Latrine/traditional pit toilet	yes	6	yes	no	no	no	yes	no	no	no	yes	yes	yes	no	no	no	no
yes	no	no							30	Married	17	Muslim	yes	yes	5th	no			House wife	farmer	6	no		no	no			Not at all	Not at all	At least once a week	Protected hand pump spring	Pit Latrine/traditional pit toilet	no	6	yes	yes	no	yes	yes	no	no	no	yes	yes	yes	no	no	no	no
yes	no	no							37	Married	14	Protestant	yes	yes	5th	yes	yes	10th	House wife	civil servant	4	yes	no	no	no			Not at all	Not at all	Not at all	Open Spring	Pit Latrine/traditional pit toilet	no	6	no	yes	no	no	yes	no	no	no	yes	yes	yes	no	no	no	no
yes	no	yes				Male	12	Not possible to verify	30	Married	20	Muslim	no			no			Agro-pastoralist	Agro-pastoralist	11	yes	no	no	no				Less than once a week	Less than once a week	Open Well	No facility/Bush/Field		5 6 7 8 9	no	no	yes	no	yes	no	no	no	no	no	yes	no	no	no	no
yes	yes	no	Male	8	Not possible to verify				28	Married	18	Muslim	no			no			House wife	Pastoralist	5	no		no	no				Not at all	Not at all	River	No facility/Bush/Field		6	no	no	no	no	no	no	no	no	no	no	no	no	no	no	no
yes	no	no							40	Married	20	Orthodox	yes	yes	6th	no			House wife	farmer	7	no		no	no			Not at all	Not at all	Not at all	Covered Well	Pit Latrine/traditional pit toilet	no	6	yes	no	no	no	yes	no	no	no	yes	yes	no	no	no	no	no
yes	no	no							28	Married	18	Orthodox	no			no			House wife	farmer	4	yes	no	no	no				Less than once a week	Less than once a week	Piped outside compound	Pit Latrine/traditional pit toilet	no	5 6 9	yes	no	no	no	yes	no	no	no	yes	yes	yes	no	no	no	no
yes	no	no							45	Married	14	Muslim	yes	yes	9th	yes	yes	University/college diploma	House wife	civil servant	8	yes	no	no	no			Not at all	Not at all	At least once a week	Piped into compound	Ventilated improved pit latrine (VIP)	yes	5 6	yes	yes	no	yes	yes	no	yes	yes	yes	yes	yes	no	no	no	no
yes	no	no							29	Married	15	Orthodox	yes	yes	8th	yes	yes	6th	House wife	daily Laborer	3	no		no	no			Not at all	Not at all	At least once a week	Piped into compound	Pit Latrine/traditional pit toilet	no	5 6	yes	yes	no	yes	yes	no	no	no	yes	yes	yes	no	no	no	no
yes	yes	no	Female	7	Not possible to verify				38	Married	21	Muslim	no			no			House wife	civil servant	7	yes	no	no	no				Not at all	Not at all	Open Well	Pit Latrine/traditional pit toilet	no	5 6	yes	yes	yes	no	yes	no	no	yes	yes	yes	yes	no	no	no	no
no	yes	no	Female	11	Not possible to verify				32	Married	15	Protestant	no			yes	yes	8th	House wife	farmer	9	yes	no	no	no				Not at all	Not at all	Piped outside compound	Pit Latrine/traditional pit toilet	no	6	yes	yes	no	no	yes	no	no	no	yes	yes	yes	no	no	no	no
yes	no	no							25	Married	18	Muslim	no			no			House wife	Pastoralist	4	no		no	no				Not at all	Not at all	River	No facility/Bush/Field		5 6	no	no	no	no	no	no	no	no	no	no	no	no	no	no	no
no	yes	no	Male	10	Child’s date of birth verified				30	Married	29	Muslim	yes	yes	12th	yes	yes	10th	House wife	civil servant	10	yes	yes	yes	yes	no	At least once a week	Not at all	Not at all	Not at all	Protected Spring	No facility/Bush/Field		5 6	yes	no	no	no	yes	no	no	no	no	no	no	no	no	no	no
yes	no	yes				Male	18	Child’s date of birth verified	20	Married	18	Muslim	yes	yes	7th	yes	yes	9th	Farmer	farmer	2	yes	no	yes	no			Not at all	Not at all	Not at all	Covered Well	Pit Latrine/traditional pit toilet	no	6	yes	yes	yes	no	yes	no	no	no	yes	yes	yes	no	no	no	no
yes	yes	no	Male	6	Child’s date of birth verified				23	Married	17	Traditional	yes	yes	6th	yes	yes	10th	House wife	Non-governemnt employee	4	no		yes	no			Not at all	Not at all	Not at all	Piped outside compound	No facility/Bush/Field		6	yes	no	no	no	yes	no	no	no	no	no	no	no	no	no	no
yes	no	no							25	Married	18	Protestant	yes	yes	10th	yes	yes	12th	House wife	farmer	5	no		no	no			Not at all	Not at all	Not at all	Protected hand pump spring	Flush toilet	no	6	no	no	no	no	yes	no	no	no	yes	yes	yes	no	no	no	no
no	no	yes				Male	20	Not possible to verify	31	Married	20	Muslim	yes	yes	7th	yes	yes	6th	House wife	daily Laborer	6	no		no	no			Not at all	Not at all	Not at all	Piped outside compound	Pit Latrine/traditional pit toilet	yes	5 6	yes	no	no	no	yes	no	no	no	no	no	no	no	yes	no	no
yes	no	yes				Male	19	Not possible to verify	37	Married	18	Muslim	no			no			House wife	Agro-pastoralist	6	yes	no	no	no				Not at all	Not at all	Covered Well	Other	yes	5 6	no	no	no	no	yes	no	no	no	no	no	yes	no	no	no	no
no	no	yes				Female	19	Not possible to verify	19	Married	17	Muslim	no			no			Trader/Merchant	farmer	3	yes	no	no	no				Not at all	Not at all	Open Spring	No facility/Bush/Field		6	no	yes	no	no	yes	no	no	no	no	no	no	no	no	no	no
no	yes	no	Male	3	Child’s date of birth verified				24	Married	23	Protestant	yes	yes	3rd	yes	no		Trader/Merchant	farmer	5	yes	yes	yes	no			At least once a week	Less than once a week	Less than once a week	Piped into dwelling	Pit Latrine/traditional pit toilet	no	6	no	no	no	no	no	no	no	no	yes	yes	yes	yes	no	no	no
no	no	yes				Female	20	Not possible to verify	33	Married	20	Muslim	no			no			House wife	Agro-pastoralist	10	no		no	no				Not at all	Not at all	Protected Spring	Flush toilet	no	6	no	no	no	no	no	no	no	no	no	no	no	no	no	no	no
yes	no	no							32	Married	27	Muslim	yes	yes	10th	yes	yes	12th	Trader/Merchant	Trader/Merchant	3	yes	no	yes	no			Not at all	At least once a week	Not at all	River	No facility/Bush/Field		5 6	yes	no	yes	no	yes	no	no	no	no	no	yes	no	no	no	no
no	no	yes				Female	19	Child’s date of birth verified	45	Married	25	Muslim	yes	yes	10th	yes	yes	University/college diploma	Trader/Merchant	Agro-pastoralist	6	yes	no	no	yes	yes	Almost every day	Not at all	Not at all	Not at all	Piped into dwelling	Flush toilet	yes	5 6	yes	yes	yes	no	yes	no	no	yes	yes	yes	yes	no	no	no	no
no	no	yes				Male	20	Child’s date of birth verified	43	Married	21	Muslim	no			no			House wife	Agro-pastoralist	5	yes	no	no	no				Not at all	Not at all	Open Spring	Flush toilet	yes	6	no	no	no	no	yes	no	no	yes	yes	yes	yes	no	no	no	no
no	yes	no	Male	3	Child’s date of birth verified				32	Married	22	Muslim	yes	yes	7th	yes	yes	8th	House wife	daily Laborer	7	yes	no	no	no			Not at all	Not at all	Not at all	Piped outside compound	Pit Latrine/traditional pit toilet	no	5 6	no	yes	no	no	yes	no	no	no	no	yes	no	no	no	no	no
yes	no	no							35	Married	18	Muslim	no			no			House wife	Pastoralist	8	no		no	no				Not at all	Not at all	Piped outside compound	No facility/Bush/Field		6	no	no	no	no	no	no	no	no	no	no	no	no	no	no	no
yes	no	no							30	Married	16	Protestant	yes	yes	5th	yes	yes	9th	House wife	farmer	5	no		no	no			Not at all	Not at all	Not at all	Open Spring	Pit Latrine/traditional pit toilet	no	6 8	no	yes	no	no	yes	no	no	no	yes	yes	yes	no	no	no	no
yes	no	no							28	Married	28	Muslim	yes	yes	University/college diploma	yes	yes	10th	Trader/Merchant	Trader/Merchant	4	yes	yes	yes	yes	yes	Less than once a week	At least once a week	At least once a week	Not at all	Protected Spring	Pit Latrine/traditional pit toilet	no	6	yes	yes	yes	no	no	no	no	no	no	no	yes	no	no	no	no
no	no	yes				Female	18	Not possible to verify	29	Married	18	Muslim	no			no			House wife	farmer	4	no		no	no				Not at all	Not at all	River	Flush toilet	no	6	no	yes	yes	no	no	no	no	no	no	no	no	no	no	no	no
yes	no	no							29	Married	19	Orthodox	no			no			House wife	farmer	6	no		no	no				Not at all	Not at all	Open Spring	Pit Latrine/traditional pit toilet	yes	5 6	yes	no	no	no	yes	no	no	no	yes	yes	yes	no	no	no	no
yes	no	no							38	Married	21	Muslim	no			no			House wife	farmer	9	no		no	no				Not at all	Not at all	Open Well	Pit Latrine/traditional pit toilet	no	7	yes	no	no	no	no	no	no	no	yes	yes	no	no	no	no	no
yes	no	no							25	Married	20	Protestant	yes	yes	8th	yes	yes	9th	House wife	farmer	6	no		no	no			Less than once a week	Less than once a week	Not at all	Protected Spring	Pit Latrine/traditional pit toilet	no	5 6	no	no	yes	no	yes	no	no	no	yes	yes	yes	no	no	no	no
yes	no	no							31	Married	20	Muslim	no			no			Agro-pastoralist	Agro-pastoralist	7	no		no	no				Not at all	Not at all	Open Well	No facility/Bush/Field		6	no	no	no	no	no	no	no	no	no	no	no	no	no	no	no
yes	no	no							28	Married	21	Protestant	yes	yes	8th	yes	yes	6th	House wife	farmer	5	no		no	no			Less than once a week	Less than once a week	Less than once a week	Open Spring	Pit Latrine/traditional pit toilet	no	5 6	no	no	no	no	no	no	no	no	yes	yes	no	no	no	no	no
no	yes	no	Female	4	Child’s date of birth verified				35	Married	18	other	yes	yes	4th	no			House wife	farmer	6	no		no	no			Not at all	Not at all	Not at all	Piped outside compound	Pit Latrine/traditional pit toilet	no	6	yes	no	no	no	yes	no	no	no	yes	yes	no	no	no	no	no
yes	no	no							34	Married	15	Muslim	no			no			House wife	no work	7	yes	no	no	no				Not at all	Not at all	River	Pit Latrine/traditional pit toilet	yes	5 6	yes	yes	no	no	yes	no	no	yes	no	yes	yes	no	no	no	no
no	yes	no	Female	11	Child’s date of birth verified				20	Married	16	Muslim	yes	yes	10th	yes	yes	6th	House wife	Trader/Merchant	3	yes	no	yes	no			Not at all	Not at all	Not at all	Piped into compound	Pit Latrine/traditional pit toilet	no	6	yes	yes	no	no	yes	no	no	no	yes	yes	yes	no	no	no	no
no	yes	no	Female	6	Child’s date of birth verified				38	Married	20	Muslim	no			no			House wife	farmer	3	yes	no	no	no				Not at all	Not at all	Rainwater	No facility/Bush/Field		5 6 7	no	no	no	no	yes	no	no	no	no	no	yes	no	no	no	no
yes	no	no							25	Married	19	Muslim	no			no			House wife	Pastoralist	3	no		no	no				Not at all	Not at all	River	No facility/Bush/Field		6	no	no	no	no	no	no	no	no	no	no	no	no	no	no	no
yes	no	no							32	Married	16	Muslim	no			no			House wife	daily Laborer	6	yes	no	yes	no				Not at all	At least once a week	Piped outside compound	Pit Latrine/traditional pit toilet	no	5 6	yes	yes	no	yes	yes	no	yes	no	no	no	yes	no	no	no	no
no	no	yes				Male	19	Child’s date of birth verified	30	Married	24	Muslim	yes	yes	3rd	yes	yes	8th	House wife	farmer	11	no		no	no			Not at all	Not at all	Not at all	Piped into compound	Pit Latrine/traditional pit toilet	no	6 9	no	no	no	no	no	no	no	no	no	no	no	no	no	no	no
no	no	yes				Male	14	Child’s date of birth verified	26	Married	21	Protestant	yes	yes	8th	yes	yes	8th	House wife	farmer	6	yes	no	no	no			Less than once a week	Less than once a week	Less than once a week	Protected Spring	Pit Latrine/traditional pit toilet	no	5 6	no	yes	yes	no	no	no	no	no	yes	yes	yes	no	yes	no	no
yes	no	no							35	Married	18	Muslim	no			yes	yes	2nd	Farmer	farmer	10	no		no	no				Less than once a week	Not at all	Open Spring	Pit Latrine/traditional pit toilet	no	6 7 8	yes	yes	yes	no	yes	no	no	yes	yes	yes	yes	no	no	no	no
yes	no	no							36	Married	17	Muslim	yes	no		yes	no		House wife	Non-governemnt employee	8	yes	no	yes	no			Not at all	Not at all	At least once a week	River	Pit Latrine/traditional pit toilet	no	6	no	yes	no	yes	yes	no	yes	no	no	yes	yes	no	no	no	no
no	no	yes				Female	14	Not possible to verify	42	Married	19	Muslim	no			no			House wife	farmer	7	no		no	no				Not at all	Not at all	Open Spring	No facility/Bush/Field		6	yes	no	no	no	yes	no	no	no	no	no	no	no	no	no	no
no	yes	no	Female	11	Child’s date of birth verified				39	Married	22	Orthodox	no			no			House wife	farmer	5	no		no	no				Not at all	Not at all	Piped outside compound	Pit Latrine/traditional pit toilet	yes	6	yes	no	yes	no	no	no	no	no	yes	yes	yes	no	no	no	no
no	yes	no	Female	5	Child’s date of birth verified				35	Married	15	Orthodox	yes	yes	10th	yes	yes	9th	House wife	daily Laborer	6	yes	yes	yes	no			Not at all	Less than once a week	At least once a week	Piped outside compound	Pit Latrine/traditional pit toilet	yes	5 6	yes	yes	yes	yes	yes	no	no	no	yes	yes	yes	no	no	no	no
yes	yes	no	Female	11	Not possible to verify				26	Married	19	Muslim	no			no			House wife	Pastoralist	6	no		no	no				Not at all	Not at all	Piped outside compound	No facility/Bush/Field		6	no	no	no	no	no	no	no	no	no	no	no	no	no	no	no
yes	no	no							47	Married	24	Muslim	no			no			House wife	Agro-pastoralist	8	yes	no	no	no				Not at all	Not at all	Piped into dwelling	Pit Latrine/traditional pit toilet	yes	5 6	no	no	no	no	yes	no	no	no	no	no	yes	no	no	no	no
yes	no	no							39	Married	26	Protestant	no			yes	yes	7th	House wife	farmer	6	no		no	no				Not at all	Not at all	Piped outside compound	Pit Latrine/traditional pit toilet	no	6	yes	no	no	no	yes	no	no	no	yes	yes	no	no	no	no	no
yes	no	yes				Female	23	Not possible to verify	29	Married	20	Muslim	no			no			House wife	Pastoralist	8	no		no	no				Not at all	Not at all	River	No facility/Bush/Field		6	no	no	no	no	no	no	no	no	no	no	no	no	no	no	no
yes	no	no							35	Married	17	Muslim	no			no			House wife	farmer	8	no		no	no				At least once a week	Not at all	Protected Spring	Pit Latrine/traditional pit toilet	no	6	no	no	yes	no	no	no	no	no	no	yes	no	no	no	no	no
yes	no	no							36	Married	19	Muslim	no			no			Farmer	Pastoralist	10	no		no	no				Not at all	Not at all	River	No facility/Bush/Field		5 6	no	yes	no	no	no	no	no	no	no	no	no	no	no	no	no
yes	yes	no	Female	2	Child’s date of birth verified				20	Married	19	Protestant	no			yes	no		House wife	farmer	8	no		no	no				Not at all	Not at all	Piped outside compound	Pit Latrine/traditional pit toilet	no	6	no	no	no	no	no	no	no	no	no	no	no	no	no	no	no
no	yes	no	Female	9	Child’s date of birth verified				31	Married	18	Protestant	no			no			House wife	farmer	8	yes	no	no	no				Not at all	Not at all	Protected Spring	Pit Latrine/traditional pit toilet	yes	6	no	yes	no	no	no	no	no	no	yes	yes	no	no	no	no	no
yes	no	no							30	Married	27	Protestant	yes	yes	University/college diploma	yes	yes	University/college diploma	Civil Servant	no work	3	yes	yes	yes	no			Less than once a week	Less than once a week	Less than once a week	Protected Spring	Pit Latrine/traditional pit toilet	no	6 8	yes	yes	no	no	yes	no	no	no	yes	yes	yes	no	no	no	no
yes	no	yes				Female	23	Not possible to verify	31	Married	18	Muslim	no			no			House wife	Pastoralist	7	no		no	no				Not at all	Not at all	River	No facility/Bush/Field		6	no	no	no	no	no	no	no	no	no	no	no	no	no	no	no
yes	no	no							26	Married	20	Protestant	yes	yes	8th	yes	yes	8th	House wife	farmer	5	yes	yes	no	no			Less than once a week	Less than once a week	Less than once a week	Piped outside compound	Pit Latrine/traditional pit toilet	yes	6	yes	yes	no	no	no	no	no	no	yes	yes	yes	no	no	no	no
no	yes	no	Female	11	Child’s date of birth verified				21	Married	20	Muslim	yes	yes	5th	no			Pastoralist	Pastoralist	5	yes	no	no	no			Not at all	Not at all	Not at all	River	No facility/Bush/Field		6	no	no	yes	no	no	no	no	yes	no	yes	no	no	no	no	no
yes	no	no							30	Married	23	Protestant	yes	yes	10th	yes	yes	Technical/vocational certificate	House wife	farmer	6	yes	no	no	no			Not at all	At least once a week	At least once a week	Piped outside compound	Pit Latrine/traditional pit toilet	no	6	yes	yes	yes	yes	yes	no	no	no	yes	yes	yes	no	no	no	no
no	no	yes				Female	18	Not possible to verify	18	Married	17	Muslim	yes	yes	4th	yes	yes	8th	House wife	farmer	4	yes	no	no	no			Not at all	Less than once a week	Not at all	Piped outside compound	Pit Latrine/traditional pit toilet	yes	6	yes	no	yes	no	yes	no	no	yes	no	no	yes	no	no	no	no
no	yes	no	Female	6	Child’s date of birth verified				30	Married	18	Protestant	yes	yes	6th	yes	yes	University/college diploma	House wife	farmer	7	yes	no	no	no			Not at all	Not at all	At least once a week	Covered Well	Pit Latrine/traditional pit toilet	no	6	yes	yes	no	yes	no	no	no	no	yes	yes	yes	no	no	no	no
no	no	yes				Male	18	Not possible to verify	30	Married	20	Muslim	no			no			House wife	farmer	5	no		no	no				Not at all	Not at all	Piped into dwelling	Other	no	6	no	no	no	no	no	no	no	no	no	no	no	no	no	no	no
no	yes	no	Female	6	Not possible to verify				26	Married	16	Muslim	yes	yes	7th	yes	yes	10th	House wife	farmer	6	no		no	no			Not at all	At least once a week	Not at all	Protected hand pump spring	Pit Latrine/traditional pit toilet	no	5 6	yes	yes	yes	no	yes	no	no	no	no	yes	yes	no	no	no	no
no	yes	no	Female	10	Not possible to verify				32	Married	18	Muslim	yes	yes	10th	yes	yes	University/college diploma	House wife	civil servant	6	yes	yes	yes	yes	yes	Almost every day	Not at all	Less than once a week	At least once a week	Piped outside compound	Pit Latrine/traditional pit toilet	yes	5 6	yes	yes	no	yes	yes	yes	no	yes	yes	yes	yes	no	yes	yes	no
yes	no	yes				Male	21	Not possible to verify	25	Married	18	Muslim	yes	yes	5th	yes	yes	4th	Farmer	farmer	6	yes	no	no	no			Not at all	At least once a week	Not at all	Covered Well	Pit Latrine/traditional pit toilet	yes	6	yes	no	yes	no	no	no	no	no	no	yes	yes	no	yes	no	no
no	no	yes				Female	19	Not possible to verify	39	Married	22	Muslim	no			no			House wife	farmer	6	yes	no	no	no				Not at all	Not at all	River	Pit Latrine/traditional pit toilet	no	6	yes	yes	no	no	yes	no	no	no	no	no	no	no	no	no	no
no	yes	no	Male	9	Child’s date of birth verified				22	Married	15	Muslim	no			no			House wife	farmer	4	yes	no	yes	no				Not at all	Not at all	Protected Spring	Pit Latrine/traditional pit toilet	yes	6	yes	no	no	no	no	no	no	no	no	no	no	no	no	no	no
no	no	yes				Female	18	Child’s date of birth verified	33	Married	17	Muslim	no			no			House wife	Trader/Merchant	8	yes	no	no	no				Not at all	Not at all	Piped into compound	Flush toilet	yes	5 6	no	no	no	no	yes	no	no	no	no	no	yes	no	no	no	no
no	no	yes				Male	18	Child’s date of birth verified	25	Married	19	Muslim	no			no			House wife	Agro-pastoralist	4	yes	no	no	no				Not at all	Not at all	Rainwater	No facility/Bush/Field		5 6	no	no	no	no	yes	no	no	no	no	no	yes	no	no	no	no
yes	no	no							28	Married	20	Orthodox	yes	yes	8th	yes	yes	8th	House wife	farmer	4	no		no	no			Not at all	Not at all	Not at all	Covered Well	Pit Latrine/traditional pit toilet	no	6	yes	no	no	no	yes	no	no	no	yes	yes	no	no	no	no	no
no	no	yes				Male	18	Not possible to verify	26	Married	19	Muslim	no			no			House wife	Pastoralist	4	yes	no	no	no				Not at all	Not at all	Other	No facility/Bush/Field		6	no	no	no	no	no	no	no	no	no	no	no	no	no	no	no
yes	yes	no	Male	3	Not possible to verify				24	Married	16	Muslim	no			no			House wife	Pastoralist	6	no		no	no				Not at all	Not at all	River	No facility/Bush/Field		6	no	no	no	no	no	no	no	no	no	no	no	no	no	no	no
yes	no	no							28	Married	20	Protestant	no			yes	yes	5th	House wife	farmer	6	yes	yes	no	no				Not at all	Not at all	Protected Spring	Pit Latrine/traditional pit toilet	no	5 6	no	yes	no	no	no	no	no	no	yes	yes	yes	no	yes	no	no
yes	no	no							27	Married	20	Protestant	yes	yes	7th	yes	yes	10th	House wife	farmer	5	yes	no	no	no			Not at all	Not at all	Not at all	Piped outside compound	Pit Latrine/traditional pit toilet	no	5 6	yes	no	no	no	no	no	no	no	yes	yes	yes	no	no	no	no
yes	no	no							31	Married	17	Muslim	no			no			House wife	Pastoralist	10	no		no	no				Not at all	Not at all	River	No facility/Bush/Field		6	no	no	no	no	no	no	no	no	no	no	no	no	yes	no	no
yes	no	yes				Male	18	Not possible to verify	25	Married	20	Muslim	yes	yes	5th	yes	yes	8th	House wife	farmer	6	yes	no	no	no			Not at all	Not at all	Not at all	Covered Well	Pit Latrine/traditional pit toilet	yes	6	yes	yes	no	no	no	no	no	no	no	no	no	no	no	no	no
yes	no	no							25	Married	18	Muslim	yes	yes	10th	yes	yes	12th	House wife	Student	3	yes	no	yes	no			Not at all	Not at all	Not at all	River	Pit Latrine/traditional pit toilet	yes	6	yes	yes	no	yes	yes	no	yes	yes	no	no	no	no	no	no	no
yes	no	no							34	Married	23	Muslim	no			no			House wife	Agro-pastoralist	7	yes	no	no	no				Not at all	Not at all	Rainwater	Ventilated improved pit latrine (VIP)	no	5 6 7	no	no	no	no	no	no	no	no	no	no	no	no	no	no	no
yes	no	no							20	Married	16	Protestant	yes	yes	7th	yes	yes	7th	House wife	farmer	3	no		no	no			Not at all	Not at all	Not at all	Open Spring	Pit Latrine/traditional pit toilet	yes	6	no	yes	no	no	no	no	no	no	yes	yes	yes	no	no	no	no
no	yes	no	Female	11	Child’s date of birth verified				25	Married	18	Protestant	yes	yes	8th	yes	yes	10th	House wife	farmer	4	no		no	no			Not at all	Not at all	Not at all	Piped outside compound	Pit Latrine/traditional pit toilet	no	6	yes	yes	no	no	yes	no	no	no	yes	yes	yes	no	no	no	no
yes	yes	no	Female	5	Not possible to verify				28	Married	24	Orthodox	yes	no		yes	yes	9th	House wife	daily Laborer	4	no		no	no			Not at all	Less than once a week	Less than once a week	Piped outside compound	No facility/Bush/Field		5 6	no	yes	no	no	yes	no	no	no	no	yes	yes	no	no	no	no
yes	no	no							35	Married	18	Muslim	no			yes	yes	5th	House wife	farmer	5	no		no	no				Not at all	Not at all	Protected Spring	Pit Latrine/traditional pit toilet	yes	6	yes	yes	no	no	no	no	no	no	no	no	no	no	no	no	no
no	yes	no	Female	3	Child’s date of birth verified				38	Married	20	Protestant	no			yes	yes	7th	House wife	farmer	9	no		no	no				Not at all	Not at all	Protected Spring	Pit Latrine/traditional pit toilet	no	6 7 8	yes	no	yes	no	yes	no	no	no	yes	yes	yes	no	no	no	no
no	no	yes				Female	23	Not possible to verify	32	Married	13	Protestant	no			no			House wife	farmer	7	no		no	no				Not at all	Not at all	Protected Spring	Pit Latrine/traditional pit toilet	no	6	no	no	no	no	no	no	no	no	yes	yes	yes	no	yes	no	no
yes	no	no							32	Married	19	Muslim	no			no			House wife	daily Laborer	6	no		no	no				Less than once a week	Less than once a week	Piped outside compound	No facility/Bush/Field		5 6	no	yes	no	no	yes	no	no	no	no	yes	yes	no	no	no	no
no	no	yes				Female	21	Not possible to verify	47	Married	24	Muslim	no			no			House wife	Agro-pastoralist	7	yes	no	no	no				Not at all	Not at all	Open Well	Other	no	5 6	no	no	no	no	yes	no	no	no	no	no	no	no	no	no	no
yes	no	no							39	Married	23	Protestant	yes	yes	8th	yes	yes	5th	House wife	farmer	8	no		no	no			Not at all	At least once a week	Not at all	Piped outside compound	Pit Latrine/traditional pit toilet	yes	6	yes	yes	yes	no	yes	no	no	no	yes	yes	yes	no	no	no	no
yes	no	no							30	Married	15	Muslim	no			no			House wife	farmer	7	no		no	no				Not at all	Not at all	Protected Spring	No facility/Bush/Field		6	yes	no	no	no	yes	no	no	no	no	yes	no	no	no	no	no
yes	no	no							30	Married	20	Protestant	yes	yes	7th	yes	yes	9th	House wife	Other	8	no		no	no			Not at all	Less than once a week	Not at all	Piped outside compound	Pit Latrine/traditional pit toilet	no	6	yes	yes	yes	no	yes	no	no	no	yes	yes	no	no	no	no	no
no	yes	no	Female	9	Not possible to verify				22	Married	18	Muslim	no			no			House wife	Pastoralist	3	no		no	no				Not at all	Not at all	Other	No facility/Bush/Field		6	no	no	no	no	no	no	no	no	no	no	no	no	no	no	no
yes	no	no							35	Married	21	Protestant	yes	yes	9th	yes	yes	10th	House wife	civil servant	7	yes	yes	yes	no			Not at all	At least once a week	At least once a week	Piped outside compound	Pit Latrine/traditional pit toilet	no	6	yes	yes	yes	yes	yes	no	no	no	yes	yes	yes	no	no	no	no
yes	no	no							23	Married	20	Protestant	yes	yes	7th	yes	yes	7th	House wife	farmer	3	no		no	no			Not at all	Not at all	Not at all	Protected Spring	Pit Latrine/traditional pit toilet	no	6	no	no	no	no	no	no	no	no	yes	yes	no	no	no	no	no
no	yes	no	Male	11	Not possible to verify				28	Married	20	Orthodox	yes	yes	10th	yes	yes	10th	Civil Servant	daily Laborer	4	yes	yes	yes	yes	yes	Less than once a week	Not at all	Not at all	Not at all	Piped into compound	Pit Latrine/traditional pit toilet	yes	6	yes	yes	yes	no	yes	no	no	yes	yes	yes	no	no	no	no	no
no	no	yes				Male	22	Not possible to verify	24	Married	17	Muslim	no			no			House wife	farmer	4	yes	no	no	no				Not at all	Not at all	Open Spring	Pit Latrine/traditional pit toilet	no	6	yes	yes	no	yes	yes	no	no	no	no	no	no	no	no	no	no
yes	no	no							27	Married	21	Protestant	yes	no		no			House wife	farmer	6	yes	no	no	no			Less than once a week	Less than once a week	Less than once a week	Open Spring	Pit Latrine/traditional pit toilet	no	5 6	no	no	no	no	yes	no	no	no	yes	yes	yes	no	yes	no	no
yes	no	no							25	Married	20	Muslim	yes	no		no			House wife	Pastoralist	6	no		no	no			Not at all	Not at all	Not at all	River	No facility/Bush/Field		5 6	no	no	no	no	no	no	no	no	no	no	yes	no	yes	no	no
yes	no	no							35	Married	28	Muslim	no			no			House wife	Agro-pastoralist	8	no		no	no				Not at all	Not at all	Protected Spring	No facility/Bush/Field		6	no	no	no	no	no	no	no	no	no	no	yes	no	no	no	no
yes	no	no							26	Married	17	Muslim	no			no			House wife	farmer	7	no		no	no				Not at all	Not at all	Piped outside compound	Pit Latrine/traditional pit toilet	no	6	no	no	no	no	no	no	no	no	yes	yes	yes	no	no	no	no
yes	no	yes				Female	20	Child’s date of birth verified	30	Married	23	Muslim	yes	no		no			House wife	farmer	5	yes	no	no	no			Not at all	Not at all	Not at all	Rainwater	No facility/Bush/Field		5 6 7	no	no	no	no	yes	no	no	no	no	no	no	no	no	no	no
no	yes	no	Female	3	Not possible to verify				26	Married	20	Muslim	yes	yes	6th	yes	yes	10th	House wife	farmer	4	no		no	no			Not at all	Less than once a week	Less than once a week	Protected Spring	Pit Latrine/traditional pit toilet	no	6 7 8	yes	yes	yes	no	yes	no	no	yes	no	no	no	no	no	no	no
no	no	yes				Female	14	Not possible to verify	23	Married	19	Muslim	no			no			House wife	farmer	3	yes	yes	no	no				Not at all	At least once a week	Open Spring	No facility/Bush/Field		6	yes	yes	no	yes	yes	no	no	no	no	no	no	no	no	no	no
yes	no	no							32	Married	24	Muslim	no			no			House wife	Pastoralist	4	yes	no	no	no				Not at all	Less than once a week	River	Pit Latrine/traditional pit toilet	yes	6	no	no	no	no	yes	no	no	no	no	no	no	no	no	no	no
yes	no	no							40	Married	28	Protestant	yes	yes	6th	yes	yes	7th	House wife	farmer	8	yes	no	no	no			Not at all	Not at all	Not at all	Piped outside compound	Pit Latrine/traditional pit toilet	no	6	yes	yes	no	no	yes	no	no	no	yes	yes	yes	no	no	no	no
yes	no	yes				Male	19	Not possible to verify	37	Married	21	Muslim	no			no			House wife	farmer	8	yes	no	no	no				Not at all	Not at all	Covered Well	Other	no	5 6	no	no	no	no	yes	no	no	no	no	no	no	no	no	no	no
yes	no	no							19	Married	19	Orthodox	yes	yes	8th	yes	yes	7th	House wife	daily Laborer	2	yes	yes	yes	no			Not at all	Not at all	Not at all	River	No facility/Bush/Field		6	yes	yes	no	no	yes	no	no	no	no	no	no	no	no	no	no
yes	no	no							23	Married	16	Muslim	no			no			House wife	farmer	3	no		no	no				Not at all	Not at all	Protected Spring	No facility/Bush/Field		6 9	no	no	no	no	no	no	no	no	no	no	no	no	no	no	no
no	yes	no	Male	3	Child’s date of birth verified				39	Married	18	Orthodox	yes	yes	7th	yes	yes	6th	House wife	farmer	7	yes	no	yes	no			At least once a week	At least once a week	At least once a week	Piped outside compound	Pit Latrine/traditional pit toilet	no	5 6 9	yes	yes	yes	yes	yes	no	no	no	yes	yes	yes	no	no	no	no
no	no	yes				Female	20	Not possible to verify	36	Married	20	Muslim	no			no			House wife	farmer	7	yes	no	no	no				Not at all	Not at all	River	Pit Latrine/traditional pit toilet	yes	6	no	yes	no	no	yes	no	no	no	no	no	no	no	no	no	no
no	no	yes				Female	18	Not possible to verify	28	Married	17	Muslim	no			no			House wife	Pastoralist	3	no		no	no				Not at all	Not at all	River	No facility/Bush/Field		6	no	no	no	no	no	no	no	no	no	no	no	no	no	no	no
yes	no	no							33	Married	14	Muslim	no			no			House wife	Pastoralist	6	no		no	no				Not at all	Not at all	Piped outside compound	No facility/Bush/Field		6	no	no	no	no	no	no	no	no	no	no	no	no	no	no	no
no	yes	no	Female	8	Not possible to verify				23	Married	20	Protestant	yes	yes	12th	yes	yes	University/college degree or higher	Daily Laborer	farmer	4	yes	no	yes	no			Not at all	Not at all	Not at all	Piped into compound	Pit Latrine/traditional pit toilet	no	6	yes	yes	no	no	yes	no	no	no	yes	yes	no	no	no	no	no
yes	yes	no	Male	4	Not possible to verify				20	Married	18	Muslim	no			no			House wife	Pastoralist	6	no		no	no				Not at all	Not at all	River	No facility/Bush/Field		6	no	no	no	no	no	no	no	no	no	no	no	no	no	no	no
yes	no	no							25	Married	19	Muslim	yes	yes	8th	yes	yes	University/college diploma	House wife	civil servant	3	yes	no	no	yes	yes	At least once a week	Not at all	Not at all	At least once a week	River	Pit Latrine/traditional pit toilet	yes	5 6	yes	yes	no	yes	yes	no	no	yes	no	yes	yes	no	no	no	yes
no	no	yes				Male	23	Not possible to verify	21	Married	19	Muslim	no			no			House wife	farmer	3	yes	no	no	no				Not at all	Not at all	Open Spring	No facility/Bush/Field		6	no	yes	no	no	yes	no	no	no	no	no	no	no	no	no	no
yes	no	no							20	Married	18	Protestant	yes	yes	6th	yes	yes	10th	House wife	farmer	5	no		yes	no			Less than once a week	Less than once a week	Less than once a week	Piped outside compound	Pit Latrine/traditional pit toilet	no	6	yes	no	no	no	no	no	no	yes	yes	yes	yes	no	no	no	no
yes	no	no							25	Married	16	Muslim	no			no			House wife	Trader/Merchant	8	no		no	no				Not at all	Not at all	River	No facility/Bush/Field		6	no	no	no	no	no	no	no	no	no	no	no	no	no	no	no
yes	yes	no	Male	8	Child’s date of birth verified				35	Married	30	Protestant	yes	yes	3rd	yes	yes	7th	House wife	farmer	5	yes	yes	yes	no			At least once a week	At least once a week	At least once a week	Open Spring	Pit Latrine/traditional pit toilet	no	6	yes	yes	yes	no	yes	no	no	no	yes	yes	yes	no	no	no	no
yes	no	no							29	Married	21	Protestant	no			no			House wife	farmer	7	no		no	no				Not at all	Not at all	Piped outside compound	Pit Latrine/traditional pit toilet	no	6	no	no	no	no	no	yes	no	no	no	yes	no	no	no	no	no
no	yes	no	Male	4	Not possible to verify				31	Married	19	Muslim	no			no			House wife	Pastoralist	4	no		no	no				Not at all	Not at all	Piped into compound	No facility/Bush/Field		5 6	no	no	no	no	no	no	no	no	no	no	no	no	no	no	no
no	yes	no	Male	6	Child’s date of birth verified				30	Married	17	Protestant	yes	yes	7th	yes	yes	University/college diploma	House wife	civil servant	7	no		no	no			Not at all	Not at all	Not at all	Open Spring	Pit Latrine/traditional pit toilet	no	6	yes	yes	no	no	no	no	no	no	yes	yes	yes	no	no	no	no
no	yes	no	Male	9	Child’s date of birth verified				28	Married	20	Protestant	yes	yes	10th	yes	yes	University/college diploma	House wife	civil servant	8	yes	no	yes	yes	no	At least once a week	At least once a week	At least once a week	At least once a week	Piped outside compound	Pit Latrine/traditional pit toilet	yes	6	yes	no	yes	no	no	no	no	no	yes	yes	yes	no	no	no	no
no	yes	no	Male	7	Child’s date of birth verified				30	Married	16	Muslim	no			yes	yes	5th	House wife	farmer	11	no		no	no				Not at all	Not at all	Open Spring	Pit Latrine/traditional pit toilet	no	6	no	no	no	no	no	no	no	no	no	no	no	no	no	no	no
yes	no	yes				Male	14	Not possible to verify	26	Married	22	Muslim	no			no			House wife	farmer	3	yes	no	no	no				Not at all	Not at all	Rainwater	No facility/Bush/Field		5 6 7	no	no	no	no	yes	no	no	no	no	no	no	no	no	no	no
yes	no	yes				Female	12	Not possible to verify	28	Married	19	Muslim	no			no			House wife	Pastoralist	6	no		no	no				Not at all	Not at all	River	No facility/Bush/Field		6	no	no	no	no	no	no	no	no	no	no	no	no	no	no	no
yes	yes	no	Female	5	Child’s date of birth verified				25	Married	18	Muslim	yes	yes	4th	yes	yes	8th	Farmer	farmer	5	yes	no	yes	no			Less than once a week	At least once a week	Less than once a week	Covered Well	Pit Latrine/traditional pit toilet	no	6	yes	no	yes	no	yes	no	no	no	yes	yes	yes	no	no	no	yes
no	yes	no	Male	2	Child’s date of birth verified				34	Married	22	Muslim	no			no			House wife	Agro-pastoralist	6	no		no	no				Not at all	Not at all	Piped into compound	No facility/Bush/Field		6	no	no	no	no	no	no	no	no	no	no	yes	no	no	no	no
yes	no	no							34	Married	18	Muslim	yes	yes	4th	yes	yes	8th	House wife	daily Laborer	5	no		no	no			Not at all	Not at all	At least once a week	Piped outside compound	Pit Latrine/traditional pit toilet	yes	5 6	yes	yes	no	yes	no	no	no	no	no	no	no	no	no	no	no
yes	no	no							20	Never married		Muslim	yes	yes	1st				Student		6	no		no	no			Not at all	Less than once a week	Less than once a week	Piped outside compound	No facility/Bush/Field		5 6	yes	no	no	no	no	no	no	no	no	no	no	no	no	no	no
yes	no	no							32	Separated	16	Orthodox	no						Daily Laborer		3	yes	no	yes	no				Not at all	Not at all	Piped into dwelling	No facility/Bush/Field		5 6	no	yes	yes	no	yes	no	no	no	no	yes	no	no	no	no	no
yes	no	no							25	Married	15	Protestant	yes	yes	5th	yes	yes	9th	House wife	farmer	4	no		no	no			Not at all	Not at all	Not at all	Protected Spring	Pit Latrine/traditional pit toilet	yes	6	no	no	no	no	yes	no	no	no	yes	yes	no	no	no	no	no
yes	no	no							18	Married	18	Muslim	yes	yes	8th	yes	yes	5th	House wife	Trader/Merchant	2	yes	yes	no	yes	no	Not at all	Not at all	Not at all	Not at all	Piped outside compound	Pit Latrine/traditional pit toilet	no	5 6	yes	no	no	no	yes	no	no	no	yes	yes	yes	no	no	no	no
no	yes	no	Female	10	Child’s date of birth verified				30	Married	23	Muslim	no			no			House wife	daily Laborer	5	yes	no	no	no				Not at all	Not at all	River	No facility/Bush/Field		5 6	no	yes	no	no	yes	no	no	no	no	no	no	no	no	no	no
no	no	yes				Female	22	Not possible to verify	30	Married	17	other	yes	yes	10th	yes	yes	7th	House wife	farmer	6	yes	no	no	no			Not at all	At least once a week	Not at all	Piped outside compound	Pit Latrine/traditional pit toilet	yes	6 7	no	no	yes	no	no	no	no	no	yes	yes	yes	no	no	no	no
no	yes	no	Female	2	Child’s date of birth verified				25	Married	16	Protestant	yes	yes	1st	yes	yes	6th	House wife	farmer	5	no		no	no			Not at all	Not at all	Not at all	Piped outside compound	Pit Latrine/traditional pit toilet	no	6 9	yes	yes	no	no	yes	no	no	no	yes	yes	no	no	no	no	no
no	no	yes				Female	19	Child’s date of birth verified	30	Widowed	18	Muslim	no						Trader/Merchant		3	yes	yes	no	no				Not at all	Not at all	River	No facility/Bush/Field		6	no	yes	no	no	yes	no	no	no	no	no	no	no	no	no	no
no	no	yes				Male	16	Not possible to verify	24	Married	17	Muslim	no			no			House wife	daily Laborer	2	no		no	no				Not at all	Not at all	River	Flush toilet	no	6	no	no	no	no	no	no	no	no	no	no	no	no	no	no	no
yes	no	yes				Female	23	Not possible to verify	25	Married	19	Muslim	no			no			House wife	civil servant	5	no		no	no				Not at all	Not at all	River	No facility/Bush/Field		5 6	yes	no	no	no	no	no	no	no	no	no	no	no	no	no	no
yes	no	no							30	Married	20	Muslim	no			no			House wife	farmer	4	no		yes	no				Not at all	Not at all	River	No facility/Bush/Field		6	yes	no	no	no	no	no	no	no	no	no	no	no	no	no	no
no	no	yes				Female	17	Not possible to verify	36	Married	15	Muslim	no			no			House wife	farmer	8	yes	no	no	no				Not at all	Not at all	River	No facility/Bush/Field		6	no	yes	yes	no	yes	no	no	no	no	no	no	no	no	no	no
yes	no	yes				Female	23	Child’s date of birth verified	23	Married	16	Muslim	yes	yes	12th	yes	yes	University/college diploma	House wife	civil servant	5	yes	no	no	no			Not at all	Not at all	At least once a week	River	Ventilated improved pit latrine (VIP)	yes	5 6	yes	yes	no	yes	yes	no	no	no	no	no	no	no	no	no	no
yes	yes	no	Male	5	Not possible to verify				32	Married	13	Muslim	no			no			House wife	Agro-pastoralist	10	no		no	no				Not at all	Not at all	Piped outside compound	No facility/Bush/Field		6	no	no	no	no	no	no	no	no	no	no	no	no	no	no	no
no	yes	no	Male	3	Not possible to verify				30	Married	20	Muslim	no			no			House wife	farmer	5	no		no	no				Not at all	Not at all	Open Spring	No facility/Bush/Field		6	no	no	no	no	no	no	no	no	no	yes	no	no	no	no	no
yes	no	no							28	Married	17	Protestant	yes	yes	7th	yes	yes	6th	House wife	farmer	6	yes	yes	yes	no			Less than once a week	Less than once a week	Not at all	Open Spring	Pit Latrine/traditional pit toilet	no	6	no	no	no	no	yes	no	no	no	yes	yes	yes	no	no	no	no
no	no	yes				Female	20	Child’s date of birth verified	26	Married	18	Muslim	yes	yes	10th	yes	yes	12th	House wife	Trader/Merchant	5	yes	no	no	no			Not at all	Less than once a week	Less than once a week	Piped outside compound	Pit Latrine/traditional pit toilet	no	5 6 9	yes	yes	yes	yes	yes	no	no	no	yes	yes	yes	no	no	no	no
no	no	yes				Female	16	Child’s date of birth verified	25	Married	18	Orthodox	yes	yes	4th	yes	yes	10th	House wife	farmer	5	yes	no	no	no			Less than once a week	Less than once a week	Not at all	Open Spring	Pit Latrine/traditional pit toilet	no	5 6	no	yes	yes	no	yes	no	no	no	yes	yes	yes	no	yes	yes	no
yes	yes	no	Female	9	Not possible to verify				37	Married	20	Muslim	yes	yes	10th	yes	yes	University/college diploma	House wife	civil servant	8	no		no	no			Not at all	Not at all	At least once a week	Protected hand pump spring	Pit Latrine/traditional pit toilet	no	6	yes	yes	no	yes	yes	no	no	no	yes	yes	yes	no	yes	no	no
no	yes	no	Male	6	Not possible to verify				35	Married	23	Orthodox	yes	yes	7th	yes	yes	10th	House wife	farmer	5	no		no	no			Not at all	Not at all	Not at all	Piped outside compound	No facility/Bush/Field		6	yes	no	no	no	no	no	no	no	yes	yes	yes	no	no	no	no
yes	no	no							28	Married	15	Orthodox	yes	yes	7th	yes	yes	5th	House wife	Trader/Merchant	5	no		no	no			Not at all	At least once a week	Not at all	Piped outside compound	Pit Latrine/traditional pit toilet	no	5 6	yes	yes	yes	yes	yes	no	no	no	yes	yes	no	no	no	no	no
yes	no	no							20	Married	18	Orthodox	yes	yes	9th	yes	yes	9th	House wife	farmer	2	no		no	no			Not at all	Not at all	Not at all	River	No facility/Bush/Field		5 6	no	no	no	no	no	no	no	no	no	no	no	no	no	no	no
yes	yes	yes	Female	9	Not possible to verify	Female	22	Not possible to verify	25	Married	20	Muslim	no			no			House wife	farmer	4	no		no	no				Not at all	Not at all	Covered Well	Pit Latrine/traditional pit toilet	no	6	yes	no	no	no	no	no	no	no	no	no	no	no	no	no	no
no	yes	no	Female	6	Child’s date of birth verified				22	Married	19	Muslim	yes	yes	8th	yes	yes	8th	House wife	farmer	3	yes	no	no	no			Not at all	Not at all	Not at all	Piped outside compound	Pit Latrine/traditional pit toilet	no	5 6	yes	no	no	no	yes	no	no	yes	no	no	yes	no	no	no	no
no	yes	no	Female	7	Child’s date of birth verified				38	Married	19	Muslim	no			no			House wife	Agro-pastoralist	6	no		no	no				Not at all	Not at all	Protected Spring	No facility/Bush/Field		5 6	no	yes	no	no	no	no	no	no	yes	yes	yes	no	no	no	no
yes	no	no							38	Married	20	Protestant	yes	yes	10th	yes	yes	12th	House wife	farmer	7	yes	no	no	no			Not at all	At least once a week	Not at all	Piped outside compound	Pit Latrine/traditional pit toilet	no	6	yes	yes	yes	no	yes	no	no	no	yes	yes	yes	no	no	no	no
yes	no	no							30	Married	21	Muslim	no			no			House wife	Pastoralist	8	no		no	no				Not at all	Not at all	Piped into compound	No facility/Bush/Field		5 6	no	no	no	no	no	no	no	no	no	no	no	no	no	no	no
yes	no	no							35	Married	16	Orthodox	yes	yes	University/college diploma	yes	yes	6th	House wife	daily Laborer	3	yes	no	no	no			Not at all	Not at all	Not at all	Piped outside compound	Pit Latrine/traditional pit toilet	no	5 6	no	yes	no	no	yes	no	yes	no	no	yes	yes	no	no	yes	no
yes	no	no							25	Married	20	Protestant	yes	yes	8th	yes	yes	8th	House wife	farmer	5	yes	yes	no	no			Not at all	Not at all	Not at all	Open Well	Pit Latrine/traditional pit toilet	no	6	no	no	no	no	no	no	no	no	yes	yes	yes	no	yes	no	no
yes	no	no							38	Married	20	Muslim	no			no			House wife	Non-governemnt employee	5	no		no	no				At least once a week	Not at all	Piped outside compound	Pit Latrine/traditional pit toilet	no	6	yes	yes	no	no	yes	no	no	no	no	no	no	no	no	no	no
yes	no	no							34	Married	23	Muslim	no			no			House wife	Agro-pastoralist	6	no		no	no				Not at all	Not at all	Piped outside compound	No facility/Bush/Field		6	no	no	no	no	no	no	no	no	no	no	yes	no	no	no	no
no	no	yes				Male	23	Not possible to verify	38	Married	19	Muslim	no			no			House wife	Agro-pastoralist	6	yes	no	no	no				Not at all	Not at all	Protected Spring	No facility/Bush/Field		6	no	no	no	no	yes	no	no	no	no	no	no	no	no	no	no
yes	no	yes				Male	15	Child’s date of birth verified	36	Married	23	Muslim	yes	no		yes	no		House wife	Agro-pastoralist	6	yes	no	no	no			Not at all	Not at all	Not at all	Rainwater	No facility/Bush/Field		5 6	no	no	no	no	yes	no	no	no	no	no	yes	no	no	no	no
yes	no	no							30	Married	15	Muslim	no			yes	yes	5th	Farmer	farmer	8	yes	no	yes	no				Less than once a week	Not at all	Protected Spring	Pit Latrine/traditional pit toilet	no	6 7	yes	yes	yes	no	yes	no	no	no	no	no	no	no	no	no	no
no	no	yes				Female	14	Child’s date of birth verified	30	Married	20	Muslim	yes	yes	University/college diploma	yes	yes	10th	Civil Servant	farmer	5	yes	yes	no	no			Not at all	At least once a week	Not at all	Piped outside compound	Pit Latrine/traditional pit toilet	no	2 5 6	yes	no	yes	no	yes	no	no	no	no	no	yes	no	no	no	no
yes	no	no							36	Married	21	Muslim	yes	no		no			House wife	Agro-pastoralist	6	no		no	no			Not at all	Not at all	Not at all	Rainwater	No facility/Bush/Field		5 6 7	no	no	no	no	no	no	no	no	no	no	no	no	no	no	no
no	no	yes				Male	23	Child’s date of birth verified	24	Married	18	Orthodox	yes	yes	9th	yes	no		House wife	farmer	4	no		no	no			Not at all	Not at all	Not at all	Piped outside compound	Pit Latrine/traditional pit toilet	no	6	yes	no	no	no	no	no	no	no	no	yes	yes	no	no	no	no
no	yes	no	Male	9	Not possible to verify				49	Married	19	Muslim	no			no			House wife	Agro-pastoralist	10	yes	no	no	no				Not at all	Not at all	Open Well	Other	no	5 6	no	yes	no	no	yes	no	no	yes	yes	yes	yes	no	no	no	no
yes	no	no							18	Married	15	Muslim	no			no			Civil Servant	no work	6	yes	no	no	no				Not at all	Not at all	River	No facility/Bush/Field		6	yes	no	no	no	yes	no	no	yes	no	no	yes	no	no	no	yes
yes	no	no							30	Married	19	Orthodox	no			no			House wife	farmer	5	no		no	no				Not at all	Not at all	Covered Well	Pit Latrine/traditional pit toilet	no	6	yes	yes	no	no	yes	no	no	no	yes	yes	no	no	no	no	no
yes	no	no							30	Married	18	Muslim	no			no			House wife	daily Laborer	4	no		no	no				Not at all	Not at all	River	No facility/Bush/Field		6	no	no	no	no	no	no	no	no	no	no	yes	no	no	no	no
yes	no	no							35	Married	22	Protestant	no			no			House wife	farmer	7	no		no	no				Not at all	Not at all	Protected Spring	Pit Latrine/traditional pit toilet	no	6	yes	no	no	no	no	no	no	no	yes	yes	no	no	no	no	no
yes	yes	no	Female	11	Not possible to verify				30	Married	15	Protestant	no			no			House wife	daily Laborer	6	no		no	no				Less than once a week	Less than once a week	Piped outside compound	No facility/Bush/Field		5 6	no	yes	no	yes	yes	no	no	no	yes	yes	yes	no	no	no	no
yes	yes	no	Female	9	Child’s date of birth verified				42	Married	15	Muslim	no			yes	yes	5th	House wife	farmer	9	no		no	no				Not at all	Not at all	Protected Spring	Pit Latrine/traditional pit toilet	no	6	no	no	no	no	yes	no	no	no	no	yes	no	no	no	no	no
yes	yes	no	Female	9	Not possible to verify				30	Married	16	Muslim	no			no			House wife	Pastoralist	7	no		no	no				Less than once a week	At least once a week	Piped outside compound	Pit Latrine/traditional pit toilet	no	5 6	yes	yes	no	yes	yes	no	no	no	no	yes	yes	no	no	no	no
yes	yes	no	Male	6	Not possible to verify				30	Married	18	Muslim	no			no			House wife	Pastoralist	6	no		no	no				Not at all	Not at all	River	No facility/Bush/Field		6	no	no	no	no	no	no	no	no	no	no	no	no	no	no	no
no	yes	no	Female	5	Child’s date of birth verified				25	Married	20	Muslim	yes	yes	5th	yes	yes	3rd	Farmer	farmer	4	no		no	no			Not at all	Not at all	Not at all	Protected Spring	Pit Latrine/traditional pit toilet	no	6 7 9	no	no	no	no	no	no	no	no	no	yes	no	no	no	no	no
yes	no	no							30	Married	23	Protestant	no			no			House wife	farmer	5	no		no	no				Less than once a week	Not at all	Protected Spring	Pit Latrine/traditional pit toilet	no	5 6	no	yes	yes	no	yes	no	no	no	yes	yes	yes	no	yes	no	no
yes	no	yes				Female	12	Not possible to verify	29	Married	18	Muslim	yes	yes	3rd	yes	yes	University/college diploma	House wife	civil servant	7	yes	no	no	yes	yes	At least once a week	At least once a week	At least once a week	Not at all	Protected Spring	Flush toilet	yes	5 6	yes	no	yes	no	yes	no	no	no	no	yes	yes	no	yes	no	no
no	no	yes				Female	18	Child’s date of birth verified	25	Married	19	Protestant	yes	yes	6th	yes	yes	6th	House wife	farmer	4	yes	no	no	no			Less than once a week	Less than once a week	Less than once a week	Open Spring	Pit Latrine/traditional pit toilet	no	6	no	yes	yes	no	yes	no	no	no	yes	yes	no	no	yes	no	no
no	yes	no	Male	2	Child’s date of birth verified				22	Married	28	Muslim	no			no			House wife	farmer	9	no		no	no				Not at all	Not at all	Piped outside compound	Pit Latrine/traditional pit toilet	no	6	yes	no	no	no	no	no	no	no	yes	yes	yes	no	no	no	no
yes	no	no							26	Married	16	Muslim	no			no			Pastoralist	Pastoralist	7	no		no	no				Not at all	Not at all	Piped outside compound	No facility/Bush/Field		6	no	no	no	no	yes	no	no	no	no	no	no	no	no	no	no
yes	no	no							26	Married	17	Protestant	yes	yes	10th	yes	yes	10th	House wife	farmer	5	no		no	no			Not at all	Not at all	Not at all	Piped outside compound	Pit Latrine/traditional pit toilet	no	6	no	yes	yes	no	no	no	no	no	yes	yes	yes	no	no	no	no
yes	no	no							28	Married	20	Protestant	yes	yes	4th	yes	yes	4th	House wife	farmer	5	no		yes	no			At least once a week	At least once a week	At least once a week	Piped outside compound	Pit Latrine/traditional pit toilet	no	6	no	yes	yes	no	yes	no	no	no	yes	yes	yes	no	no	no	no
no	yes	no	Male	0	Child’s date of birth verified				35	Married	20	Muslim	no			yes	yes	4th	House wife	farmer	5	no		no	no				Not at all	Not at all	Protected Spring	Pit Latrine/traditional pit toilet	no	6	yes	no	no	no	no	no	no	no	no	yes	no	no	no	no	no
yes	no	no							40	Married	21	Protestant	no			no			House wife	farmer	4	yes	no	no	no				Not at all	At least once a week	Piped into compound	Pit Latrine/traditional pit toilet	no	6 9	no	no	no	yes	yes	no	no	no	yes	yes	yes	no	no	no	no
no	no	yes				Male	22	Not possible to verify	36	Married	20	Muslim	no			no			House wife	farmer	5	yes	no	yes	no				Not at all	Not at all	River	Pit Latrine/traditional pit toilet	no	6 7	no	yes	no	no	yes	no	no	no	no	no	no	no	no	no	no
no	no	yes				Male	12	Child’s date of birth verified	26	Married	20	Protestant	yes	yes	10th	yes	yes	6th	House wife	Trader/Merchant	6	yes	no	no	no			Not at all	Not at all	Less than once a week	Protected Spring	Pit Latrine/traditional pit toilet	no	5 6	yes	yes	yes	yes	yes	no	no	no	yes	yes	yes	no	no	no	no
yes	no	no							39	Married	23	Orthodox	no			no			House wife	farmer	4	yes	yes	yes	yes	yes	Almost every day		At least once a week	At least once a week	Piped into compound	Pit Latrine/traditional pit toilet	yes	6	yes	yes	yes	yes	yes	no	no	yes	yes	yes	yes	yes	no	no	yes
yes	no	no							33	Married	20	Orthodox	yes	yes	4th	yes	yes	8th	House wife	farmer	3	yes	no	no	no			Not at all	Not at all	Not at all	Piped outside compound	Pit Latrine/traditional pit toilet	yes	6	no	no	yes	no	no	no	no	no	yes	yes	yes	no	no	no	no
no	yes	no	Male	6	Child’s date of birth verified				24	Married	18	Protestant	yes	yes	11th	yes	yes	8th	House wife	daily Laborer	4	yes	no	yes	no			Not at all	Less than once a week	Less than once a week	Protected hand pump spring	Pit Latrine/traditional pit toilet	no	6 8	yes	no	no	no	yes	no	no	no	yes	yes	yes	no	no	no	yes
yes	no	no							25	Married	20	Muslim	no			yes	yes	4th	House wife	farmer	5	no		no	no				Less than once a week	Not at all	Protected Spring	No facility/Bush/Field		6	no	yes	no	no	yes	no	no	no	no	no	no	no	no	no	no
no	yes	no	Male	10	Child’s date of birth verified				27	Married	25	Muslim	yes	no		no			House wife	no work	3	yes	no	yes	no			Not at all	Not at all	Not at all	Piped into compound	Pit Latrine/traditional pit toilet	no	6	no	no	no	no	no	no	no	no	no	no	no	no	no	no	no
yes	no	yes				Male	16	Not possible to verify	20	Married	18	Muslim	yes	yes	6th	yes	yes	10th	House wife	farmer	3	no		no	no			Not at all	Not at all	Not at all	Covered Well	Pit Latrine/traditional pit toilet	no	6	no	no	no	no	yes	no	no	no	no	no	no	no	no	no	no
no	no	yes				Male	16	Child’s date of birth verified	25	Married	18	Protestant	yes	yes	10th	yes	yes	12th	House wife	farmer	5	yes	yes	yes	no			Less than once a week	At least once a week	At least once a week	Piped into compound	Pit Latrine/traditional pit toilet	no	6	no	no	yes	yes	yes	no	no	no	yes	yes	yes	no	no	no	no
no	yes	no	Female	3	Child’s date of birth verified				35	Married	15	Muslim	no			yes	yes	10th	House wife	civil servant	5	yes	no	no	no				Not at all	Not at all	Piped into compound	Pit Latrine/traditional pit toilet	no	5 6	yes	yes	no	no	yes	no	no	no	no	no	yes	no	no	no	no
no	yes	no	Male	9	Not possible to verify				35	Married	20	Muslim	no			no			House wife	Pastoralist	10	no		no	no				Not at all	Not at all	River	No facility/Bush/Field		6	no	no	no	no	no	no	no	no	no	no	no	no	no	no	no
no	yes	no	Female	1	Not possible to verify				24	Married	20	Muslim	yes	yes	10th	yes	yes	5th	House wife	Trader/Merchant	3	yes	yes	yes	yes	yes	At least once a week	Not at all	Less than once a week	At least once a week	Piped into compound	Pit Latrine/traditional pit toilet	no	5 6 12	yes	yes	yes	yes	yes	no	no	yes	yes	yes	yes	yes	no	no	no
yes	no	yes				Male	17	Child’s date of birth verified	37	Married	23	Muslim	no			no			House wife	Agro-pastoralist	8	yes	yes	no	no				Not at all	Not at all	Rainwater	No facility/Bush/Field		5 6 7	no	no	no	no	yes	no	no	no	no	no	yes	no	no	no	no
yes	yes	yes	Male	5	Not possible to verify	Female	22	Not possible to verify	38	Married	22	Muslim	no			no			Farmer	farmer	8	no		no	no				Not at all	Not at all	Covered Well	Pit Latrine/traditional pit toilet	no	6	no	yes	no	no	no	no	no	no	yes	yes	yes	no	no	no	no
yes	no	no							20	Married	15	Protestant	yes	yes	5th	yes	yes	5th	House wife	daily Laborer	3	yes	no	yes	no			Not at all	At least once a week	At least once a week	Piped into compound	Pit Latrine/traditional pit toilet	no	5 6	yes	yes	no	yes	yes	no	no	yes	yes	yes	yes	no	no	no	no
no	yes	no	Female	5	Child’s date of birth verified				28	Married	20	Orthodox	yes	yes	University/college diploma	yes	yes	University/college diploma	Civil Servant	civil servant	3	yes	yes	yes	yes	yes	At least once a week	Less than once a week	Less than once a week	At least once a week	Piped outside compound	Pit Latrine/traditional pit toilet	no	5 6	yes	yes	yes	yes	yes	yes	yes	yes	yes	yes	yes	no	no	no	yes
no	no	yes				Female	18	Not possible to verify	29	Married	15	Muslim	no			no			House wife	no work	1	no		no	no				Not at all	Not at all	River	Pit Latrine/traditional pit toilet	no	6	no	no	no	no	no	no	no	no	no	no	no	no	no	no	no
yes	no	no							26	Married	22	Muslim	no			no			House wife	daily Laborer	6	no		no	no				Not at all	Not at all	Piped outside compound	Pit Latrine/traditional pit toilet	no	5 6	no	yes	no	no	no	no	no	no	no	no	yes	no	no	no	no
yes	no	yes				Female	23	Not possible to verify	26	Married	17	Muslim	no			no			House wife	Pastoralist	7	no		no	no				Not at all	Not at all	River	No facility/Bush/Field		6	no	no	no	no	no	no	no	no	no	no	no	no	no	no	no
no	yes	no	Female	3	Not possible to verify				26	Married	19	Muslim	yes	yes	10th	yes	yes	3rd	Farmer	farmer	5	no		yes	no			Not at all	Less than once a week	Not at all	Open Spring	Pit Latrine/traditional pit toilet	no	6 7 8	yes	yes	yes	no	yes	no	no	yes	yes	yes	yes	no	yes	no	no
yes	no	no							27	Married	16	Muslim	no			no			Pastoralist	Pastoralist	8	no		no	no				Not at all	Not at all	River	No facility/Bush/Field		6	no	no	no	no	no	no	no	no	no	no	no	no	no	no	no
yes	no	no							36	Married	25	Muslim	no			no			House wife	Agro-pastoralist	8	no		no	no				Not at all	Not at all	Open Well	Other	no	5 6	no	yes	no	no	yes	no	no	no	yes	yes	yes	no	no	no	no
yes	no	no							37	Married	20	Protestant	yes	yes	5th	yes	yes	10th	House wife	farmer	5	yes	no	no	no			Not at all	Not at all	Not at all	Piped outside compound	Pit Latrine/traditional pit toilet	no	6	yes	yes	no	no	yes	no	no	no	yes	yes	yes	no	no	no	no
yes	no	no							25	Married	17	Orthodox	no			no			House wife	farmer	4	no		no	no				Not at all	Not at all	Piped outside compound	Pit Latrine/traditional pit toilet	no	6	yes	yes	no	no	yes	no	no	no	yes	yes	no	no	no	no	no
no	no	yes				Male	23	Child’s date of birth verified	39	Married	21	Muslim	no			no			House wife	Agro-pastoralist	8	yes	yes	no	no				Not at all	Not at all	Rainwater	No facility/Bush/Field		5 6 7	no	no	no	no	yes	no	no	no	no	no	no	no	no	no	no
yes	no	no							35	Married	15	Muslim	yes	yes	3rd	yes	no		House wife	farmer	7	no		no	no			Not at all	Not at all	Not at all	Piped outside compound	Ventilated improved pit latrine (VIP)	yes	6	no	no	no	no	yes	no	no	no	no	no	yes	no	no	no	no
yes	yes	yes	Male	8	Not possible to verify	Female	20	Not possible to verify	30	Married	24	Muslim	yes	yes	7th	yes	yes	10th	House wife	Trader/Merchant	5	yes	no	no	yes	yes	At least once a week	Not at all	Not at all	Not at all	Rainwater	Flush toilet	no	5 6	yes	no	no	no	yes	no	no	no	no	no	yes	no	no	no	no
yes	no	no							23	Never married		Muslim	no						Other		2	no		no	no				Not at all	Not at all	River	No facility/Bush/Field		5 6	no	no	no	no	no	no	no	no	no	no	no	no	no	no	no
no	yes	no	Female	11	Child’s date of birth verified				22	Married	15	Muslim	no			no			House wife	daily Laborer	3	no		no	no				Not at all	Not at all	Covered Well	Pit Latrine/traditional pit toilet	yes	6	no	no	no	no	no	no	no	no	no	no	yes	no	no	no	no
no	yes	no	Male	2	Child’s date of birth verified				25	Married	15	Muslim	no			yes	yes	10th	House wife	farmer	6	no		no	no				Not at all	Not at all	Piped outside compound	Other	no	6	yes	no	no	no	yes	no	no	no	yes	yes	yes	no	no	no	no
yes	no	no							32	Married	23	Muslim	yes	yes	3rd	yes	yes	6th	House wife	farmer	5	no		no	no			Not at all	Not at all	Not at all	Protected Spring	Pit Latrine/traditional pit toilet	no	6	yes	no	yes	no	yes	no	no	no	no	yes	no	no	no	no	no
yes	no	no							35	Married	20	Muslim	no			no			House wife	farmer	7	no		no	no				Not at all	Not at all	Covered Well	Pit Latrine/traditional pit toilet	no	6	yes	yes	no	no	yes	no	no	no	no	no	no	no	no	no	no
yes	no	yes				Female	12	Not possible to verify	33	Married	18	Muslim	no			no			House wife	Agro-pastoralist	4	no		no	no				Not at all	Not at all	Rainwater	No facility/Bush/Field		5 6	no	no	no	no	no	no	no	no	no	no	no	no	no	no	no
no	no	yes				Male	19	Not possible to verify	33	Widowed	18	Muslim	no						Farmer		4	yes	no	no	no				Not at all	Not at all	River	No facility/Bush/Field		6	no	yes	no	no	yes	no	no	no	no	no	no	no	no	no	no
yes	no	no							34	Married	20	Muslim	no			no			House wife	Pastoralist	5	no		no	no				Not at all	Not at all	Other	No facility/Bush/Field		6	no	no	no	no	no	no	no	no	no	no	yes	no	no	no	no
yes	no	no							37	Married	20	Muslim	no			no			House wife	Agro-pastoralist	7	yes	no	no	no				Not at all	Not at all	Rainwater	No facility/Bush/Field		5 6 7	no	no	no	no	no	no	no	no	no	no	no	no	no	no	no
no	yes	no	Female	4	Child’s date of birth verified				28	Married	22	Orthodox	yes	yes	10th	yes	yes	11th	House wife	farmer	3	yes	yes	yes	yes	yes	At least once a week	Less than once a week	At least once a week	At least once a week	Covered Well	Ventilated improved pit latrine (VIP)	yes	5 6	yes	yes	yes	yes	yes	no	yes	yes	yes	yes	yes	no	no	no	no
yes	no	yes				Male	22	Not possible to verify	27	Married	15	Muslim	yes	yes	6th	yes	yes	3rd	House wife	farmer	4	no		no	no			Not at all	Not at all	Not at all	Covered Well	Pit Latrine/traditional pit toilet	no	5 6	yes	yes	no	no	yes	no	no	no	no	yes	yes	no	no	no	yes
yes	no	no							30	Married	24	Catholic	yes	yes	3rd	yes	yes	5th	House wife	farmer	6	yes	yes	yes	no			Not at all	Not at all	Less than once a week	Piped outside compound	Pit Latrine/traditional pit toilet	yes	6	no	no	no	no	yes	no	no	no	yes	yes	no	no	no	no	no
yes	no	no							45	Widowed	20	Muslim	no						House wife		10	yes	no	no	no				Not at all	Not at all	Protected Spring	Flush toilet	yes	5 6	no	yes	yes	no	yes	no	no	yes	yes	yes	yes	no	no	no	no
yes	no	no							28	Married	16	Muslim	no			no			House wife	Pastoralist	9	no		no	no				Not at all	Not at all	River	No facility/Bush/Field		6	no	no	no	no	no	no	no	no	no	no	no	no	no	no	no
yes	no	no							28	Married	15	Protestant	yes	yes	8th	yes	yes	12th	House wife	farmer	7	yes	yes	yes	yes	no	Almost every day	At least once a week	At least once a week	At least once a week	Protected Spring	Pit Latrine/traditional pit toilet	yes	6	yes	no	yes	yes	no	yes	no	yes	yes	yes	no	no	no	no	no
yes	no	no							28	Married	23	Protestant	yes	yes	4th	no			House wife	farmer	4	no		no	no			Not at all	Not at all	Not at all	Piped outside compound	Pit Latrine/traditional pit toilet	no	6	yes	yes	no	no	yes	no	no	no	yes	yes	no	no	no	no	no
no	yes	no	Male	9	Child’s date of birth verified				28	Married	18	Muslim	no			no			House wife	civil servant	10	no		no	no				Not at all	Not at all	Piped into compound	No facility/Bush/Field		6	no	no	no	no	yes	no	no	no	yes	yes	yes	no	no	no	no
yes	yes	no	Female	10	Child’s date of birth verified				28	Married	19	Muslim	no			no			House wife	Agro-pastoralist	8	no		no	no				Not at all	Not at all	Rainwater	No facility/Bush/Field		5 6	no	no	no	no	no	no	no	no	no	no	no	no	no	no	no
no	yes	no	Male	8	Child’s date of birth verified				26	Married	24	Protestant	yes	yes	10th	yes	yes	University/college diploma	House wife	civil servant	6	yes	no	no	no			Not at all	At least once a week	At least once a week	Piped outside compound	Pit Latrine/traditional pit toilet	no	6	yes	yes	yes	yes	yes	no	no	no	yes	yes	yes	no	no	no	no
yes	yes	no	Male	8	Not possible to verify				29	Married	19	Muslim	no			no			House wife	Pastoralist	6	no		no	no				Not at all	Not at all	River	No facility/Bush/Field		6	no	no	no	no	no	no	no	no	no	no	no	no	no	no	no
yes	no	no							40	Married	21	Muslim	yes	no		yes	yes	10th	House wife	Trader/Merchant	10	yes	no	no	no			Not at all	Not at all	Not at all	Open Well	Other	no	5 6	no	yes	no	no	yes	no	no	no	no	no	yes	no	no	no	no
no	no	yes				Male	12	Not possible to verify	28	Married	21	Muslim	no			no			House wife	farmer	5	no		no	no				Not at all	Not at all	Piped outside compound	Pit Latrine/traditional pit toilet	no	6	yes	no	no	no	yes	no	no	no	no	no	no	no	yes	no	no
yes	no	no							22	Married	15	Protestant	no			no			House wife	daily Laborer	7	no		yes	no				Not at all	Not at all	River	Pit Latrine/traditional pit toilet	yes	5 6	yes	yes	no	no	no	no	no	no	yes	yes	yes	no	no	no	no
no	no	yes				Female	20	Child’s date of birth verified	32	Married	19	Muslim	yes	yes	5th	yes	yes	University/college diploma	Trader/Merchant	Trader/Merchant	6	yes	no	no	yes	yes	At least once a week	Not at all	At least once a week	Not at all	Piped outside compound	Flush toilet	yes	5 6	yes	no	yes	no	yes	no	no	yes	yes	yes	yes	no	yes	no	no
yes	no	no							32	Married	17	Protestant	no			no			House wife	farmer	6	no		no	no				Not at all	Not at all	Covered Well	Pit Latrine/traditional pit toilet	no	6	no	no	no	no	no	no	no	no	yes	yes	no	no	no	no	no
no	yes	no	Male	11	Not possible to verify				30	Married	22	Protestant	yes	yes	12th	yes	yes	University/college degree or higher	House wife	farmer	4	no		no	no			Not at all	At least once a week	Not at all	Open Spring	Pit Latrine/traditional pit toilet	no	6	no	yes	yes	no	no	no	no	no	yes	yes	yes	no	no	no	no
no	no	yes				Female	20	Not possible to verify	22	Married	21	Muslim	yes	yes	4th	no			House wife	farmer	3	no		no	no			Not at all	Not at all	Not at all	Piped outside compound	Pit Latrine/traditional pit toilet	no	6	no	no	no	no	yes	no	no	no	no	yes	no	no	no	no	no
yes	no	no							30	Married	35	Muslim	no			no			House wife	Pastoralist	7	no		no	no				Not at all	Not at all	Rainwater	No facility/Bush/Field		5 6	no	no	no	no	no	no	no	no	no	no	no	no	no	no	no
yes	no	no							30	Married	24	Protestant	no			no			House wife	farmer	6	no		no	no				Not at all	Not at all	Piped outside compound	Pit Latrine/traditional pit toilet	no	6	yes	no	no	no	no	no	no	no	yes	yes	no	no	no	no	no
no	yes	no	Female	11	Child’s date of birth verified				26	Married	20	Protestant	yes	yes	10th	yes	yes	6th	House wife	farmer	8	no		no	no			Less than once a week	Less than once a week	Less than once a week	Piped outside compound	Pit Latrine/traditional pit toilet	yes	6	yes	yes	no	no	yes	no	no	no	yes	yes	yes	no	no	no	no
yes	no	no							25	Married	16	Muslim	no			no			House wife	Pastoralist	7	no		no	no				Not at all	Not at all	Piped into compound	No facility/Bush/Field		6	no	no	no	no	yes	no	no	no	no	no	no	no	no	no	no
yes	no	no							40	Married	25	Protestant	no			yes	yes	6th	House wife	farmer	9	no		no	no				At least once a week	At least once a week	Piped outside compound	Pit Latrine/traditional pit toilet	no	6	no	yes	yes	no	yes	no	no	no	yes	yes	no	no	no	no	yes
no	no	yes				Female	17	Not possible to verify	35	Married	18	Protestant	no			yes	yes	5th	House wife	farmer	7	no		no	no				Not at all	Not at all	Protected Spring	Pit Latrine/traditional pit toilet	no	6 8	no	no	no	no	no	no	no	no	no	no	no	no	no	no	no
no	no	yes				Female	22	Not possible to verify	30	Married	18	Muslim	no			no			House wife	Pastoralist	10	no		no	no				Not at all	Not at all	Other	No facility/Bush/Field		6	no	no	no	no	no	no	no	no	no	no	no	no	no	no	no
no	yes	no	Male	9	Child’s date of birth verified				19	Widowed	17	Muslim	no						House wife		8	no		no	no				Not at all	Not at all	Piped outside compound	Pit Latrine/traditional pit toilet	no	5 6	yes	no	no	no	yes	no	no	no	no	no	yes	no	no	no	no
no	no	yes				Male	23	Not possible to verify	32	Married	18	Muslim	no			no			House wife	farmer	2	no		no	no				Not at all	Not at all	River	Flush toilet	no	6	no	yes	no	no	no	no	no	no	no	no	no	no	no	no	no
yes	no	no							35	Married	20	Muslim	no			no			House wife	farmer	8	no		no	no				Less than once a week	Not at all	Piped outside compound	Pit Latrine/traditional pit toilet	no	6	no	no	yes	no	no	no	no	no	no	no	no	no	no	no	no
no	yes	no	Female	2	Not possible to verify				32	Married	23	Muslim	no			no			House wife	Pastoralist	5	no		no	no				Not at all	Not at all	Piped into compound	No facility/Bush/Field		5 6	yes	no	no	no	no	no	no	no	no	no	no	no	no	no	no
yes	yes	yes	Female	5	Child’s date of birth verified	Female	22	Child’s date of birth verified	40	Married	26	Muslim	no			no			House wife	Agro-pastoralist	7	no		no	no				Not at all	Not at all	Open Well	No facility/Bush/Field		6	no	no	no	no	no	no	no	no	no	no	yes	no	no	no	no
no	no	yes				Male	20	Child’s date of birth verified	48	Married	14	Muslim	no			no			Farmer	farmer	11	yes	no	no	no				Not at all	Not at all	River	Pit Latrine/traditional pit toilet	yes	6	no	yes	yes	no	yes	yes	no	no	no	no	no	no	no	no	no
no	yes	no	Male	6	Child’s date of birth verified				25	Married	18	Muslim	yes	yes	7th	yes	yes	10th	House wife	farmer	4	yes	no	no	no			Not at all	Not at all	Not at all	Protected Spring	Pit Latrine/traditional pit toilet	no	6	yes	no	no	no	yes	no	no	no	yes	yes	yes	no	no	no	no
yes	no	no							37	Widowed	14	Muslim	no						Trader/Merchant		2	no		no	no				Not at all	Not at all	River	No facility/Bush/Field		5 6	no	no	no	no	no	no	no	no	no	yes	no	no	yes	no	no
yes	no	no							25	Married	16	Protestant	yes	yes	1st	no			House wife	daily Laborer	6	yes	no	yes	no			Less than once a week	Less than once a week	At least once a week	Piped outside compound	Ventilated improved pit latrine (VIP)	yes	5 6	yes	yes	no	yes	no	yes	yes	no	yes	no	yes	no	no	no	no
no	yes	no	Male	11	Child’s date of birth verified				35	Married	18	Muslim	yes	yes	7th	yes	yes	8th	House wife	farmer	5	yes	no	no	no			Not at all	At least once a week	At least once a week	Piped outside compound	Pit Latrine/traditional pit toilet	no	6	yes	yes	yes	no	yes	no	no	no	no	no	yes	no	no	no	no
yes	no	no							32	Married	21	Protestant	yes	yes	9th	yes	yes	8th	House wife	farmer	4	no		no	no			Not at all	Not at all	Not at all	Piped outside compound	Pit Latrine/traditional pit toilet	no	6	no	no	no	no	no	no	no	no	yes	yes	yes	no	no	no	no
yes	no	no							35	Married	17	Muslim	no			yes	yes	6th	House wife	farmer	7	yes	yes	no	no				At least once a week	Not at all	Piped outside compound	Pit Latrine/traditional pit toilet	no	6	yes	no	no	no	yes	no	no	no	no	no	no	no	no	no	no
yes	yes	yes	Male	10	Not possible to verify	Male	13	Not possible to verify	30	Married	18	Muslim	no			no			Pastoralist	Pastoralist	6	no		no	no				Not at all	Not at all	Pond/Lake/Dam	No facility/Bush/Field		6	no	no	no	no	no	no	no	no	no	no	no	no	no	no	no
no	no	yes				Female	16	Not possible to verify	34	Married	25	Muslim	no			no			House wife	farmer	4	no		no	no				Not at all	Not at all	Open Spring	No facility/Bush/Field		6	no	no	no	no	no	no	no	no	no	no	no	no	no	no	no
yes	no	no							34	Married	20	Protestant	yes	yes	6th	yes	yes	8th	House wife	farmer	8	no		no	no			Not at all	At least once a week	Not at all	Piped outside compound	Pit Latrine/traditional pit toilet	no	6	yes	yes	yes	no	yes	no	no	no	yes	yes	yes	no	yes	no	no
yes	no	no							31	Married	21	Muslim	no			no			House wife	Pastoralist	7	no		no	no				Not at all	Not at all	Piped outside compound	No facility/Bush/Field		6	no	no	no	no	no	no	no	no	no	no	no	no	no	no	no
no	yes	no	Male	9	Child’s date of birth verified				25	Married	24	other	yes	yes	8th	yes	yes	7th	House wife	farmer	7	yes	no	no	yes	yes	Not at all	Not at all	Not at all	Not at all	Piped outside compound	Pit Latrine/traditional pit toilet	no	6	yes	no	no	no	yes	no	no	no	yes	yes	yes	no	no	no	no
yes	no	no							41	Married	23	Muslim	no			no			House wife	Non-governemnt employee	8	no		no	no				Not at all	Not at all	Rainwater	No facility/Bush/Field		6	no	no	no	no	no	no	no	no	no	no	yes	no	no	no	no
no	no	yes				Male	16	Child’s date of birth verified	23	Married	19	Protestant	yes	yes	5th	yes	yes	5th	House wife	farmer	3	yes	yes	no	no			Less than once a week	Less than once a week	Less than once a week	Protected Spring	Pit Latrine/traditional pit toilet	no	5 6	no	yes	no	no	yes	no	no	no	yes	yes	yes	no	yes	no	no
yes	no	no							18	Divorced	16	Muslim	yes	no					Student		8	no		no	no			Not at all	Not at all	At least once a week	Piped into compound	Ventilated improved pit latrine (VIP)	yes	5 6	no	yes	no	yes	yes	no	no	no	no	no	yes	no	no	no	no
no	yes	no	Female	10	Child’s date of birth verified				27	Married	14	Muslim	yes	yes	8th	yes	yes	3rd	House wife	no work	5	no		yes	no			Not at all	Not at all	At least once a week	Piped into compound	Pit Latrine/traditional pit toilet	no	5 6	yes	yes	no	yes	yes	no	no	yes	no	no	no	no	no	no	no
yes	no	no							23	Married	17	Muslim	yes	yes	6th	yes	yes	6th	House wife	farmer	4	yes	yes	yes	no			Not at all	Not at all	Not at all	Protected Spring	No facility/Bush/Field		6	yes	no	no	no	no	no	no	no	no	no	no	no	no	no	no
yes	no	no							32	Married	22	Orthodox	yes	yes	3rd	yes	yes	6th	House wife	farmer	4	yes	no	yes	no			Not at all	Not at all	At least once a week	Piped into compound	Pit Latrine/traditional pit toilet	yes	6 9	yes	no	no	yes	yes	no	no	no	yes	yes	yes	no	no	no	no
yes	no	no							29	Married	17	Orthodox	no			no			Trader/Merchant	Trader/Merchant	6	yes	no	yes	no				Not at all	Not at all	Piped outside compound	Pit Latrine/traditional pit toilet	no	5 6	yes	yes	no	yes	yes	no	yes	yes	yes	yes	yes	no	no	no	no
no	no	yes				Female	21	Not possible to verify	36	Married	21	Protestant	no			no			House wife	farmer	6	no		no	no				Less than once a week	Less than once a week	Protected hand pump spring	No facility/Bush/Field		6 8	no	no	no	no	no	no	no	no	no	no	no	no	no	no	no
yes	no	no							28	Married	18	Protestant	yes	yes	7th	yes	yes	10th	House wife	farmer	4	no		no	no			Not at all	Not at all	Not at all	Open Spring	Pit Latrine/traditional pit toilet	no	6	yes	yes	no	no	yes	no	no	no	yes	yes	yes	no	no	no	no
yes	no	no							42	Married	19	Muslim	no			no			House wife	Pastoralist	4	no		no	no				Not at all	Not at all	Piped outside compound	No facility/Bush/Field		6	no	no	no	no	no	no	no	no	no	no	no	no	no	no	no
no	yes	no	Male	8	Not possible to verify				28	Married	20	Protestant	yes	yes	8th	yes	yes	7th	House wife	farmer	5	no		no	no			Not at all	Not at all	Not at all	Piped outside compound	Pit Latrine/traditional pit toilet	no	6	no	yes	no	no	yes	no	no	no	yes	yes	no	no	no	no	no
yes	yes	yes	Male	2	Not possible to verify	Female	21	Not possible to verify	34	Married	20	Muslim	no			no			House wife	farmer	9	yes	no	no	no				Not at all	Not at all	Covered Well	Other	no	5 6	no	no	no	no	yes	no	no	yes	no	no	no	no	no	no	no
yes	no	yes				Female	16	Not possible to verify	33	Married	29	Muslim	no			no			House wife	Agro-pastoralist	4	yes	no	no	no				Not at all	Not at all	Open Well	Other	no	6	no	no	no	no	yes	no	no	no	no	no	no	no	no	no	no
yes	no	no							40	Married	20	Muslim	yes	yes	4th	yes	yes	6th	House wife	farmer	6	yes	no	no	no			Not at all	Not at all	Not at all	Open Spring	Pit Latrine/traditional pit toilet	no	5 6	no	yes	yes	no	yes	no	no	yes	yes	yes	yes	no	no	no	no
yes	no	yes				Female	16	Not possible to verify	35	Married	24	Muslim	no			no			House wife	farmer	7	yes	no	no	no				Not at all	Not at all	Covered Well	Other	no	5 6	no	yes	no	no	yes	no	no	yes	yes	yes	yes	no	no	no	no
no	no	yes				Male	19	Not possible to verify	23	Married	19	Muslim	no			no			House wife	Pastoralist	3	no		no	no				Less than once a week	Less than once a week	River	No facility/Bush/Field		6	no	no	no	no	no	no	no	no	no	no	no	no	yes	no	no
no	yes	no	Female	7	Child’s date of birth verified				26	Married	18	Orthodox	yes	yes	8th	yes	yes	8th	Daily Laborer	daily Laborer	4	no		no	no			Not at all	Not at all	Not at all	Piped outside compound	Pit Latrine/traditional pit toilet	no	6 9	yes	no	no	no	yes	no	no	no	no	no	no	no	no	no	no
no	no	yes				Female	19	Not possible to verify	41	Married	16	Muslim	no			no			House wife	farmer	10	no		no	no				Not at all	Not at all	Open Spring	No facility/Bush/Field		6	no	yes	no	no	yes	no	no	no	no	no	no	no	no	no	no
no	yes	no	Male	3	Child’s date of birth verified				20	Married	18	Muslim	yes	yes	10th	yes	yes	10th	House wife	farmer	3	no		no	no			Not at all	Not at all	Not at all	Covered Well	Pit Latrine/traditional pit toilet	no	5 6	yes	yes	no	no	yes	no	no	no	no	yes	no	no	no	no	no
no	yes	no	Male	2	Child’s date of birth verified				35	Married	20	Orthodox	no			no			House wife	farmer	5	no		no	no				Not at all	Not at all	Piped outside compound	Pit Latrine/traditional pit toilet	yes	6	no	no	no	no	no	no	no	no	yes	yes	yes	no	no	no	no
yes	yes	no	Male	4	Not possible to verify				35	Married	15	Muslim	no			no			House wife	daily Laborer	4	no		no	no				Less than once a week	Less than once a week	River	Pit Latrine/traditional pit toilet	no	5 6	no	yes	no	no	yes	no	no	no	no	yes	yes	no	no	no	no
yes	no	no							26	Married	20	Protestant	yes	yes	4th	yes	yes	7th	House wife	daily Laborer	4	no		no	no			Not at all	Not at all	Not at all	Protected Spring	Pit Latrine/traditional pit toilet	no	6 8	yes	yes	yes	no	yes	no	no	no	yes	yes	yes	no	no	no	no
yes	no	no							31	Married	16	Muslim	no			no			House wife	Pastoralist	7	no		no	no				Not at all	Not at all	Piped outside compound	No facility/Bush/Field		6	no	no	no	no	no	yes	no	no	no	no	no	no	no	no	no
yes	no	no							32	Divorced	27	Muslim	no						House wife		3	yes	no	no	no				Not at all	Not at all	Rainwater	Other	no	5 6	no	no	no	no	yes	no	no	yes	no	no	yes	no	no	no	no
yes	no	no							25	Married	18	Protestant	yes	yes	10th	yes	yes	2nd	Farmer	farmer	3	no		no	no			Not at all	Not at all	Not at all	Protected Spring	Pit Latrine/traditional pit toilet	no	6 8	no	no	no	no	no	no	no	no	yes	yes	yes	no	no	no	no
no	no	yes				Male	12	Child’s date of birth verified	22	Married	19	Protestant	yes	yes	9th	yes	yes	9th	House wife	farmer	3	yes	no	no	no			Less than once a week	Less than once a week	Less than once a week	Open Spring	Pit Latrine/traditional pit toilet	yes	5 6	no	no	yes	no	yes	no	no	no	yes	yes	yes	no	yes	no	no
yes	no	no							30	Married	15	Muslim	no			no			House wife	Pastoralist	8	no		no	no				Not at all	Not at all	River	No facility/Bush/Field		5 6	no	no	no	no	no	no	no	no	no	yes	no	no	no	no	no
yes	no	no							35	Married	20	Protestant	no			yes	yes	4th	House wife	farmer	6	no		no	no				Not at all	Not at all	Protected hand pump spring	Pit Latrine/traditional pit toilet	no	6 8	yes	no	no	no	yes	no	no	no	no	yes	yes	no	no	no	no
yes	no	no							30	Married	20	Muslim	no			no			House wife	Pastoralist	6	no		yes	no				Not at all	Less than once a week	Piped into compound	No facility/Bush/Field		5 6	yes	no	no	yes	yes	no	no	no	no	no	no	no	no	no	no
yes	no	no							29	Married	17	Muslim	yes	yes	12th	yes	yes	8th	House wife	farmer	3	yes	yes	yes	no			Not at all	Not at all	Not at all	Protected Spring	Flush toilet	no	5 6	yes	yes	no	no	yes	no	no	no	no	no	yes	no	no	no	no
yes	no	no							28	Married	24	Protestant	yes	yes	6th	yes	yes	10th	House wife	daily Laborer	4	no		no	no			Not at all	Not at all	At least once a week	Piped outside compound	No facility/Bush/Field		5 6	no	no	no	yes	yes	no	no	no	yes	yes	no	no	no	no	no
yes	no	no							34	Married	21	Muslim	yes	no		no			House wife	farmer	7	yes	yes	no	no			Not at all	Not at all	Not at all	Rainwater	No facility/Bush/Field		5 6 7	no	yes	no	no	yes	no	no	no	no	no	no	no	no	no	no
yes	no	no							40	Widowed	18	Muslim	no						House wife		2	no		no	no				Not at all	Not at all	Piped outside compound	No facility/Bush/Field		6	no	no	no	no	no	no	no	no	no	no	no	no	no	no	no
yes	no	no							36	Married	30	Protestant	yes	yes	6th	yes	yes	6th	House wife	farmer	3	no		no	no			Not at all	At least once a week	At least once a week	Piped outside compound	Pit Latrine/traditional pit toilet	no	6	yes	yes	no	no	yes	no	no	no	yes	yes	no	no	no	no	no
no	no	yes				Female	19	Not possible to verify	35	Married	21	Muslim	no			no			House wife	farmer	5	yes	no	yes	no				Not at all	Not at all	River	No facility/Bush/Field		6	no	yes	no	no	yes	no	no	no	no	no	no	no	no	no	no
yes	no	no							24	Married	14	Orthodox	yes	yes	8th	yes	yes	12th	House wife	daily Laborer	4	yes	no	yes	no			Not at all	Not at all	Not at all	River	Pit Latrine/traditional pit toilet	yes	5 6	yes	yes	yes	no	yes	no	no	yes	no	no	no	no	no	no	no
yes	no	no							30	Married	18	Protestant	no			yes	yes	9th	Daily Laborer	daily Laborer	6	no		no	no				At least once a week	At least once a week	Piped outside compound	No facility/Bush/Field		5 6	no	yes	yes	yes	yes	no	no	no	yes	yes	yes	no	no	no	no
no	no	yes				Male	21	Not possible to verify	21	Married	18	Muslim	yes	yes	5th	yes	yes	7th	Trader/Merchant	farmer	3	yes	yes	yes	yes	yes	Almost every day	Not at all	Not at all	Less than once a week	Open Spring	Pit Latrine/traditional pit toilet	yes	6	yes	yes	no	yes	yes	no	yes	no	yes	no	yes	no	no	no	no
yes	no	yes				Male	19	Not possible to verify	22	Married	18	Muslim	yes	yes	10th	yes	yes	10th	House wife	Trader/Merchant	3	yes	no	no	no			Not at all	At least once a week	Not at all	Protected hand pump spring	Pit Latrine/traditional pit toilet	no	5 6	yes	yes	yes	no	yes	no	no	no	no	yes	yes	no	no	no	yes
no	no	yes				Female	23	Not possible to verify	48	Married	21	Muslim	no			no			House wife	Agro-pastoralist	6	yes	no	no	no				Not at all	Not at all	Protected Spring	Flush toilet	yes	6	no	no	yes	no	yes	no	no	no	yes	yes	yes	no	no	no	no
yes	no	no							30	Married	20	Muslim	no			no			House wife	Pastoralist	6	no		no	no				Not at all	Not at all	Other	No facility/Bush/Field		6	no	no	no	no	no	no	no	no	no	no	no	no	no	no	no
no	no	yes				Male	19	Not possible to verify	40	Married	18	Muslim	no			no			Trader/Merchant	Pastoralist	8	no		no	no				Not at all	Not at all	Rainwater	No facility/Bush/Field		6	no	yes	no	no	yes	no	no	no	no	no	no	no	no	no	no
yes	no	no							38	Married	17	Protestant	yes	yes	3rd	yes	yes	9th	House wife	farmer	7	no		yes	no			Not at all	Not at all	At least once a week	Piped into dwelling	Pit Latrine/traditional pit toilet	no	6	yes	yes	no	yes	yes	no	no	no	yes	yes	yes	no	no	no	no
yes	no	no							32	Married	20	Muslim	no			no			House wife	Agro-pastoralist	8	no		no	no				Not at all	Not at all	Rainwater	No facility/Bush/Field		6	no	no	no	no	no	no	no	no	no	no	no	no	no	no	no
no	yes	no	Male	8	Child’s date of birth verified				25	Married	16	Muslim	no			no			House wife	Pastoralist	4	no		no	no				Not at all	Not at all	River	No facility/Bush/Field		6	no	no	no	no	yes	no	no	no	no	no	no	no	no	no	no
no	no	yes				Female	16	Not possible to verify	32	Married	21	Muslim	no			no			House wife	farmer	4	yes	yes	yes	no				Not at all	Not at all	River	Pit Latrine/traditional pit toilet	no	6	no	yes	no	yes	yes	no	no	no	no	yes	yes	no	no	no	no
no	yes	no	Female	9	Child’s date of birth verified				26	Married	20	Protestant	yes	yes	10th	yes	yes	University/college diploma	House wife	daily Laborer	4	no		no	no			At least once a week	At least once a week	At least once a week	Protected hand pump spring	Pit Latrine/traditional pit toilet	no	6	yes	yes	yes	yes	yes	no	no	no	yes	yes	yes	no	no	no	no
yes	no	no							18	Never married		Muslim	no						Pastoralist		3	yes	no	yes	no				Not at all	Not at all	Piped outside compound	Pit Latrine/traditional pit toilet	no	6	yes	no	yes	no	yes	no	no	no	yes	yes	no	no	no	no	yes
no	no	yes				Male	21	Child’s date of birth verified	39	Married	24	Muslim	yes	no		no			House wife	Agro-pastoralist	6	yes	yes	no	no			Not at all	Not at all	Not at all	Rainwater	No facility/Bush/Field		5 6 7	no	yes	no	no	yes	no	no	no	no	no	no	no	no	no	no
no	yes	no	Female	9	Child’s date of birth verified				20	Married	18	Muslim	no			yes	yes	3rd	House wife	farmer	3	no		no	no				Not at all	Not at all	Protected Spring	Pit Latrine/traditional pit toilet	no	6 8	no	no	no	no	no	no	no	no	yes	no	yes	no	no	no	no
yes	no	yes				Female	12	Not possible to verify	30	Married	20	Muslim	no			no			House wife	Agro-pastoralist	3	no		no	no				Not at all	Not at all	River	No facility/Bush/Field		6	no	no	no	no	no	no	no	no	no	no	no	no	no	no	no
no	yes	no	Female	1	Child’s date of birth verified				30	Married	16	Orthodox	yes	yes	3rd	yes	yes	4th	House wife	farmer	5	yes	no	no	no			Not at all	Not at all	At least once a week	Open Spring	Pit Latrine/traditional pit toilet	no	6	no	no	no	yes	yes	no	no	no	yes	yes	yes	no	no	no	no
yes	no	no							40	Married	25	Muslim	no			no			House wife	no work	5	yes	yes	no	no				Not at all	Not at all	Rainwater	No facility/Bush/Field		5 6 7	no	yes	no	no	yes	no	no	no	no	no	no	no	no	no	no
yes	no	no							34	Married	17	Protestant	no			no			House wife	farmer	8	no		no	no				At least once a week	Not at all	Piped outside compound	Pit Latrine/traditional pit toilet	no	6	no	yes	yes	no	no	no	no	no	yes	yes	yes	no	no	no	no
no	no	yes				Male	19	Child’s date of birth verified	28	Married	17	Protestant	no			yes	yes	3rd	House wife	farmer	8	no		no	no				Not at all	Not at all	Protected Spring	Pit Latrine/traditional pit toilet	no	6 8 9	no	no	no	no	no	no	no	no	no	no	yes	no	no	no	no
yes	no	no							26	Married	21	Protestant	yes	yes	8th	yes	yes	8th	House wife	farmer	5	yes	yes	yes	no			Less than once a week	Less than once a week	Less than once a week	Covered Well	Pit Latrine/traditional pit toilet	yes	6	no	no	no	no	no	no	no	no	yes	yes	no	no	no	no	no
no	no	yes				Male	18	Not possible to verify	35	Married	22	Muslim	no			no			House wife	Agro-pastoralist	4	yes	no	no	no				Not at all	Not at all	River	No facility/Bush/Field		6	yes	yes	no	no	yes	no	no	no	no	no	no	no	no	no	no
yes	no	no							25	Married	15	Protestant	yes	yes	8th	yes	yes	10th	House wife	Trader/Merchant	8	yes	no	no	no			Not at all	Not at all	Not at all	Piped outside compound	Pit Latrine/traditional pit toilet	no	6	yes	no	no	no	yes	no	no	yes	yes	yes	yes	no	no	no	yes
no	no	yes				Male	18	Not possible to verify	27	Married	17	Protestant	yes	yes	5th	yes	yes	8th	House wife	farmer	4	no		no	no			Not at all	Not at all	Not at all	Open Spring	Pit Latrine/traditional pit toilet	no	6	no	no	no	no	yes	no	no	no	yes	yes	no	no	no	no	no
yes	no	no							25	Married	19	Muslim	yes	yes	5th	yes	yes	4th	Farmer	farmer	4	yes	no	no	no			Not at all	At least once a week	Not at all	Protected Spring	Pit Latrine/traditional pit toilet	no	5 6	yes	yes	yes	no	yes	no	no	no	no	no	no	no	no	no	no
no	yes	no	Male	9	Not possible to verify				30	Married	24	Muslim	no			no			House wife	Pastoralist	6	yes	no	no	no				Not at all	Not at all	River	No facility/Bush/Field		6	no	no	no	no	yes	no	no	no	no	no	no	no	no	no	no
no	yes	no	Female	1	Child’s date of birth verified				35	Married	25	Muslim	yes	yes	5th	yes	yes	10th	Farmer	farmer	6	no		no	no			Not at all	Less than once a week	At least once a week	Piped into compound	Pit Latrine/traditional pit toilet	yes	5 6 12	yes	yes	no	yes	yes	no	no	no	yes	yes	yes	yes	yes	no	no
no	no	yes				Male	18	Not possible to verify	26	Married	22	Muslim	no			no			House wife	Pastoralist	5	no		no	no				Not at all	Not at all	River	No facility/Bush/Field		6	no	no	no	no	no	no	no	no	no	no	no	no	no	no	no
yes	no	no							40	Married	20	Muslim	no			no			House wife	Pastoralist	4	yes	no	no	no				Not at all	Not at all	Piped into compound	Pit Latrine/traditional pit toilet	no	6	no	yes	no	no	yes	no	no	no	no	no	yes	no	no	no	no
no	no	yes				Female	21	Child’s date of birth verified	23	Married	17	Orthodox	yes	yes	8th	yes	yes	7th	House wife	farmer	4	yes	no	no	no			Not at all	Not at all	Not at all	Protected Spring	Pit Latrine/traditional pit toilet	yes	6 8	yes	no	yes	no	yes	no	no	no	yes	yes	yes	no	no	no	no
yes	no	no							32	Married	15	Muslim	no			no			House wife	Pastoralist	8	no		no	no				Not at all	Not at all	Piped outside compound	No facility/Bush/Field		6	no	no	no	no	no	no	no	no	no	no	no	no	no	no	no
yes	yes	no	Male	9	Child’s date of birth verified				27	Married	19	Muslim	no			no			Agro-pastoralist	Agro-pastoralist	4	yes	no	no	no				Not at all	Not at all	Open Spring	No facility/Bush/Field		5 6	no	no	yes	no	yes	no	no	yes	no	no	yes	no	no	no	no
no	no	yes				Male	18	Not possible to verify	29	Married	23	Muslim	no			no			House wife	Agro-pastoralist	5	yes	yes	no	no				Not at all	Not at all	Rainwater	No facility/Bush/Field		5 6	no	no	no	no	yes	no	no	no	no	no	yes	no	no	no	no
yes	yes	no	Female	8	Child’s date of birth verified				37	Married	23	Muslim	no			no			House wife	Pastoralist	7	yes	yes	no	no				Not at all	Not at all	Rainwater	No facility/Bush/Field		5 6 7	no	no	no	no	yes	no	no	no	no	no	no	no	no	no	no
no	no	yes				Male	13	Child’s date of birth verified	27	Married	17	Protestant	yes	yes	8th	yes	yes	3rd	House wife	farmer	6	no		no	no			Not at all	Not at all	Not at all	Covered Well	Pit Latrine/traditional pit toilet	no	6	yes	yes	yes	no	yes	no	no	no	yes	yes	yes	no	no	no	no
yes	no	yes				Male	22	Child’s date of birth verified	32	Married	15	Muslim	yes	yes	2nd	no			House wife	farmer	10	yes	no	no	no			Not at all	Less than once a week	Not at all	Protected Spring	Pit Latrine/traditional pit toilet	yes	6	yes	no	yes	no	yes	no	no	no	yes	yes	no	no	no	no	no
no	no	yes				Female	15	Not possible to verify	26	Married	18	Muslim	no			no			House wife	Pastoralist	4	no		no	no				Not at all	Not at all	Rainwater	No facility/Bush/Field		6	no	no	no	no	no	no	no	no	yes	yes	no	no	no	no	no
yes	no	no							29	Married	15	Muslim	no			no			House wife	Pastoralist	8	no		no	no				Not at all	Not at all	Piped outside compound	No facility/Bush/Field		6	no	no	no	no	no	no	no	no	no	no	no	no	no	no	no
yes	no	no							29	Married	17	Muslim	no			yes	yes	10th	House wife	farmer	6	yes	no	yes	no				At least once a week	Not at all	Protected hand pump spring	Ventilated improved pit latrine (VIP)	no	5 6	yes	no	yes	no	yes	no	no	no	no	no	no	no	no	no	no
yes	no	no							28	Married	19	Protestant	no			yes	yes	7th	House wife	farmer	6	no		no	no				Not at all	Not at all	Protected Spring	Pit Latrine/traditional pit toilet	no	6 8	yes	no	no	no	yes	no	no	no	yes	no	no	no	no	no	no
no	no	yes				Male	15	Child’s date of birth verified	25	Married	18	Protestant	yes	yes	4th	yes	yes	4th	House wife	farmer	4	yes	no	no	no			Less than once a week	Less than once a week	Less than once a week	Open Spring	Pit Latrine/traditional pit toilet	yes	5 6	no	yes	yes	no	yes	no	no	no	yes	yes	yes	no	yes	no	no
yes	no	yes				Male	22	Child’s date of birth verified	37	Married	23	Muslim	no			no			House wife	Agro-pastoralist	8	no		no	no				Not at all	Not at all	Rainwater	No facility/Bush/Field		5 6	no	no	no	no	no	no	no	no	no	no	yes	no	no	no	no
no	no	yes				Male	23	Not possible to verify	30	Married	18	Muslim	no			no			House wife	daily Laborer	6	yes	yes	no	no				Not at all	Not at all	Piped into dwelling	No facility/Bush/Field		6	no	yes	no	no	yes	no	no	no	no	no	no	no	no	no	no
no	no	yes				Male	12	Child’s date of birth verified	30	Married	16	Muslim	no			no			House wife	farmer	4	yes	no	no	no				Not at all	At least once a week	Piped outside compound	Pit Latrine/traditional pit toilet	no	5 6	yes	yes	no	no	yes	no	no	no	no	no	no	no	no	no	no
yes	no	no							26	Married	20	Protestant	yes	yes	10th	yes	yes	12th	House wife	farmer	5	yes	yes	yes	no			At least once a week	At least once a week	At least once a week	Protected Spring	Pit Latrine/traditional pit toilet	yes	6	no	no	no	no	no	no	no	no	yes	yes	yes	no	yes	no	no
yes	no	no							29	Married	18	Muslim	no			no			House wife	Pastoralist	7	no		no	no				Not at all	Not at all	Rainwater	No facility/Bush/Field		6	no	no	no	no	no	no	no	no	yes	yes	no	no	no	no	no
yes	yes	no	Female	10	Not possible to verify				20	Married	18	Muslim	yes	yes	7th	yes	yes	3rd	House wife	farmer	3	no		no	no			Not at all	Not at all	Not at all	Protected Spring	Pit Latrine/traditional pit toilet	no	6	no	no	no	no	no	no	no	no	yes	no	no	no	no	no	no
no	yes	no	Male	4	Child’s date of birth verified				28	Married	19	Protestant	yes	yes	8th	yes	yes	10th	House wife	farmer	6	no		no	no			Less than once a week	Less than once a week	Less than once a week	Piped outside compound	Pit Latrine/traditional pit toilet	no	6	yes	yes	no	no	no	no	no	no	no	no	no	no	no	no	no
yes	no	no							30	Married	17	Muslim	no			no			House wife	Pastoralist	7	no		no	no				Not at all	Not at all	Piped outside compound	Pit Latrine/traditional pit toilet	no	5 6	no	yes	no	no	no	no	no	no	no	yes	no	no	no	no	no
no	yes	no	Male	3	Child’s date of birth verified				30	Married	20	Catholic	no			yes	yes	7th	House wife	farmer	5	no		no	no				Not at all	Not at all	Piped outside compound	Pit Latrine/traditional pit toilet	no	6	yes	yes	yes	no	yes	no	no	no	yes	yes	yes	no	no	no	no
yes	no	no							30	Married	21	Muslim	no			yes	no		House wife	no work	6	yes	yes	no	no				Not at all	Not at all	Rainwater	No facility/Bush/Field		5 6 7	no	yes	no	no	yes	no	no	no	no	no	no	no	no	no	no
yes	no	no							30	Married	19	Orthodox	no			no			House wife	Pastoralist	15	no		no	no				Not at all	Not at all	Pond/Lake/Dam	No facility/Bush/Field		6	no	no	no	no	no	no	no	no	no	no	no	no	no	no	no
yes	no	no							20	Married	16	Muslim	yes	yes	5th	yes	yes	3rd	House wife	daily Laborer	4	no		no	no			Less than once a week	Not at all	Not at all	Protected hand pump spring	Pit Latrine/traditional pit toilet	no	5 6	no	yes	no	no	yes	no	no	no	no	no	no	no	no	no	no
yes	no	no							33	Married	20	Muslim	yes	yes	6th	no			House wife	Non-governemnt employee	8	no		no	no			Not at all	Not at all	Not at all	Protected Spring	Other	no	6	no	no	no	no	no	no	no	no	no	no	no	no	no	no	no
no	no	yes				Male	18	Not possible to verify	24	Married	18	Muslim	no			no			House wife	Other	4	yes	no	no	no				Not at all	Not at all	Open Spring	No facility/Bush/Field		6	no	no	no	no	yes	no	no	no	no	no	no	no	no	no	no
yes	no	no							35	Married	21	Muslim	yes	yes	10th	yes	yes	University/college degree or higher	Trader/Merchant	civil servant	8	yes	no	yes	yes	yes	Almost every day	At least once a week	At least once a week	At least once a week	Piped into dwelling	Flush toilet	yes	5 6	yes	yes	yes	yes	yes	no	yes	yes	yes	yes	yes	yes	no	yes	yes
no	no	yes				Male	17	Not possible to verify	32	Married	18	Protestant	yes	yes	4th	yes	yes	6th	House wife	farmer	5	no		no	no			Not at all	Not at all	Not at all	Protected Spring	Pit Latrine/traditional pit toilet	no	6	no	no	no	no	yes	no	no	no	yes	yes	yes	no	no	no	no
yes	yes	no	Male	8	Not possible to verify				36	Married	18	Muslim	no			no			House wife	Pastoralist	8	no		no	no				Not at all	Not at all	River	No facility/Bush/Field		5 6	no	no	no	no	no	no	no	no	no	yes	no	no	no	no	no
yes	yes	no	Female	3	Child’s date of birth verified				23	Married	19	Muslim	yes	yes	9th	yes	yes	10th	Farmer	farmer	4	yes	yes	yes	yes	yes	At least once a week	At least once a week	At least once a week	Less than once a week	Covered Well	Pit Latrine/traditional pit toilet	no	6	yes	yes	yes	no	yes	no	no	no	yes	yes	yes	no	no	no	yes
yes	no	no							28	Married	18	Muslim	no			no			House wife	Pastoralist	7	no		no	no				Not at all	Not at all	River	No facility/Bush/Field		6	no	no	no	no	no	no	no	no	no	no	no	no	no	no	no
yes	no	no							18	Married	23	Muslim	no			no			House wife	Pastoralist	4	no		no	no				Not at all	Not at all	Piped outside compound	No facility/Bush/Field		6	no	no	no	no	no	no	no	no	yes	yes	no	no	no	no	no
yes	yes	no	Male	10	Child’s date of birth verified				23	Married	22	Muslim	no			yes	yes	7th	House wife	daily Laborer	5	no		no	no				Not at all	Not at all	River	No facility/Bush/Field		6	yes	yes	no	no	yes	no	no	no	no	no	no	no	no	no	no
yes	no	no							25	Married	17	Muslim	no			no			House wife	Pastoralist	5	no		no	no				Not at all	Not at all	Piped outside compound	No facility/Bush/Field		6	no	no	no	no	no	no	no	no	no	no	no	no	no	no	no
yes	yes	yes	Male	5	Child’s date of birth verified	Female	12	Not possible to verify	30	Married	20	Muslim	no			no			House wife	Pastoralist	6	no		no	no				Less than once a week	Not at all	Rainwater	No facility/Bush/Field		6	no	no	no	no	no	no	no	no	no	no	no	no	no	no	no
no	no	yes				Male	19	Child’s date of birth verified	32	Married	28	Orthodox	yes	yes	Technical/vocational certificate	yes	yes	University/college degree or higher	Civil Servant	civil servant	5	yes	yes	yes	yes	yes	Almost every day	Not at all	At least once a week	At least once a week	Piped into compound	Pit Latrine/traditional pit toilet	yes	6 9 11	yes	yes	yes	yes	yes	no	no	no	yes	yes	yes	no	no	no	no
yes	no	no							25	Married	20	Protestant	yes	yes	3rd	yes	yes	5th	House wife	farmer	4	yes	yes	no	no			Less than once a week	Less than once a week	Less than once a week	Open Spring	Pit Latrine/traditional pit toilet	no	5 6	no	no	no	no	no	no	no	no	yes	yes	yes	no	yes	no	no
yes	no	no							33	Married	19	Muslim	no			no			Trader/Merchant	Trader/Merchant	4	yes	no	no	no				Not at all	Not at all	Piped into compound	Pit Latrine/traditional pit toilet	no	5 6	no	yes	no	yes	yes	no	yes	no	yes	yes	yes	no	no	no	no
no	no	yes				Male	12	Child’s date of birth verified	25	Married	20	Muslim	yes	yes	10th	yes	yes	8th	House wife	farmer	4	yes	no	no	no			Less than once a week	Less than once a week	Not at all	Piped outside compound	Pit Latrine/traditional pit toilet	no	5 6	yes	yes	yes	no	yes	no	no	no	yes	yes	yes	no	no	no	no
no	yes	no	Male	11	Child’s date of birth verified				40	Married	20	Muslim	no			no			Trader/Merchant	Trader/Merchant	7	yes	yes	yes	yes	yes	Almost every day		At least once a week	At least once a week	Protected Spring	Flush toilet	yes	5 6	yes	yes	yes	yes	yes	no	yes	yes	yes	yes	yes	no	yes	no	no
yes	no	no							25	Married	20	Protestant	yes	yes	5th	no			House wife	farmer	4	yes	no	no	no			Less than once a week	Less than once a week	Less than once a week	Open Spring	Pit Latrine/traditional pit toilet	no	6	no	no	no	no	no	no	no	no	yes	yes	yes	no	yes	no	no
no	yes	no	Female	6	Child’s date of birth verified				30	Married	18	Muslim	no			no			House wife	Pastoralist	7	no		no	no				Not at all	Not at all	Piped into compound	No facility/Bush/Field		6	no	no	no	no	no	no	no	no	no	no	no	no	no	no	no
yes	no	no							22	Married	17	Muslim	no			no			House wife	daily Laborer	4	no		no	no				Not at all	Not at all	Piped outside compound	Pit Latrine/traditional pit toilet	no	5 6	no	yes	no	yes	no	no	no	no	no	no	yes	no	no	no	no
yes	no	no							30	Married	15	Muslim	no			no			House wife	farmer	4	no		no	no				Not at all	Not at all	Protected Spring	Pit Latrine/traditional pit toilet	no	6	no	no	no	no	yes	no	no	no	no	yes	no	no	no	no	no
no	yes	no	Female	10	Not possible to verify				26	Married	17	Protestant	yes	yes	6th	yes	yes	8th	House wife	Trader/Merchant	5	yes	no	no	no			Not at all	Not at all	Not at all	Protected Spring	Pit Latrine/traditional pit toilet	no	6 8	yes	yes	no	yes	yes	no	no	no	yes	yes	yes	no	no	no	no
no	no	yes				Male	19	Child’s date of birth verified	18	Married	23	Muslim	no			no			House wife	farmer	6	no		no	no				Not at all	Not at all	Open Spring	No facility/Bush/Field		6 8	no	no	no	no	no	no	no	no	no	no	no	no	no	no	no
yes	no	no							25	Married	23	Muslim	yes	yes	10th	yes	yes	8th	House wife	no work	3	yes	yes	no	no			Not at all	Not at all	Not at all	River	Pit Latrine/traditional pit toilet	yes	5	yes	no	yes	no	yes	no	no	yes	no	no	no	no	no	no	no
yes	no	no							35	Married	28	Catholic	yes	yes	12th	yes	yes	University/college degree or higher	House wife	civil servant	7	yes	no	no	no			At least once a week	At least once a week	At least once a week	Piped into compound	Pit Latrine/traditional pit toilet	no	6	yes	yes	no	no	yes	no	no	no	yes	yes	yes	no	no	no	no
yes	no	no							40	Married	18	Orthodox	no			no			House wife	farmer	3	yes	no	no	no				Less than once a week	Not at all	Protected Spring	Pit Latrine/traditional pit toilet	no	5 6 9	yes	no	yes	no	yes	no	no	no	yes	yes	yes	no	no	no	no
yes	no	no							23	Married	18	Protestant	yes	yes	11th	yes	yes	8th	House wife	daily Laborer	4	yes	no	yes	no			Not at all	Less than once a week	Less than once a week	Protected hand pump spring	Pit Latrine/traditional pit toilet	no	6 8	yes	no	no	no	yes	no	no	no	yes	yes	yes	no	no	no	yes
no	yes	no	Male	9	Child’s date of birth verified				28	Married	16	Muslim	yes	no		no			House wife	Pastoralist	8	no		no	no			Not at all	Not at all	Not at all	Piped outside compound	No facility/Bush/Field		6	no	no	no	no	no	no	no	no	no	no	no	no	no	no	no
yes	no	no							30	Married	20	Muslim	no			no			House wife	Pastoralist	5	no		no	no				Not at all	Not at all	River	No facility/Bush/Field		6	no	no	no	no	no	no	no	no	no	no	no	no	no	no	yes
no	no	yes				Male	19	Not possible to verify	36	Married	21	Muslim	no			no			House wife	farmer	5	yes	no	no	no				Not at all	Not at all	River	No facility/Bush/Field		6	no	no	no	no	yes	no	no	no	no	no	no	no	no	no	no
no	yes	no	Female	0	Not possible to verify				31	Married	16	Protestant	no			yes	yes	9th	House wife	farmer	9	no		no	no				Not at all	Not at all	Piped outside compound	Pit Latrine/traditional pit toilet	no	6	yes	yes	no	no	yes	no	no	no	yes	yes	yes	no	no	no	no
yes	no	no							28	Married	19	Protestant	yes	yes	12th	yes	yes	10th	House wife	farmer	3	yes	yes	yes	no			Not at all	Not at all	Not at all	Piped outside compound	Pit Latrine/traditional pit toilet	no	6	yes	yes	no	no	no	no	no	no	yes	yes	yes	no	no	no	no
yes	yes	no	Female	3	Child’s date of birth verified				38	Married	20	Muslim	no			no			Farmer	farmer	8	no		no	no				At least once a week	Less than once a week	Covered Well	Ventilated improved pit latrine (VIP)	no	6	no	no	yes	no	no	no	no	no	yes	yes	yes	no	yes	no	no
no	no	yes				Female	18	Not possible to verify	28	Married	17	Muslim	no			no			House wife	no work	2	no		no	no				Not at all	Not at all	River	Flush toilet	no	6	no	yes	yes	no	no	no	no	no	no	no	no	no	no	no	no
no	no	yes				Male	22	Not possible to verify	32	Married	21	Muslim	no			no			House wife	Agro-pastoralist	7	no		no	no				Not at all	Not at all	Rainwater	No facility/Bush/Field		6	no	no	no	no	no	no	no	no	no	no	yes	no	no	no	no
no	no	yes				Male	22	Not possible to verify	35	Married	19	Muslim	no			no			House wife	Pastoralist	6	no		no	no				Less than once a week	Less than once a week	River	No facility/Bush/Field		5 6	no	no	no	no	no	no	no	no	no	no	no	no	yes	no	no
no	yes	no	Female	6	Not possible to verify				25	Married	16	Muslim	no			yes	yes	6th	Farmer	farmer	7	yes	no	no	no				Less than once a week	Not at all	Protected Spring	Pit Latrine/traditional pit toilet	no	6 7 8 9	yes	yes	no	no	yes	no	no	no	yes	no	no	no	no	no	no
yes	no	yes				Male	22	Child’s date of birth verified	42	Married	26	Muslim	no			no			House wife	Agro-pastoralist	8	yes	no	no	no				Not at all	Not at all	Piped into dwelling	No facility/Bush/Field		5 6	no	no	no	no	no	no	no	no	no	no	no	no	no	no	no
no	yes	no	Female	0	Child’s date of birth verified				30	Married	17	Muslim	yes	yes	7th	yes	yes	5th	House wife	farmer	7	no		no	no			Not at all	At least once a week	Not at all	Piped outside compound	Pit Latrine/traditional pit toilet	yes	5	no	yes	yes	no	no	no	no	no	no	no	no	no	no	no	no
no	yes	no	Female	3	Not possible to verify				27	Married	15	Protestant	yes	yes	10th	yes	yes	5th	House wife	farmer	6	no		no	no			Not at all	At least once a week	At least once a week	Open Spring	Pit Latrine/traditional pit toilet	no	6	no	yes	yes	yes	yes	no	no	no	yes	yes	no	no	no	no	no
yes	no	no							19	Married	19	Muslim	yes	yes	10th	yes	yes	10th	House wife	farmer	2	yes	no	no	no			Not at all	Not at all	Not at all	Protected Spring	Pit Latrine/traditional pit toilet	no	5 6	no	no	no	no	yes	no	no	no	yes	yes	yes	no	no	no	no
no	no	yes				Female	15	Child’s date of birth verified	27	Married	16	Orthodox	yes	yes	3rd	yes	yes	6th	House wife	farmer	4	yes	no	yes	yes	yes	At least once a week	Not at all	Not at all	At least once a week	Piped into compound	Pit Latrine/traditional pit toilet	no	6	yes	yes	no	yes	yes	no	no	yes	yes	yes	yes	no	no	no	no
no	yes	no	Female	4	Child’s date of birth verified				24	Married	22	Muslim	yes	yes	8th	yes	yes	10th	House wife	farmer	4	yes	no	no	yes	yes	At least once a week	Not at all	Less than once a week	Not at all	Open Spring	Pit Latrine/traditional pit toilet	yes	5 6	yes	no	yes	no	yes	no	no	no	yes	yes	yes	no	no	no	no
no	yes	no	Male	5	Not possible to verify				26	Married	19	Protestant	yes	yes	3rd	yes	yes	10th	House wife	civil servant	5	no		no	no			Not at all	Not at all	Not at all	Protected Spring	Pit Latrine/traditional pit toilet	no	6 8	yes	no	no	no	yes	no	no	no	yes	no	yes	no	no	no	no
yes	no	no							25	Married	18	Muslim	no			yes	yes	6th	House wife	farmer	4	yes	no	no	no				Not at all	Not at all	Piped outside compound	Pit Latrine/traditional pit toilet	no	5 6	no	no	no	no	yes	no	no	yes	no	no	yes	no	no	no	no
no	yes	no	Female	11	Not possible to verify				26	Married	18	Muslim	yes	yes	6th	yes	yes	4th	Farmer	farmer	6	yes	no	no	no			Not at all	Less than once a week	At least once a week	Protected Spring	Pit Latrine/traditional pit toilet	no	5 6 7 8	yes	yes	yes	yes	yes	no	no	yes	yes	yes	yes	no	no	no	no
yes	no	no							33	Married	12	Muslim	no			yes	yes	6th	House wife	farmer	5	yes	no	no	no				Not at all	Not at all	Piped outside compound	Ventilated improved pit latrine (VIP)	no	6	no	no	no	no	yes	no	no	no	no	no	yes	no	no	no	no
yes	no	no							34	Married	25	Protestant	yes	yes	5th	yes	yes	7th	House wife	farmer	7	yes	no	no	no			Not at all	Not at all	Not at all	Piped outside compound	Pit Latrine/traditional pit toilet	yes	6	no	no	no	no	no	no	no	no	yes	yes	no	no	no	no	no
yes	no	no							35	Married	20	Protestant	yes	yes	3rd	yes	yes	7th	House wife	daily Laborer	9	yes	no	no	no			At least once a week	At least once a week	At least once a week	Piped outside compound	Pit Latrine/traditional pit toilet	no	6	no	yes	yes	no	yes	no	no	no	yes	yes	no	no	no	no	no
yes	no	no							28	Married	16	Protestant	no			no			House wife	daily Laborer	6	yes	no	no	no				Not at all	Not at all	Piped outside compound	Pit Latrine/traditional pit toilet	no	5 6	no	yes	no	no	yes	no	no	no	no	no	no	no	no	no	no
yes	no	no							24	Never married		Muslim	yes	yes	7th	no			Student		4	yes	yes	yes	yes	yes	Less than once a week	Not at all	At least once a week	At least once a week	River	No facility/Bush/Field		5 6	yes	yes	yes	no	yes	yes	no	no	no	no	no	no	no	no	no
no	no	yes				Female	20	Not possible to verify	24	Married	16	Protestant	yes	yes	7th	yes	yes	4th	House wife	farmer	4	yes	no	yes	no			Not at all	Not at all	Not at all	Protected Spring	Pit Latrine/traditional pit toilet	no	6	yes	no	no	no	yes	no	no	no	yes	yes	no	no	no	no	no
no	no	yes				Female	13	Not possible to verify	25	Married	18	Protestant	yes	yes	4th	yes	yes	4th	House wife	farmer	4	no		no	no			Not at all	Not at all	Not at all	Piped outside compound	Pit Latrine/traditional pit toilet	no	6	no	yes	no	no	no	no	no	no	yes	yes	yes	no	no	no	no
yes	no	no							20	Married	19	Muslim	yes	yes	5th	yes	yes	3rd	House wife	civil servant	5	yes	no	no	no			Not at all	Not at all	Not at all	River	No facility/Bush/Field		5 6	yes	yes	no	no	no	no	no	no	no	no	yes	no	no	no	no
no	no	yes				Female	23	Not possible to verify	39	Married	25	Muslim	no			no			House wife	Pastoralist	9	no		no	no				Not at all	Not at all	Piped outside compound	Pit Latrine/traditional pit toilet	no	6	no	no	no	no	no	no	no	no	no	no	no	no	no	no	no
yes	no	no							35	Married	20	Muslim	no			yes	yes	9th	House wife	farmer	7	yes	no	yes	no				At least once a week	Not at all	Piped into dwelling	Pit Latrine/traditional pit toilet	no	6	yes	yes	no	no	yes	no	no	no	yes	yes	yes	no	no	no	no
no	yes	no	Female	8	Child’s date of birth verified				30	Married	21	Protestant	no			no			House wife	farmer	7	no		no	no				Not at all	Not at all	Protected Spring	Pit Latrine/traditional pit toilet	no	6	no	no	no	no	no	no	no	no	no	yes	no	no	no	no	no
yes	no	no							33	Married	18	Muslim	yes	no		no			House wife	Pastoralist	10	no		no	no			Not at all	Not at all	Not at all	Piped outside compound	No facility/Bush/Field		6	no	no	no	no	no	no	no	no	no	no	no	no	no	no	no
yes	no	no							26	Married	18	Muslim	no			no			House wife	Pastoralist	6	no		no	no				Not at all	Not at all	Rainwater	No facility/Bush/Field		6	no	no	no	no	no	no	no	no	yes	yes	no	no	no	no	no
no	yes	no	Male	6	Not possible to verify				34	Married	21	Muslim	no			no			House wife	Agro-pastoralist	8	yes	no	no	no				Not at all	Not at all	Rainwater	No facility/Bush/Field		5 6 7	no	no	no	no	yes	no	no	no	no	no	yes	no	no	no	no
no	yes	no	Female	2	Child’s date of birth verified				36	Married	15	Protestant	no			no			House wife	farmer	6	no		no	no				Not at all	Not at all	Protected hand pump spring	Other	yes	6	no	no	no	no	no	no	no	no	no	yes	yes	no	no	no	no
yes	no	no							34	Married	25	Protestant	yes	yes	5th	yes	yes	6th	House wife	farmer	6	no		no	no			Not at all	Not at all	Not at all	Piped outside compound	Pit Latrine/traditional pit toilet	no	6	yes	yes	no	no	no	no	no	no	yes	yes	no	no	no	no	no
no	no	yes				Male	17	Not possible to verify	36	Married	18	Protestant	no			yes	yes	8th	House wife	farmer	7	no		no	no				Not at all	Not at all	Covered Well	Pit Latrine/traditional pit toilet	yes	6	yes	no	no	no	yes	no	no	no	yes	yes	no	no	no	no	no
yes	yes	no	Male	9	Child’s date of birth verified				36	Married	20	Muslim	yes	yes	10th	yes	yes	Technical/vocational certificate	House wife	Agro-pastoralist	8	yes	no	no	yes	yes	Almost every day	Less than once a week	Less than once a week	Not at all	Piped into dwelling	Flush toilet	yes	5 6	no	yes	yes	no	yes	no	no	yes	yes	yes	yes	no	no	no	no
yes	yes	no	Male	5	Child’s date of birth verified				25	Married	15	Muslim	yes	yes	3rd	yes	yes	7th	House wife	farmer	5	no		no	no			Not at all	At least once a week	Not at all	Covered Well	Pit Latrine/traditional pit toilet	yes	6	no	yes	yes	no	no	no	no	no	yes	yes	no	no	no	no	no
no	no	yes				Female	23	Not possible to verify	29	Married	22	Muslim	no			no			House wife	Pastoralist	4	no		no	no				Not at all	Not at all	Protected hand pump spring	Flush toilet	no	6	no	no	no	no	no	no	no	no	no	no	no	no	no	no	no
yes	yes	no	Female	4	Not possible to verify				23	Married	14	Muslim	no			no			House wife	civil servant	5	no		no	no				Less than once a week	At least once a week	River	Pit Latrine/traditional pit toilet	yes	5 6	yes	yes	no	yes	no	no	no	no	no	yes	yes	no	no	no	no
no	no	yes				Male	18	Not possible to verify	27	Married	16	Muslim	no			no			House wife	farmer	4	yes	no	no	no				Less than once a week	Not at all	Open Spring	No facility/Bush/Field		6	no	yes	yes	no	yes	no	no	no	no	no	no	no	no	no	no
no	yes	no	Male	11	Child’s date of birth verified				30	Married	20	Protestant	yes	yes	4th	yes	yes	8th	House wife	Trader/Merchant	7	yes	yes	yes	no			At least once a week	At least once a week	Not at all	Piped outside compound	Pit Latrine/traditional pit toilet	yes	6	yes	yes	yes	no	yes	no	no	no	yes	yes	yes	no	no	no	no
no	no	yes				Male	22	Not possible to verify	25	Married	22	Muslim	yes	yes	7th	no			House wife	farmer	4	yes	no	no	no			Not at all	Less than once a week	Not at all	Piped outside compound	Pit Latrine/traditional pit toilet	no	6	no	no	yes	no	yes	no	no	no	no	no	no	no	no	no	no
yes	no	no							28	Married	21	Protestant	yes	no		no			House wife	farmer	7	yes	no	no	no			Less than once a week	Less than once a week	Less than once a week	Piped outside compound	Pit Latrine/traditional pit toilet	no	6	yes	no	no	no	no	no	no	no	yes	yes	yes	no	no	no	no
no	no	yes				Female	12	Child’s date of birth verified	26	Married	20	Muslim	no			no			House wife	Agro-pastoralist	3	yes	no	no	no				Not at all	Not at all	Rainwater	No facility/Bush/Field		6	no	no	no	no	yes	no	no	no	no	no	yes	no	no	no	no
no	yes	no	Male	0	Child’s date of birth verified				20	Married	18	Muslim	yes	yes	University/college diploma	yes	yes	12th	House wife	Trader/Merchant	3	yes	yes	no	yes	yes	Less than once a week	Not at all	Less than once a week	At least once a week	Piped into compound	Pit Latrine/traditional pit toilet	yes	5 6 12	yes	yes	no	yes	yes	no	no	yes	yes	yes	yes	yes	no	no	no
no	no	yes				Female	14	Child’s date of birth verified	38	Widowed	39	Muslim	no						Trader/Merchant		8	yes	yes	no	no				Not at all	Not at all	Rainwater	No facility/Bush/Field		4 5 6	no	no	no	no	yes	no	no	no	no	no	no	no	no	no	no
no	no	yes				Male	13	Child’s date of birth verified	23	Married	20	Muslim	yes	yes	8th	no			House wife	Trader/Merchant	3	yes	no	no	no			Not at all	Not at all	Not at all	Open Spring	Pit Latrine/traditional pit toilet	no	6 8	yes	yes	no	no	yes	no	no	no	yes	yes	yes	no	no	no	no
yes	no	no							38	Married	16	Muslim	no			no			House wife	farmer	6	no		no	no				Not at all	Not at all	Piped outside compound	Pit Latrine/traditional pit toilet	no	5 6 12	no	yes	no	no	yes	no	no	no	no	yes	yes	no	no	no	no
no	yes	no	Male	11	Child’s date of birth verified				38	Married	21	Muslim	no			no			House wife	Pastoralist	7	no		no	no				Not at all	Not at all	Piped outside compound	No facility/Bush/Field		6	no	no	no	no	no	no	no	no	no	no	no	no	no	no	no
yes	no	no							31	Married	18	Protestant	no			yes	yes	University/college diploma	House wife	civil servant	5	no		no	no				Not at all	Not at all	Protected Spring	Flush toilet	no	5 6	yes	yes	no	no	yes	no	no	no	yes	yes	yes	no	no	no	no
no	no	yes				Female	20	Not possible to verify	32	Married	20	Muslim	no			no			House wife	daily Laborer	7	yes	no	no	no				Not at all	Not at all	Rainwater	No facility/Bush/Field		6	no	no	no	no	yes	no	no	no	no	no	yes	no	no	no	no
no	yes	no	Male	9	Not possible to verify				26	Married	16	Protestant	yes	yes	9th	yes	yes	6th	House wife	farmer	6	no		yes	no			Not at all	At least once a week	Not at all	Piped outside compound	Pit Latrine/traditional pit toilet	no	6	yes	no	yes	no	yes	no	no	no	yes	yes	no	no	no	no	no
no	no	yes				Male	23	Not possible to verify	32	Married	17	Muslim	yes	yes	7th	no			House wife	farmer	9	yes	no	no	no			Not at all	Not at all	Not at all	Open Spring	No facility/Bush/Field		6	no	no	no	no	no	no	no	no	no	no	no	no	no	no	no
no	no	yes				Male	21	Child’s date of birth verified	30	Married	18	Muslim	no			no			House wife	farmer	5	no		no	no				Not at all	Not at all	Open Spring	No facility/Bush/Field		6	no	yes	no	no	no	no	no	no	no	no	no	no	no	no	no
no	no	yes				Male	23	Child’s date of birth verified	28	Married	22	Protestant	no			no			House wife	farmer	6	no		no	no				Less than once a week	Less than once a week	Protected Spring	Pit Latrine/traditional pit toilet	no	6	no	no	no	no	no	no	no	no	yes	yes	no	no	yes	no	no
no	no	yes				Male	18	Child’s date of birth verified	24	Married	19	Muslim	no			no			House wife	Trader/Merchant	4	yes	no	no	no				Not at all	Not at all	Piped into compound	Ventilated improved pit latrine (VIP)	no	5 6	yes	no	no	no	yes	no	no	no	no	no	yes	no	no	no	no
yes	no	no							27	Married	15	Protestant	no			no			House wife	daily Laborer	6	no		no	no				Not at all	Not at all	Piped outside compound	No facility/Bush/Field		5 6	no	yes	no	no	no	no	no	no	no	no	no	no	no	no	no
yes	no	no							30	Married	15	Muslim	no			no			House wife	Pastoralist	8	no		no	no				Not at all	Not at all	Piped outside compound	No facility/Bush/Field		6	no	no	no	no	no	no	no	no	no	no	no	no	no	no	no
yes	no	no							39	Married	20	Protestant	yes	yes	3rd	yes	yes	4th	House wife	farmer	6	no		yes	no			Not at all	At least once a week	At least once a week	Open Spring	Pit Latrine/traditional pit toilet	yes	6	yes	yes	yes	no	no	no	no	no	yes	yes	no	no	no	no	no
yes	yes	no	Female	3	Child’s date of birth verified				32	Married	25	Muslim	yes	yes	7th	yes	yes	10th	House wife	farmer	3	no		no	no			Not at all	Not at all	Not at all	Piped into dwelling	Pit Latrine/traditional pit toilet	yes	6	yes	no	no	no	yes	no	no	no	no	no	yes	no	no	no	no
yes	yes	no	Female	0	Child’s date of birth verified				25	Married	17	Muslim	no			yes	yes	11th	House wife	Trader/Merchant	6	yes	no	yes	no				At least once a week	Not at all	Piped outside compound	Pit Latrine/traditional pit toilet	no	6	yes	no	yes	no	yes	no	no	no	yes	yes	yes	no	no	no	no
yes	no	no							24	Married	18	Protestant	yes	yes	7th	no			House wife	farmer	4	yes	yes	no	no			Less than once a week	Less than once a week	Less than once a week	Protected Spring	Pit Latrine/traditional pit toilet	no	6	no	no	no	no	no	no	no	no	yes	yes	no	no	no	no	no
no	yes	no	Male	11	Child’s date of birth verified				29	Married	15	Muslim	yes	no		no			House wife	Pastoralist	9	no		no	no			Not at all	Not at all	Not at all	River	No facility/Bush/Field		6 96	no	no	no	no	no	no	no	no	no	no	no	no	no	no	no
yes	yes	no	Female	7	Not possible to verify				28	Married	14	Muslim	no			no			Pastoralist	Pastoralist	6	no		no	no				Not at all	Not at all	River	No facility/Bush/Field		6	no	no	no	no	no	no	no	no	no	no	no	no	no	no	no
yes	no	no							30	Married	19	Muslim	no			no			House wife	Pastoralist	6	no		no	no				Not at all	Not at all	River	No facility/Bush/Field		6	no	no	no	no	no	no	no	no	no	no	no	no	no	no	no
no	yes	no	Male	1	Child’s date of birth verified				25	Married	16	Orthodox	yes	yes	6th	yes	yes	6th	House wife	farmer	6	no		no	no			Not at all	Less than once a week	Not at all	Piped outside compound	Pit Latrine/traditional pit toilet	no	6 9	yes	yes	yes	no	yes	no	no	no	no	yes	yes	no	no	no	no
yes	no	no							27	Married	15	Muslim	no			no			House wife	farmer	4	no		no	no				Less than once a week	Not at all	Piped outside compound	Pit Latrine/traditional pit toilet	yes	6	no	no	yes	no	yes	no	no	no	yes	yes	yes	no	no	no	no
no	no	yes				Female	13	Not possible to verify	17	Married	15	Muslim	no			yes	yes	University/college diploma	House wife	civil servant	5	no		no	no				Not at all	Not at all	Other	No facility/Bush/Field		6	yes	no	no	no	yes	no	no	yes	no	yes	no	no	no	no	no
yes	no	no							27	Married	17	Muslim	yes	yes	8th	yes	yes	7th	House wife	farmer	3	yes	no	no	no			Not at all	Not at all	At least once a week	Piped outside compound	Pit Latrine/traditional pit toilet	yes	5 6	no	yes	no	yes	yes	no	no	no	yes	yes	yes	no	no	no	no
no	yes	no	Female	4	Not possible to verify				25	Married	15	Muslim	yes	no		no			House wife	civil servant	9	yes	no	no	no			Not at all	Not at all	Not at all	Piped outside compound	No facility/Bush/Field		6	no	no	no	no	yes	no	no	no	no	no	no	no	no	no	no
yes	no	no							24	Married	21	other	yes	yes	7th	yes	yes	University/college degree or higher	House wife	farmer	3	no		no	no			Not at all	At least once a week	Not at all	Piped outside compound	Pit Latrine/traditional pit toilet	no	6	yes	yes	yes	no	yes	no	no	no	yes	yes	no	no	no	no	no
yes	no	no							37	Married	22	Muslim	no			no			House wife	Agro-pastoralist	8	yes	yes	no	no				Not at all	Not at all	Rainwater	No facility/Bush/Field		5 6 7	no	no	no	no	no	no	no	no	no	no	no	no	no	no	no
yes	no	no							37	Married	23	Protestant	yes	yes	8th	yes	yes	10th	House wife	Trader/Merchant	9	yes	no	no	no			Less than once a week	Less than once a week	Less than once a week	Piped outside compound	Pit Latrine/traditional pit toilet	no	6	yes	yes	yes	yes	yes	no	no	no	yes	yes	yes	no	no	no	no
yes	no	no							20	Married	17	Muslim	yes	yes	7th	yes	yes	8th	Farmer	farmer	3	yes	yes	yes	yes	yes	At least once a week	Less than once a week	At least once a week	Less than once a week	Covered Well	Pit Latrine/traditional pit toilet	no	6	yes	yes	yes	no	yes	no	no	no	yes	yes	yes	no	no	no	yes
no	yes	no	Female	6	Child’s date of birth verified				24	Married	18	Orthodox	no			no			House wife	farmer	6	yes	no	no	no				Not at all	Not at all	Piped outside compound	Pit Latrine/traditional pit toilet	no	5 6 8 9	yes	yes	no	no	yes	no	yes	no	yes	yes	yes	no	no	no	no
no	yes	no	Female	10	Not possible to verify				31	Married	16	Protestant	no			no			House wife	daily Laborer	5	no		no	no				Not at all	Not at all	River	No facility/Bush/Field		6	no	no	no	no	no	no	no	no	no	no	no	no	no	no	no
yes	no	no							27	Married	22	Muslim	yes	yes	9th	yes	yes	4th	House wife	farmer	3	yes	no	no	yes	no	Not at all	Not at all	Not at all	At least once a week	Piped into compound	Pit Latrine/traditional pit toilet	no	5 6 12	yes	yes	no	yes	yes	no	yes	yes	yes	yes	yes	no	no	no	no
yes	no	no							30	Married	19	Muslim	no			no			House wife	Agro-pastoralist	7	yes	no	no	no				At least once a week	Not at all	Open Well	No facility/Bush/Field		5 6 7 8	no	no	yes	no	yes	no	no	yes	no	no	yes	no	yes	no	no
no	yes	no	Male	6	Child’s date of birth verified				24	Married	17	Protestant	yes	yes	3rd	yes	yes	10th	House wife	farmer	5	no		no	no			Not at all	Not at all	Not at all	Protected Spring	Pit Latrine/traditional pit toilet	no	6	no	yes	no	yes	no	no	no	no	yes	yes	yes	no	no	no	no
yes	yes	no	Female	9	Child’s date of birth verified				20	Married	14	Orthodox	yes	yes	9th	yes	yes	University/college diploma	House wife	civil servant	4	yes	yes	no	no			Not at all	Not at all	Not at all	Covered Well	Pit Latrine/traditional pit toilet	yes	6	yes	no	no	no	yes	no	no	no	no	no	yes	no	no	no	no
yes	no	no							20	Married	18	Orthodox	no			no			House wife	daily Laborer	2	yes	no	no	no				Not at all	Not at all	Covered Well	Pit Latrine/traditional pit toilet	no	6	yes	yes	no	yes	yes	no	no	no	yes	yes	yes	no	no	no	no
no	no	yes				Female	16	Not possible to verify	32	Married	22	Muslim	no			no			House wife	farmer	8	yes	no	no	no				Not at all	Not at all	Protected hand pump spring	No facility/Bush/Field		6	no	no	no	no	yes	no	no	no	no	no	no	no	no	no	no
yes	no	no							32	Married	22	Protestant	yes	yes	9th	yes	yes	9th	House wife	farmer	8	yes	no	no	no			Not at all	Not at all	Not at all	Protected Spring	Pit Latrine/traditional pit toilet	no	6	no	yes	yes	no	no	no	no	no	yes	yes	yes	no	yes	no	no
yes	no	no							38	Married	25	Protestant	yes	yes	6th	yes	yes	8th	House wife	farmer	6	no		no	no			Not at all	Not at all	Not at all	Piped outside compound	Pit Latrine/traditional pit toilet	no	6	yes	yes	no	no	yes	no	no	no	yes	yes	yes	no	no	no	no
no	yes	no	Female	2	Not possible to verify				27	Married	18	Protestant	no			yes	yes	7th	House wife	daily Laborer	6	no		no	no				Not at all	Not at all	Piped outside compound	No facility/Bush/Field		6	no	yes	no	yes	yes	no	no	no	no	yes	yes	no	no	no	no
no	no	yes				Female	20	Child’s date of birth verified	21	Married	17	Muslim	yes	yes	8th	yes	yes	8th	House wife	farmer	3	no		no	no			Not at all	Not at all	At least once a week	Piped outside compound	Pit Latrine/traditional pit toilet	no	6	no	no	no	no	yes	no	no	no	no	no	yes	no	no	no	no
yes	no	no							38	Married	17	Protestant	no			no			House wife	farmer	7	no		no	no				Not at all	Not at all	Protected Spring	Pit Latrine/traditional pit toilet	no	6	no	no	no	no	no	no	no	no	yes	yes	no	no	no	no	no
yes	yes	no	Male	4	Not possible to verify				23	Married	18	Muslim	no			no			House wife	Pastoralist	4	no		no	no				Not at all	Not at all	River	No facility/Bush/Field		6	no	no	no	no	no	no	no	no	no	no	no	no	no	no	no
no	no	yes				Female	23	Child’s date of birth verified	24	Married	18	Protestant	yes	yes	9th	yes	yes	10th	House wife	Trader/Merchant	4	yes	no	no	no			Not at all	Not at all	Not at all	Open Spring	Pit Latrine/traditional pit toilet	no	6 8	no	yes	no	no	yes	no	no	no	yes	yes	yes	no	no	no	no
no	yes	no	Female	10	Not possible to verify				36	Married	25	Catholic	yes	yes	9th	yes	yes	10th	Daily Laborer	daily Laborer	6	yes	no	no	no			Not at all	Not at all	Not at all	Covered Well	Pit Latrine/traditional pit toilet	yes	6	yes	yes	no	no	no	no	no	yes	yes	yes	no	no	no	no	no
yes	no	no							35	Married	23	Muslim	no			no			House wife	Pastoralist	7	yes	yes	no	no				Not at all	Not at all	Rainwater	No facility/Bush/Field		5 6	no	no	no	no	yes	no	no	no	no	no	no	no	no	no	no
yes	no	no							24	Married	18	Muslim	no			no			House wife	Pastoralist	4	no		no	no				Not at all	Not at all	Piped outside compound	Pit Latrine/traditional pit toilet	no	6	no	no	no	no	no	no	no	no	yes	yes	yes	no	no	no	no
yes	no	no							25	Married	17	Muslim	yes	yes	4th	yes	yes	6th	House wife	Pastoralist	7	yes	no	no	no			Not at all	Not at all	Not at all	River	No facility/Bush/Field		6	no	no	no	no	no	no	no	no	no	no	no	no	yes	no	no
yes	no	no							30	Married	21	Protestant	yes	yes	7th	yes	yes	7th	House wife	farmer	6	yes	no	yes	no			Not at all	Not at all	Not at all	Piped outside compound	Pit Latrine/traditional pit toilet	no	6	no	no	no	no	no	no	no	no	yes	yes	yes	no	no	no	no
yes	yes	no	Female	9	Not possible to verify				28	Married	19	Muslim	no			no			House wife	Pastoralist	6	no		no	no				Not at all	Not at all	River	No facility/Bush/Field		5 6	no	no	no	no	no	no	no	no	no	no	no	no	no	no	no
yes	no	no							40	Married	17	Protestant	no			no			House wife	farmer	7	no		no	no				Not at all	Not at all	Open Spring	Pit Latrine/traditional pit toilet	no	6	no	no	no	no	no	no	no	no	yes	yes	no	no	no	no	no
no	no	yes				Male	16	Not possible to verify	28	Married	18	Muslim	no			yes	yes	6th	House wife	no work	1	no		no	no				Less than once a week	Not at all	Piped into dwelling	Ventilated improved pit latrine (VIP)	yes	6	no	no	yes	no	no	no	no	no	no	no	no	no	no	no	no
no	yes	no	Male	8	Child’s date of birth verified				21	Married	18	Protestant	yes	yes	6th	yes	yes	4th	House wife	farmer	5	yes	no	no	no			Less than once a week	Less than once a week	Less than once a week	Protected Spring	Pit Latrine/traditional pit toilet	no	6	yes	no	yes	no	yes	no	no	no	yes	yes	yes	no	no	no	no
yes	no	no							31	Married	19	Protestant	yes	yes	7th	yes	no		House wife	farmer	9	no		no	no			Not at all	Not at all	Not at all	Protected Spring	Pit Latrine/traditional pit toilet	no	6	no	no	no	no	no	no	no	no	yes	yes	no	no	no	no	no
yes	no	no							31	Married	20	Catholic	no			yes	yes	8th	House wife	daily Laborer	6	no		no	no				Less than once a week	At least once a week	Piped outside compound	Pit Latrine/traditional pit toilet	no	6	no	yes	no	no	yes	no	no	no	yes	yes	no	no	no	no	no
yes	yes	no	Male	6	Not possible to verify				34	Married	22	Muslim	no			no			House wife	Agro-pastoralist	5	yes	no	no	no				Not at all	Not at all	Rainwater	No facility/Bush/Field		5 6 7	no	no	no	no	yes	no	no	no	no	no	no	no	no	no	no
yes	no	no							28	Married	20	Protestant	yes	no		no			House wife	farmer	8	no		no	no			Not at all	Not at all	Not at all	Protected hand pump spring	Pit Latrine/traditional pit toilet	yes	6	no	no	no	no	no	no	no	no	yes	yes	yes	no	yes	no	no
yes	yes	no	Male	6	Child’s date of birth verified				20	Married	29	Muslim	no			no			House wife	farmer	7	yes	no	no	no				Not at all	Not at all	Rainwater	No facility/Bush/Field		5 6 7	no	no	no	no	yes	no	no	no	no	no	no	no	no	no	no
yes	no	no							36	Married	22	Protestant	yes	yes	10th	yes	yes	9th	House wife	farmer	6	no		no	no			Not at all	At least once a week	Not at all	Piped outside compound	Pit Latrine/traditional pit toilet	no	6	yes	yes	yes	no	yes	no	no	no	yes	yes	yes	no	no	no	no
no	no	yes				Male	12	Child’s date of birth verified	20	Married	18	Protestant	yes	yes	10th	yes	yes	4th	House wife	farmer	3	yes	no	no	no			Less than once a week	Not at all	Not at all	Open Spring	Pit Latrine/traditional pit toilet	no	6	no	no	no	no	no	no	no	no	yes	yes	yes	no	yes	no	no
yes	no	no							32	Widowed	18	Muslim	no						House wife		4	no		no	no				Not at all	Not at all	Rainwater	No facility/Bush/Field		6	no	no	no	no	no	no	no	no	yes	yes	no	no	no	no	no
no	yes	no	Male	6	Child’s date of birth verified				25	Married	22	Orthodox	yes	yes	10th	yes	yes	12th	House wife	Trader/Merchant	4	yes	no	no	no			Not at all	Not at all	At least once a week	Piped into compound	Pit Latrine/traditional pit toilet	no	5 6	yes	yes	no	yes	yes	no	no	no	yes	yes	yes	no	no	no	no
yes	no	no							39	Married	24	Protestant	yes	yes	9th	yes	yes	9th	House wife	farmer	8	yes	yes	yes	no			At least once a week	At least once a week	At least once a week	Open Spring	Pit Latrine/traditional pit toilet	yes	6	yes	yes	yes	no	yes	no	no	no	yes	yes	yes	no	no	no	no
no	no	yes				Male	16	Not possible to verify	25	Married	22	Muslim	yes	yes	8th	yes	yes	10th	House wife	daily Laborer	3	yes	no	no	no			Not at all	Not at all	Not at all	River	Pit Latrine/traditional pit toilet	yes	5	no	no	no	no	yes	no	no	no	no	no	no	no	no	no	no
yes	no	no							31	Married	21	Muslim	no			no			House wife	Agro-pastoralist	8	yes	no	no	no				Not at all	Not at all	Piped outside compound	No facility/Bush/Field		5 6 7 8	no	no	no	no	no	no	no	no	no	no	yes	no	no	no	no
yes	no	no							25	Married	18	Protestant	yes	yes	9th	yes	yes	7th	House wife	Trader/Merchant	3	yes	yes	no	no			Less than once a week	Less than once a week	Less than once a week	Protected Spring	Pit Latrine/traditional pit toilet	no	6	yes	yes	yes	no	no	no	no	no	yes	yes	yes	no	no	no	no
yes	no	no							30	Married	16	Muslim	no			no			House wife	farmer	6	no		no	no				Not at all	Not at all	Open Spring	Pit Latrine/traditional pit toilet	no	5 6	yes	yes	no	no	yes	no	no	yes	yes	yes	yes	no	no	no	no
no	no	yes				Male	19	Not possible to verify	38	Married	18	Muslim	no			no			House wife	farmer	6	no		no	no				Not at all	Not at all	River	No facility/Bush/Field		6	no	yes	yes	no	yes	no	no	no	no	no	no	no	no	no	no
no	no	yes				Male	20	Not possible to verify	43	Married	21	Muslim	no			no			Agro-pastoralist	Agro-pastoralist	7	no		no	no				Not at all	Not at all	Protected Spring	Other	no	6	no	no	no	no	no	no	no	no	no	no	yes	no	no	no	no
no	no	yes				Male	13	Child’s date of birth verified	32	Married	16	Protestant	no			yes	yes	9th	House wife	farmer	6	no		no	no				Not at all	Not at all	Protected hand pump spring	No facility/Bush/Field		6 8 9	no	no	no	no	no	no	no	no	no	yes	yes	no	no	no	no
yes	no	no							25	Widowed	18	Muslim	no						House wife		5	yes	no	no	no				Not at all	Not at all	Piped outside compound	No facility/Bush/Field		6	no	no	no	no	no	no	no	no	no	no	no	no	no	no	no
yes	no	yes				Male	22	Child’s date of birth verified	30	Married	22	Orthodox	yes	yes	7th	yes	yes	7th	Farmer	farmer	6	yes	no	yes	yes	yes	At least once a week	Less than once a week	At least once a week	At least once a week	Covered Well	Pit Latrine/traditional pit toilet	no	6	yes	yes	yes	yes	yes	no	no	no	yes	yes	yes	no	no	no	no
yes	no	no							33	Married	16	Muslim	no			no			Pastoralist	Pastoralist	4	no		no	no				Not at all	Not at all	Piped into compound	No facility/Bush/Field		6	no	no	no	no	no	no	no	no	no	no	no	no	no	no	no
yes	no	no							38	Married	23	Muslim	no			no			House wife	Agro-pastoralist	6	no		no	no				Not at all	Not at all	Rainwater	No facility/Bush/Field		5 6 7	no	no	no	no	no	no	no	no	no	no	no	no	no	no	no
no	no	yes				Male	23	Child’s date of birth verified	25	Married	18	Protestant	yes	yes	10th	yes	yes	5th	House wife	Trader/Merchant	3	yes	no	no	no			Not at all	Not at all	Not at all	Protected Spring	Pit Latrine/traditional pit toilet	no	6 8	yes	no	no	yes	yes	no	no	no	yes	yes	yes	no	no	no	no
yes	no	no							35	Married	20	Muslim	yes	yes	6th	no			House wife	farmer	7	no		no	no			Not at all	Not at all	Not at all	Open Spring	Pit Latrine/traditional pit toilet	no	5 6	yes	yes	no	no	yes	no	no	no	no	no	yes	no	no	no	no
yes	no	no							25	Married	18	Protestant	yes	yes	5th	yes	no		House wife	farmer	5	yes	yes	yes	no			Less than once a week	Not at all	Less than once a week	Protected Spring	Pit Latrine/traditional pit toilet	yes	6	yes	no	yes	yes	no	no	no	no	yes	yes	yes	no	no	no	no
yes	no	no							33	Married	20	Protestant	yes	yes	4th	yes	yes	11th	House wife	Student	6	no		yes	no			Not at all	Not at all	Not at all	Open Spring	Pit Latrine/traditional pit toilet	no	6 8	yes	no	no	no	yes	no	no	no	yes	yes	yes	no	no	no	no
no	no	yes				Female	15	Child’s date of birth verified	28	Married	25	Muslim	yes	yes	10th	yes	yes	12th	House wife	farmer	3	yes	no	no	no			Not at all	Not at all	Not at all	Piped outside compound	Pit Latrine/traditional pit toilet	yes	6	yes	no	yes	no	yes	no	no	no	no	no	yes	no	no	no	no
yes	no	no							38	Married	22	Protestant	yes	yes	University/college degree or higher	yes	yes	10th	House wife	Trader/Merchant	6	yes	no	yes	no			Not at all	At least once a week	Not at all	Piped outside compound	Pit Latrine/traditional pit toilet	no	6	yes	yes	yes	no	yes	no	no	yes	yes	yes	yes	no	no	no	no
no	yes	no	Male	5	Child’s date of birth verified				28	Married	17	Protestant	no			no			House wife	farmer	4	no		no	no				Not at all	Not at all	Protected hand pump spring	Pit Latrine/traditional pit toilet	no	6	yes	no	no	no	no	no	no	no	yes	yes	yes	no	no	no	no
no	no	yes				Female	14	Child’s date of birth verified	28	Married	18	Protestant	no			yes	yes	2nd	Daily Laborer	daily Laborer	6	yes	yes	no	no				At least once a week	At least once a week	River	Pit Latrine/traditional pit toilet	no	5 6	no	yes	yes	yes	yes	no	no	no	yes	yes	yes	no	no	no	no
yes	no	no							32	Married	16	Muslim	yes	yes	4th	yes	yes	9th	House wife	farmer	8	yes	no	no	no			Not at all	At least once a week	Not at all	Open Spring	Pit Latrine/traditional pit toilet	no	6 9	yes	no	yes	no	yes	no	no	no	no	no	no	no	no	no	no
yes	no	no							26	Married	16	Muslim	no			no			House wife	Pastoralist	5	no		no	no				Less than once a week	At least once a week	Piped outside compound	Pit Latrine/traditional pit toilet	no	5 6	yes	yes	no	yes	yes	no	no	no	no	yes	yes	yes	no	no	no
no	yes	no	Female	3	Not possible to verify				32	Married	19	Muslim	no			no			Pastoralist	Pastoralist	3	no		no	no				Not at all	Not at all	Rainwater	No facility/Bush/Field		6	no	no	no	no	no	no	no	no	no	no	no	no	no	no	no
yes	no	no							28	Married	22	Protestant	yes	yes	5th	yes	yes	8th	House wife	farmer	6	yes	no	no	no			Less than once a week	Less than once a week	Less than once a week	Piped outside compound	Pit Latrine/traditional pit toilet	no	6	yes	yes	no	no	no	no	no	no	yes	yes	yes	no	no	no	no
yes	yes	no	Female	10	Child’s date of birth verified				23	Married	20	Muslim	no			no			House wife	Agro-pastoralist	3	yes	no	no	no				Not at all	Not at all	Rainwater	No facility/Bush/Field		6	no	no	no	no	yes	no	no	no	no	no	yes	no	no	no	no
yes	no	no							30	Married	18	Muslim	no			no			House wife	Pastoralist	7	no		no	no				Not at all	Not at all	Rainwater	No facility/Bush/Field		6	no	no	no	no	yes	no	no	no	no	no	yes	no	no	no	no
yes	no	no							43	Married	20	Muslim	no			no			Pastoralist	Pastoralist	6	no		no	no				Not at all	Not at all	River	Ventilated improved pit latrine (VIP)	no	5 6 7	no	no	no	no	no	no	no	no	no	no	no	no	no	no	no
yes	yes	no	Male	4	Not possible to verify				29	Married	18	Muslim	no			no			House wife	Pastoralist	6	no		no	no				Not at all	Not at all	River	No facility/Bush/Field		6	no	no	no	no	no	no	no	no	no	no	no	no	no	no	no
no	yes	no	Male	10	Not possible to verify				28	Married	19	Muslim	no			no			House wife	Pastoralist	10	no		no	no				Not at all	Not at all	Rainwater	No facility/Bush/Field		5 6 7	no	no	no	no	no	no	no	no	no	no	no	no	no	no	no
no	no	yes				Male	22	Child’s date of birth verified	24	Married	19	Protestant	yes	yes	6th	yes	yes	University/college degree or higher	House wife	civil servant	3	yes	yes	yes	yes	yes	Almost every day	At least once a week	At least once a week	At least once a week	Open Well	Pit Latrine/traditional pit toilet	no	5 6	yes	yes	yes	yes	yes	no	no	no	yes	yes	yes	no	no	no	no
yes	no	no							27	Married	12	Protestant	no			no			House wife	daily Laborer	5	no		no	no				Less than once a week	Less than once a week	Piped outside compound	No facility/Bush/Field		5 6	no	yes	no	no	no	no	no	no	no	yes	yes	no	no	no	no
yes	no	no							28	Married	21	Muslim	no			no			Daily Laborer	daily Laborer	8	yes	no	yes	no				Not at all	Not at all	River	No facility/Bush/Field		6	no	no	no	no	no	no	no	no	no	no	no	no	no	no	no
yes	yes	no	Male	9	Not possible to verify				34	Married	24	Muslim	no			no			House wife	Agro-pastoralist	6	yes	no	no	no				Not at all	Not at all	Rainwater	No facility/Bush/Field		6	no	no	no	no	no	no	no	no	no	no	no	no	no	no	no
yes	no	no							22	Married	17	Muslim	yes	yes	5th	yes	yes	8th	House wife	Pastoralist	5	no		no	no			Not at all	Not at all	Not at all	Other	No facility/Bush/Field		5 6	no	no	no	no	no	no	no	no	no	no	yes	no	no	no	no
no	no	yes				Male	13	Child’s date of birth verified	20	Married	18	Orthodox	yes	yes	10th	yes	yes	Technical/vocational certificate	House wife	civil servant	4	yes	yes	yes	no			Not at all	At least once a week	At least once a week	Piped into compound	Pit Latrine/traditional pit toilet	yes	5 6 12	yes	yes	yes	yes	yes	no	no	no	yes	yes	yes	no	no	no	no
no	yes	no	Female	10	Child’s date of birth verified				22	Married	18	Protestant	yes	yes	6th	yes	yes	4th	House wife	farmer	3	no		no	no			Not at all	Not at all	Not at all	Protected Spring	Pit Latrine/traditional pit toilet	no	6 8	no	no	no	no	no	no	no	no	yes	yes	yes	no	no	no	no
no	yes	no	Male	11	Child’s date of birth verified				18	Divorced	16	Muslim	yes	yes	10th	yes			House wife	Student	2	no		no	no			Not at all	Not at all	Less than once a week	River	No facility/Bush/Field		6	no	yes	no	yes	no	no	yes	no	no	no	yes	no	no	no	no
no	yes	no	Male	1	Not possible to verify				20	Married	17	Muslim	no			yes	yes	University/college diploma	House wife	Trader/Merchant	3	no		no	no				Not at all	At least once a week	Piped into compound	Pit Latrine/traditional pit toilet	no	5 6	yes	yes	no	yes	no	no	no	no	no	yes	yes	no	no	no	no
no	yes	no	Female	3	Child’s date of birth verified				28	Married	20	Catholic	yes	yes	3rd	yes	yes	5th	House wife	farmer	9	no		no	no			Not at all	Not at all	Not at all	Piped outside compound	Pit Latrine/traditional pit toilet	no	6	yes	yes	no	no	yes	no	no	no	yes	yes	no	no	yes	no	no
no	yes	no	Female	9	Not possible to verify				30	Married	17	Protestant	no			yes	yes	8th	House wife	daily Laborer	6	no		no	no				Not at all	Not at all	Piped outside compound	No facility/Bush/Field		5 6	no	yes	no	no	no	no	no	no	no	no	no	no	no	no	no
yes	no	no							24	Married	14	Protestant	no			no			House wife	Pastoralist	5	no		no	no				Not at all	Not at all	Piped outside compound	No facility/Bush/Field		6	no	no	no	no	no	no	no	no	no	no	no	no	no	no	no
yes	no	no							40	Married	15	Protestant	no			no			House wife	farmer	4	no		no	no				Not at all	Not at all	Piped outside compound	Pit Latrine/traditional pit toilet	no	6	no	yes	no	no	no	no	no	no	yes	yes	yes	no	no	no	no
no	no	yes				Male	23	Child’s date of birth verified	28	Married	19	Protestant	yes	yes	10th	yes	yes	7th	Trader/Merchant	daily Laborer	4	yes	no	no	no			Less than once a week	Less than once a week	Not at all	Protected hand pump spring	Pit Latrine/traditional pit toilet	yes	6 8	yes	yes	no	no	yes	no	no	no	yes	yes	no	no	no	no	no
no	yes	no	Male	10	Child’s date of birth verified				26	Married	18	Protestant	no			no			House wife	farmer	5	no		no	no				Less than once a week	Not at all	Protected Spring	Pit Latrine/traditional pit toilet	no	5 6	no	yes	yes	no	no	no	no	no	yes	no	yes	no	yes	no	no
no	yes	no	Male	7	Child’s date of birth verified				29	Married	22	Protestant	yes	yes	6th	yes	yes	9th	House wife	farmer	6	yes	no	yes	no			Not at all	Not at all	Not at all	Piped outside compound	Pit Latrine/traditional pit toilet	no	6	yes	yes	no	no	no	no	no	no	yes	yes	yes	no	no	no	no
no	yes	no	Female	9	Child’s date of birth verified				28	Married	24	Protestant	yes	yes	11th	yes	yes	10th	House wife	farmer	6	yes	no	yes	no			Not at all	At least once a week	At least once a week	Piped outside compound	Pit Latrine/traditional pit toilet	no	6	yes	yes	yes	yes	yes	no	no	no	yes	yes	yes	no	no	no	no
no	no	yes				Female	14	Child’s date of birth verified	25	Married	19	Protestant	yes	yes	10th	yes	yes	9th	House wife	farmer	3	yes	yes	no	no			Less than once a week	Less than once a week	Less than once a week	Open Spring	Pit Latrine/traditional pit toilet	no	5 6	no	no	no	no	yes	no	no	no	yes	yes	yes	no	yes	no	no
yes	yes	no	Female	9	Not possible to verify				27	Married	14	Muslim	no			no			House wife	farmer	6	no		no	no				Less than once a week	At least once a week	Piped outside compound	Pit Latrine/traditional pit toilet	no	5 6	yes	yes	no	yes	yes	no	no	no	no	yes	yes	no	no	no	no
yes	no	no							32	Married	19	Muslim	no			no			House wife	Pastoralist	3	no		no	no				Not at all	Not at all	Piped into compound	No facility/Bush/Field		6	no	no	no	no	no	no	no	no	no	no	no	no	no	no	no
no	yes	no	Female	3	Not possible to verify				20	Married	17	Muslim	no			no			House wife	Pastoralist	3	yes	no	no	no				Not at all	Not at all	River	No facility/Bush/Field		6	no	no	no	no	yes	no	no	yes	no	no	no	no	no	no	no
yes	no	no							30	Married	18	Protestant	yes	yes	9th	yes	yes	9th	House wife	farmer	5	no		no	no			Not at all	Not at all	Not at all	Protected Spring	Pit Latrine/traditional pit toilet	no	6 8	yes	no	no	no	yes	no	no	no	yes	yes	yes	no	no	no	no
yes	no	no							35	Married	14	Muslim	no			no			House wife	farmer	6	no		no	no				Less than once a week	Less than once a week	River	Pit Latrine/traditional pit toilet	no	5 6	no	yes	no	yes	no	no	no	no	no	yes	yes	no	no	no	no
no	yes	no	Female	5	Child’s date of birth verified				26	Married	20	Muslim	yes	yes	8th	yes	yes	6th	House wife	farmer	8	yes	no	no	no			Not at all	Less than once a week	Less than once a week	Protected Spring	Pit Latrine/traditional pit toilet	no	6 7 8	yes	yes	yes	yes	yes	no	no	no	yes	yes	yes	no	no	no	no
no	yes	no	Male	11	Not possible to verify				24	Married	18	Muslim	no			no			House wife	Pastoralist	4	no		no	no				Not at all	Not at all	Piped outside compound	No facility/Bush/Field		6	no	no	no	no	no	no	no	no	yes	yes	no	no	no	no	no
[truncated: 5,263 more rows]
[truncated: 586 more columns]
